# Supplementary material for: A Protein-Linger Strategy Keeps the Plant On-Hold After Rehydration of Drought-Stressed Beta vulgaris
Source: Front Plant Sci. 2019 Mar 29;10:381. doi: 10.3389/fpls.2019.00381 (PMC6449722; doi:10.3389/fpls.2019.00381)
Supplement: TABLE S1 — Information about the selected RNA primers of the target proteins used for qPCR. [file Table_1.XLSX]

## Sheet: Tabelle1
Table S1 Information about the selected RNA primers of the target proteins used for qPCR.
Accession	Primer Sequence
A0A0J8F7N2
Forward primer	GCAACGGGTTGGGAAATGTT
Reverse primer	TACGCTCTTCCCTCCTCTCAA
A0A0J8CRM6
Forward primer	GGTTCAGGAGGCAAAGAGCA
Reverse primer	ACCCTTTGACGGAATAGCCG
A0A0J8F906
Forward primer	GTCCGATTGTTCCGTGGACT
Reverse primer	TGTCACCGTCTTGCCCAAAT
HK_A0A0J8D426_actin
Forward primer	GCCCTTCCCCACGCCATTCTCC
Reverse primer	TTCCCGTTCGGCTGATGTGGTGA
HK_A0A0J8B1V3_ubiquitin
Forward primer	CATGCGCTCGTGGACAGGAACT
Reverse primer	CCGGTTGTGGGGTGACGCCATT
