# Supplementary material for: A Protein-Linger Strategy Keeps the Plant On-Hold After Rehydration of Drought-Stressed Beta vulgaris
Source: Front Plant Sci. 2019 Mar 29;10:381. doi: 10.3389/fpls.2019.00381 (PMC6449722; doi:10.3389/fpls.2019.00381)
Supplement: TABLE S2 — Beta vulgaris leaf proteomics data. Identified proteins, mapped functional categories, ratio of mean LFQ intensities per paired comparison of treatments (n = 4) and ANOVA (p-val < 0.05 green; FC–ratios > 2 red; FC–ratios < 2 yellow ); “not valid” if too many missing values for statistics in one of the treatments (n < 4). [file Table_2.XLSX]

## Sheet: Tabelle1
Table S2 Beta vulgaris leaf proteomics data. Identified proteins, mapped functional categories, ratio of mean LFQ intensities per paired comparison of treatments (n =4) and ANOVA (p-val < 0.05 green; FC–ratios >2 red ; FC–ratios < 2 yellow ); "not valid" if too many missing values for statistics in one of the treatments (n<4).
				ratio	p-value	significance	ratio	p-value	significance	ratio	p-value	significance	ratio	p-value	significance	ratio	p-value	significance	ratio	p-value	significance	ratio	p-value	significance	ratio	p-value	significance	ratio	p-value	significance	ratio	p-value	significance
major protein ID	Proteotypic	Descriptions	Mapman	D_d11/C_d11 ratio	D_d11/C_d11 pval	D_d11/C_d11 signifiDanDe	D_d9/C_d9 ratio	D_d9/C_d9 pval	D_d9/C_d9 signifiDanDe	DR_d11/C_d11 ratio	DR_d11/C_d11 pval	DR_d11/C_d11 signifiDRanDRe	DR_d13/C_d13 ratio	DR_d13/C_d13 pval	DR_d13/C_d13 signifiDRanDRe	DR_d15/C_d15 ratio	DR_d15/C_d15 pval	DR_d15/C_d15 signifiDRanDRe	DR_d17/C_d17 ratio	DR_d17/C_d17 pval	DR_d17/C_d17 signifiDRanDRe	DR_d19/C_d19 ratio	DR_d19/C_d19 pval	DR_d19/C_d19 signifiDRanDRe	DR_d21/C_d21 ratio	DR_d21/C_d21 pval	DR_d21/C_d21 signifiDRanDRe	DR_d23/C_d23 ratio	DR_d23/C_d23 pval	DR_d23/C_d23 signifiDRanDRe	DR_DR11/D_D11 ratio	DR_DR11/D_DR11 pval	DR_DR11/D_D11 significance
tr.A0A0J8F906.A0A0J8F906_BETVU	X	'(at5g01300 : 202.0) PEBP (phosphatidylethanolamine-binding protein) family protein; FUNCTIONS IN: phosphatidylethanolamine binding; INVOLVED IN: biological_process unknown; LOCATED IN: cellular_component unknown; EXPRESSED IN: 7 plant structures; EXPRESSED DURING: LP.04 four leaves visible, 4 anthesis, 4 leaf senescence stage, petal differentiation and expansion stage, LP.08 eight leaves visible…	'not assigned.no ontology'	3.1894	5.2799e-05	***	2.51878	0.0224618	*	3.53975	2.97608e-07	***	4.51843	3.41138e-12	***	3.43037	1.27023e-06	***	2.24364	0.00825762	**	1.76099	0.334976	-	1.6531	0.288411	-	1.22514	0.999931	-	1.10985	0.999921	-
tr.A0A0J8B8Q7.A0A0J8B8Q7_BETVU	X	'(at1g59960 : 372.0) NAD(P)-linked oxidoreductase superfamily protein; FUNCTIONS IN: oxidoreductase activity; INVOLVED IN: response to salt stress; EXPRESSED IN: 21 plant structures; EXPRESSED DURING: 13 growth stages; CONTAINS InterPro DOMAIN/s: Aldo/keto reductase (InterPro:IPR001395), Aldo/keto reductase subgroup (InterPro:IPR020471), Aldo/keto reductase, conserved site (InterPro:IPR018170); B…	'secondary metabolism.flavonoids.chalcones'	51.7427	0.99998	not valid	90.7582	0.0149623	*	207.844	0.0432311	*	6.98251	0.00435844	**	4.45248	0.0796249	-	1.31352	0.998844	-	1.11572	1	-	0.678495	0.998797	-	0.97505	1	-	4.01687	0.457219	-
tr.A0A0J8BRE3.A0A0J8BRE3_BETVU	X	'(at1g17745 : 840.0) encodes a 3-Phosphoglycerate dehydrogenase; D-3-phosphoglycerate dehydrogenase; CONTAINS InterPro DOMAIN/s: D-3-phosphoglycerate dehydrogenase (InterPro:IPR006236), D-isomer specific 2-hydroxyacid dehydrogenase, catalytic domain (InterPro:IPR006139), D-isomer specific 2-hydroxyacid dehydrogenase, NAD-binding (InterPro:IPR006140), D-3-phosphogylcerate Dehydrogenase (InterPro:I…	'amino acid metabolism.synthesis.serine-glycine-cysteine group.serine.phosphoglycerate dehydrogenase'	5.46384	1.11904e-07	***	6.27459	3.603e-05	***	5.01094	2.45893e-07	***	2.69951	0.00037152	***	2.26278	0.226406	-	0.958664	1	-	0.484922	0.73358	-	0.864863	1	-	0.472357	0.513491	-	0.917111	0.999994	-
tr.A0A0J8BX71.A0A0J8BX71_BETVU	X	'(gnl|cdd|79298 : 624.0) no description available & (p93162|chli_soybn : 594.0) Magnesium-chelatase subunit chlI, chloroplast precursor (EC 6.6.1.1) (Mg-protoporphyrin IX chelatase) - Glycine max (Soybean) & (at5g45930 : 561.0) encodes a second Chl I gene (CHLI2), a subunit of magnesium chelatase which is required for chlorophyll biosynthesis. Has ATPase activity, regulated by TRX-f. Involved in …	'tetrapyrrole synthesis.magnesium chelatase'	0.0683019	5.3368e-05	***	0.334044	0.0190738	*	0.126753	4.15931e-05	***	0.33187	0.0272778	*	0.405839	0.321583	-	0.792616	0.99973	-	1.30985	0.999888	-	1.22704	0.99993	-	1.37224	0.99876	-	1.85578	1	-
tr.A0A0J8CKJ2.A0A0J8CKJ2_BETVU		'(p34811|efgc_soybn : 1315.0) Elongation factor G, chloroplast precursor (EF-G) - Glycine max (Soybean) & (at1g62750 : 1309.0) Nuclear encoded protein consists of the five domains conserved in EF-G proteins, with two GTP-binding sites in the first domain, and an additional transit peptide at the N-terminus. Localized in chloroplasts. Point mutation results in a delay in the onset of germination. …	'protein.synthesis.elongation'	0.243263	1.17052e-06	***	0.458303	0.00480678	**	0.268149	3.93892e-07	***	0.517411	0.00749147	-	0.648742	0.348029	-	0.924661	1	-	1.08055	1	-	1.13895	0.999643	-	1.18579	0.998369	-	1.1023	1	-
tr.A0A0J8BE99.A0A0J8BE99_BETVU	X	'(q43847|ssy2_soltu : 984.0) Granule-bound starch synthase 2, chloroplast precursor (EC 2.4.1.21) (Granule-bound starch synthase II) (SS II) (GBSS-II) - Solanum tuberosum (Potato) & (at3g01180 : 969.0) starch synthase 2 (SS2); FUNCTIONS IN: transferase activity, transferring glycosyl groups; INVOLVED IN: cellulose biosynthetic process, glucan biosynthetic process, biosynthetic process, glycogen b…	'major CHO metabolism.synthesis.starch.starch synthase'	0.167752	0.00100709	**	0.017913	0.00193751	**	0.0108915	8.23919e-06	***	0.0121388	0.00419219	**	0.0433701	0.932976	not valid	0.544672	0.822045	-	0.0140124	0.000161474	***	0.861224	1	not valid	0.756865	1	not valid	0.0649258	0.999919	not valid
tr.A0A0J8FK11.A0A0J8FK11_BETVU	X	' no hits & (original description: Uncharacterized protein OS=Beta vulgaris subsp. vulgaris GN=BVRB_3g054000 PE=4 SV=1)'	'not assigned.unknown'	3.28022	0.155551	-	6.58456	0.00695683	**	4.04154	0.00339573	**	78.802	0.518259	not valid	126.548	0.00414005	**	4.12275	0.996778	not valid	1.02122	1	not valid	1.73263	1	not valid	29.9587	0.98904	not valid	1.23209	0.999601	-
tr.A0A0J8BYC6.A0A0J8BYC6_BETVU	X	'(at2g37220 : 271.0) Encodes a chloroplast RNA binding protein. A substrate of the type III effector HopU1 (mono-ADP-ribosyltransferase). Protein is tyrosine-phosphorylated and its phosphorylation state is modulated in response to ABA in Arabidopsis thaliana seeds.; RNA-binding (RRM/RBD/RNP motifs) family protein; FUNCTIONS IN: RNA binding, poly(U) RNA binding; INVOLVED IN: response to cold, resp…	'RNA.RNA binding'	0.228885	0.00323989	**	0.39293	0.00555853	**	0.29638	0.00398594	**	0.610187	0.620111	-	0.481329	0.165865	-	0.713217	0.943125	-	1.2705	0.999925	-	1.2704	0.998522	-	1.44508	0.991635	-	1.29489	1	-
tr.A0A0J8BV29.A0A0J8BV29_BETVU	X	' no hits & (original description: Uncharacterized protein OS=Beta vulgaris subsp. vulgaris GN=BVRB_7g171310 PE=4 SV=1)'	'not assigned.unknown'	3.78354	0.999682	not valid	0.0147113	0.0290948	*	12.0831	0.00462349	**	4.33786	0.934909	not valid	3.38435	0.0381071	*	0.328184	0.999952	not valid	1.11839	1	not valid	17.2588	0.989778	not valid	0.07664	0.999926	not valid	3.19359	0.181536	-
tr.A0A0J8CMD0.A0A0J8CMD0_BETVU	X	' no hits & (original description: Uncharacterized protein OS=Beta vulgaris subsp. vulgaris GN=BVRB_4g074450 PE=4 SV=1)'	'not assigned.unknown'	0.064094	0.999999	not valid	0.00607915	0.0072655	**	6.38902	0.00938281	**	0.570354	1	not valid	0.576291	1	not valid	40.5495	0.99922	not valid	3.20522	0.23762	-	10.5835	1	not valid	20.7942	0.999995	not valid	99.682	0.00303256	**
tr.A0A0J8E3S1.A0A0J8E3S1_BETVU	X	'(at4g14890 : 166.0) 2Fe-2S ferredoxin-like superfamily protein; FUNCTIONS IN: electron carrier activity, iron-sulfur cluster binding, 2 iron, 2 sulfur cluster binding; INVOLVED IN: electron transport chain; LOCATED IN: chloroplast; EXPRESSED IN: 23 plant structures; EXPRESSED DURING: 13 growth stages; CONTAINS InterPro DOMAIN/s: Ferredoxin (InterPro:IPR001041), Ferredoxin [2Fe-2S], plant (InterP…	'misc. other Ferredoxins and Rieske domain'	0.304275	0.0370299	*	0.495395	0.0134448	*	0.424519	0.102195	-	0.388915	0.0126907	*	0.417243	0.0190628	*	0.679922	0.890564	-	0.84367	0.999999	-	0.946185	1	-	0.93559	1	-	1.39518	0.999999	-
tr.A0A0J8D755.A0A0J8D755_BETVU		'(q9fqy8|comt1_capan : 395.0) Caffeic acid 3-O-methyltransferase (EC 2.1.1.68) (S-adenosysl-L-methionine:caffeic acid 3-O-methyltransferase) (COMT) (CAOMT) - Capsicum annuum (Bell pepper) & (at5g54160 : 371.0) A caffeic acid/5-hydroxyferulic acid O-methyltransferase. Interacts with 14-4-3 proteins in yeast 2 hybrid assay. AtOMT1 (At5g54160) encodes a flavonol 3??-O-methyltransferase that is highl…	'secondary metabolism.phenylpropanoids.lignin biosynthesis.COMT'	4.29536	0.162339	-	102.841	0.00269473	**	2.61854	0.954516	-	118.352	0.0211569	*	108.482	0.000543782	***	19.3099	0.999986	not valid	1.14526	1	not valid	47.2333	0.986454	not valid	11.2717	0.999999	not valid	0.60962	0.967997	-
tr.A0A0J8EG80.A0A0J8EG80_BETVU	X	'(q41249|pora_cucsa : 560.0) Protochlorophyllide reductase, chloroplast precursor (EC 1.3.1.33) (PCR) (NADPH-protochlorophyllide oxidoreductase) (POR) - Cucumis sativus (Cucumber) & (at5g54190 : 541.0) light-dependent NADPH:protochlorophyllide oxidoreductase A; protochlorophyllide oxidoreductase A (PORA); FUNCTIONS IN: oxidoreductase activity, protochlorophyllide reductase activity; INVOLVED IN: …	'tetrapyrrole synthesis.protochlorophyllide reductase'	0.19958	0.00322859	**	0.458289	0.0305136	*	0.411903	0.0505646	-	0.465181	0.119997	-	0.495257	0.303716	-	0.886422	1	-	1.6568	0.519806	-	1.27574	0.993311	-	1.52358	0.856143	-	2.06385	0.997978	-
tr.A0A0J8CTB2.A0A0J8CTB2_BETVU	X	'(at2g47450 : 323.0) A component of the chloroplast signal recognition particle pathway that is involved in LHCP targeting. It is downregulated in response to high light. It recognizes the DPLG motif in Lhcb1.; CHAOS (CAO); FUNCTIONS IN: chromatin binding; INVOLVED IN: response to high light intensity, protein import into chloroplast thylakoid membrane; LOCATED IN: chloroplast thylakoid membrane,…	'DNA.synthesis/chromatin structure'	0.269967	0.0355363	*	0.43684	0.00478916	**	0.442349	0.176765	-	0.510133	0.137845	-	0.362784	0.0103566	*	0.717052	0.991141	-	1.49943	0.991629	-	1.51129	0.951268	-	1.24263	0.99989	-	1.63853	0.999956	-
tr.A0A0J8C3L6.A0A0J8C3L6_BETVU		'(at3g26720 : 1463.0) Glycosyl hydrolase family 38 protein; FUNCTIONS IN: in 6 functions; INVOLVED IN: mannose metabolic process, carbohydrate metabolic process; LOCATED IN: plasma membrane, plant-type cell wall; EXPRESSED IN: 25 plant structures; EXPRESSED DURING: 13 growth stages; CONTAINS InterPro DOMAIN/s: Glycoside hydrolase-type carbohydrate-binding (InterPro:IPR011013), Glycoside hydrolase…	'misc.gluco-, galacto- and mannosidases.alpha-mannosidase'	22.0115	0.998641	not valid	0.0154282	0.0134484	*	1.26067	1	not valid	4.21725	0.237992	-	3.47136	0.201588	-	6.48042	0.0104962	*	2.31503	0.999902	not valid	61.6061	2.17886e-05	***	1.03022	1	not valid	0.0572734	0.998823	not valid
tr.A0A0J8CJB6.A0A0J8CJB6_BETVU	X	'(at1g08980 : 506.0) Encodes an enzyme with similarity to bacterial acylamidohydrolases and exhibits indole-3-acetamide amidohydrolase activity in vitro. This enzyme may be involved in the in vivo biosynthesis of indole-acetic acid from indole-3-acetamide, a native metabolite of A. thaliana. It appears to exist as a monomer.; amidase 1 (AMI1); FUNCTIONS IN: amidase activity, hydrolase activity, a…	'misc.nitrilases, *nitrile lyases, berberine bridge enzymes, reticuline oxidases, troponine reductases'	1.88936	0.999995	not valid	78.9717	0.0287487	*	4.02304	0.33151	-	3.72376	0.300094	-	4.74713	0.0284472	*	2.5162	0.551872	-	1.00777	1	-	4.11259	0.0441853	*	4.06682	0.175673	-	2.12932	0.912196	-
tr.A0A0J8CHY2.A0A0J8CHY2_BETVU	X	'(at4g17830 : 722.0) Peptidase M20/M25/M40 family protein; FUNCTIONS IN: metallopeptidase activity, hydrolase activity; INVOLVED IN: proteolysis, metabolic process; EXPRESSED IN: 24 plant structures; EXPRESSED DURING: 13 growth stages; CONTAINS InterPro DOMAIN/s: Peptidase M20 (InterPro:IPR002933), Peptidase M20, dimerisation (InterPro:IPR011650). & (gnl|cdd|37487 : 356.0) no description availabl…	'protein.degradation'	0.0525874	0.995475	not valid	48.6763	0.0048485	**	1.45716	0.999999	not valid	31.967	0.324232	not valid	11.1747	0.000101927	***	9.0338	0.999921	not valid	30.7351	0.599086	not valid	0.594462	1	not valid	10.6792	0.99998	not valid	27.7093	0.863195	not valid
tr.A0A0J8BBD8.A0A0J8BBD8_BETVU	X	'(at2g19940 : 586.0) oxidoreductases, acting on the aldehyde or oxo group of donors, NAD or NADP as acceptor;copper ion binding; FUNCTIONS IN: oxidoreductase activity, acting on the aldehyde or oxo group of donors, NAD or NADP as acceptor, copper ion binding; INVOLVED IN: response to cadmium ion, cellular amino acid metabolic process; LOCATED IN: nucleolus, chloroplast, membrane; EXPRESSED IN: 25…	'amino acid metabolism.synthesis.glutamate family.arginine.N-Acetylglutamate-5-P reductase'	0.84847	0.999993	-	0.0201938	0.000837837	***	0.886702	1	-	0.901043	1	-	1.01217	1	-	0.544433	1	not valid	1.34527	0.946677	-	6.22917	6.52289e-06	***	2.52389	0.0270382	*	1.04506	1	-
tr.A0A0J8C665.A0A0J8C665_BETVU	X	'(at1g60550 : 531.0) enoyl-CoA hydratase/isomerase D (ECHID); FUNCTIONS IN: 1,4-dihydroxy-2-naphthoyl-CoA synthase activity, catalytic activity; INVOLVED IN: vitamin K biosynthetic process, metabolic process, menaquinone biosynthetic process; LOCATED IN: peroxisome; EXPRESSED IN: 21 plant structures; EXPRESSED DURING: 13 growth stages; CONTAINS InterPro DOMAIN/s: Enoyl-CoA hydratase/isomerase, co…	'Co-factor and vitamine metabolism.folate & vitamine K.vitamine K.naphthoate synthase'	0.224777	0.640378	-	0.0122942	0.0275388	*	0.826945	1	-	0.0326806	0.997899	not valid	0.337903	0.996259	not valid	0.376518	0.994708	not valid	0.835313	1	not valid	2.9793	0.807661	-	2.54876	0.81587	-	3.67896	0.919088	-
tr.A0A0J8BFR3.A0A0J8BFR3_BETVU	X	' (original description: Uncharacterized protein OS=Beta vulgaris subsp. vulgaris GN=BVRB_1g020540 PE=4 SV=1)'	'not assigned.unknown'	6.11088	0.142052	-	0.00264096	0.00125591	**	1.17816	1	not valid	1.1896	1	not valid	2.15875	0.999996	not valid	21.0168	1	not valid	0.0481695	1	not valid	0.00551496	0.279119	not valid	51.0106	0.818941	-	0.192797	0.181021	-
tr.A0A0J8BDL7.A0A0J8BDL7_BETVU	X	' no hits & (original description: Uncharacterized protein OS=Beta vulgaris subsp. vulgaris GN=BVRB_2g044480 PE=4 SV=1)'	'not assigned.unknown'	1.33517	1	not valid	0.00722696	0.00350923	**	0.060461	1	not valid	0.935364	1	not valid	36.2063	0.999799	not valid	13.3049	0.999999	not valid	2.64693	0.815793	not valid	0.824688	1	-	4.31533	0.826864	-	0.0452834	1	not valid
tr.A0A0J8CVF8.A0A0J8CVF8_BETVU	X	'(at5g19940 : 259.0) Plastid-lipid associated protein PAP / fibrillin family protein; FUNCTIONS IN: structural molecule activity; INVOLVED IN: biological_process unknown; LOCATED IN: chloroplast envelope; EXPRESSED IN: 21 plant structures; EXPRESSED DURING: 13 growth stages; CONTAINS InterPro DOMAIN/s: Plastid lipid-associated protein/fibrillin (InterPro:IPR006843); Has 21 Blast hits to 21 protei…	'cell.organisation'	0.0317127	0.947613	not valid	0.190535	0.00920605	**	0.0133652	0.892714	not valid	0.724618	0.999068	-	1.55299	1	not valid	0.44566	0.906481	-	1.47931	1	-	2.00325	0.995467	-	0.348027	0.857524	-	0.421447	1	not valid
tr.A0A0J8BU46.A0A0J8BU46_BETVU	X	'(at5g58770 : 350.0) Undecaprenyl pyrophosphate synthetase family protein; FUNCTIONS IN: dehydrodolichyl diphosphate synthase activity; INVOLVED IN: dolichol biosynthetic process; LOCATED IN: chloroplast; EXPRESSED IN: 15 plant structures; EXPRESSED DURING: 9 growth stages; CONTAINS InterPro DOMAIN/s: Di-trans-poly-cis-decaprenylcistransferase-like, conserved site (InterPro:IPR018520), Di-trans-p…	'not assigned.no ontology'	0.760716	0.999992	-	0.0952625	0.00435781	**	0.0164163	0.0722663	-	4.26471	0.672368	-	0.30506	0.616642	-	1.21745	0.999972	-	1.03198	1	not valid	0.197757	0.135462	-	1.82418	0.913748	-	0.0215801	0.547871	not valid
tr.A0A023ZQ52.A0A023ZQ52_BETVU		'(q9m3l7|accd_spiol : 852.0) Acetyl-coenzyme A carboxylase carboxyl transferase subunit beta (EC 6.4.1.2) (ACCase beta chain) - Spinacia oleracea (Spinach) & (atcg00500 : 563.0) Encodes the carboxytransferase beta subunit of the Acetyl-CoA carboxylase (ACCase) complex in plastids. This complex catalyzes the carboxylation of acetyl-CoA to produce malonyl-CoA, the first committed step in fatty acid…	'lipid metabolism.FA synthesis and FA elongation.Acetyl CoA Carboxylation.heteromeric Complex.beta Carboxyltransferase'	0.392935	0.0592404	-	0.537059	0.0205318	-	0.723171	0.931081	-	0.743889	0.979616	-	0.798618	0.990554	-	1.04654	1	-	1.33561	0.976916	-	1.53024	0.430614	-	1.27463	0.995165	-	1.84044	0.861055	-
tr.A0A0J8CXB1.A0A0J8CXB1_BETVU	X	' no hits & (original description: Uncharacterized protein OS=Beta vulgaris subsp. vulgaris GN=BVRB_3g050220 PE=4 SV=1)'	'not assigned.unknown'	0.777781	0.999996	-	0.479013	0.0205499	*	1.41515	0.983128	-	0.956842	1	-	0.833454	1	-	1.33658	1	-	2.48879	0.565209	-	0.583381	0.908072	-	1.51919	0.997788	-	1.81947	0.766349	-
tr.A0A0J8C6M5.A0A0J8C6M5_BETVU	X	'(at5g09830 : 115.0) BolA-like family protein; CONTAINS InterPro DOMAIN/s: BolA-like protein (InterPro:IPR002634); BEST Arabidopsis thaliana protein match is: chloroplast sulfur E (TAIR:AT4G26500.1); Has 30201 Blast hits to 17322 proteins in 780 species: Archae - 12; Bacteria - 1396; Metazoa - 17338; Fungi - 3422; Plants - 5037; Viruses - 0; Other Eukaryotes - 2996 (source: NCBI BLink). & (gnl|cd…	'RNA.regulation of transcription'	1.75583	0.999999	not valid	0.00571659	5.67046e-08	***	0.115552	0.999973	not valid	13.0008	0.995528	not valid	2.90745	1	not valid	1.01874	1	not valid	19.1323	0.968306	not valid	0.888615	1	not valid	0.09628	0.99999	not valid	0.0658104	0.985127	not valid
tr.A0A0J8FW45.A0A0J8FW45_BETVU	X	'(at5g16390 : 153.0) Encodes for the biotin carboxyl-carrier subunit of the multi-enzyme plastidial acetyl-coenzyme A carboxylase complex.; BIOTIN CARBOXYL-CARRIER PROTEIN 1 (BCCP-1); FUNCTIONS IN: acetyl-CoA carboxylase activity, biotin binding; INVOLVED IN: fatty acid biosynthetic process; LOCATED IN: chloroplast; EXPRESSED IN: 22 plant structures; EXPRESSED DURING: 13 growth stages; CONTAINS I…	'lipid metabolism.FA synthesis and FA elongation.Acetyl CoA Carboxylation.heteromeric Complex.Biotin Carboxyl Carrier Protein'	0.921259	1	-	0.582175	0.0454183	-	0.87782	1	-	0.87897	0.999999	-	0.785082	0.999304	-	0.937319	1	-	1.43163	0.992006	-	0.987844	1	-	1.214	0.999997	-	0.952848	1	-
tr.A0A0J8CSC1.A0A0J8CSC1_BETVU		'(p42856|zb14_maize : 164.0) 14 kDa zinc-binding protein (Protein kinase C inhibitor) (PKCI) - Zea mays (Maize) & (at3g56490 : 157.0) Encodes a protein that has adenylylsulfate sulfohydrolase activity (E.C. 3.6.2.1) in vitro.; HIS triad family protein 3 (HIT3); FUNCTIONS IN: protein kinase C binding, adenylylsulfatase activity, zinc ion binding; INVOLVED IN: sulfur metabolic process, purine ribon…	'protein.postranslational modification'	0.744966	0.996661	-	0.547454	0.00289383	-	0.739171	0.990597	-	0.771715	0.989183	-	0.635622	0.63883	-	0.80817	0.999448	-	0.87454	1	-	0.859463	0.999965	-	0.87503	0.999999	-	0.992221	1	-
tr.A0A0J8C4U4.A0A0J8C4U4_BETVU	X	'(q40271|ino1_mescr : 962.0) Inositol-3-phosphate synthase (EC 5.5.1.4) (Myo-inositol-1-phosphate synthase) (MI-1-P synthase) (IPS) - Mesembryanthemum crystallinum (Common ice plant) & (at2g22240 : 946.0) ** Referred to as MIPS1 in Mitsuhashi et al 2008. Myo-inositol-1-phosphate synthase isoform 2. Expressed in leaf, root and silique. Immunolocalization experiments with an antibody recognizing MI…	'minor CHO metabolism.myo-inositol.InsP Synthases'	0.914597	1	-	4.5672	1.90588e-07	***	0.905269	1	-	0.774698	1	-	0.740188	0.999999	-	0.74948	1	-	0.619797	1	not valid	0.749772	1	-	0.814215	1	-	0.9898	1	-
tr.A0A0J8D893.A0A0J8D893_BETVU	X	'(at1g18210 : 148.0) Calcium-binding EF-hand family protein; FUNCTIONS IN: calcium ion binding; INVOLVED IN: biological_process unknown; LOCATED IN: plasma membrane, vacuole; EXPRESSED IN: 25 plant structures; EXPRESSED DURING: 13 growth stages; CONTAINS InterPro DOMAIN/s: EF-Hand 1, calcium-binding site (InterPro:IPR018247), EF-HAND 2 (InterPro:IPR018249), EF-hand-like domain (InterPro:IPR011992…	'signalling.calcium'	0.725293	1	not valid	0.0314088	0	***	0.688678	1	not valid	0.0733989	0.64617	not valid	1.50005	1	not valid	0.512907	1	not valid	1.30737	1	not valid	0.909829	1	not valid	0.67268	1	not valid	0.949517	1	not valid
tr.A0A0J8CJG0.A0A0J8CJG0_BETVU		'(at1g12520 : 345.0) Copper/zinc superoxide dismutase copper chaperone. Localized to the chloroplast. Expressed in roots and shoots. Up-regulated in response to copper and senescence. The AtACC activates all three CuZnSOD activities located in three different subcellular compartments. Contains three domains, central, ATX-1 like and C-terminal. ATX-1 like domain essential for the copper chaperone …	'redox.dismutases and catalases'	0.0175773	0.372621	-	0.160079	0.0467586	*	0.210262	0.61216	-	1.48028	0.999987	-	0.200059	0.402229	-	0.535872	1	not valid	0.0510963	0.99981	not valid	4.65223	0.811493	-	1.0098	1	not valid	11.9622	1	not valid
tr.A0A0J8D0Q3.A0A0J8D0Q3_BETVU	X	'(q40471|if4a9_tobac : 781.0) Eukaryotic initiation factor 4A-9 (EC 3.6.1.-) (ATP-dependent RNA helicase eIF4A-9) (eIF-4A-9) - Nicotiana tabacum (Common tobacco) & (at3g13920 : 755.0) eukaryotic translation initiation factor 4A-1; eukaryotic translation initiation factor 4A1 (EIF4A1); CONTAINS InterPro DOMAIN/s: DNA/RNA helicase, DEAD/DEAH box type, N-terminal (InterPro:IPR011545), RNA helicase, …	'protein.synthesis.initiation'	0.818457	0.999054	-	0.428815	0.00916271	**	0.845889	0.999666	-	1.01449	1	-	1.22424	0.996353	-	1.08096	1	-	0.902022	1	-	1.07234	1	-	1.03789	1	-	1.03352	1	-
tr.A0A0J8C6L6.A0A0J8C6L6_BETVU	X	'(at1g70580 : 871.0) Encodes a protein with glyoxylate aminotransferase activity. It can act on a number of different small substrates and amino acids in vitro.; alanine-2-oxoglutarate aminotransferase 2 (AOAT2); FUNCTIONS IN: glycine:2-oxoglutarate aminotransferase activity, L-alanine:2-oxoglutarate aminotransferase activity, alanine-glyoxylate transaminase activity; INVOLVED IN: photorespiratio…	'PS.photorespiration.aminotransferases peroxisomal'	0.826573	0.944085	-	0.972849	1	-	0.633026	0.0235725	-	0.441485	7.82305e-05	***	0.595738	0.0229915	-	0.565218	0.000387459	-	0.591544	0.0105813	-	0.633936	0.00931993	-	0.810215	0.930079	-	0.765843	0.875308	-
tr.A0A0J8BG12.A0A0J8BG12_BETVU	X	'(at4g38970 : 649.0) Protein is tyrosine-phosphorylated and its phosphorylation state is modulated in response to ABA in Arabidopsis thaliana seeds.; fructose-bisphosphate aldolase 2 (FBA2); FUNCTIONS IN: fructose-bisphosphate aldolase activity, catalytic activity; INVOLVED IN: response to cadmium ion, pentose-phosphate shunt, response to abscisic acid stimulus; LOCATED IN: in 6 components; EXPRE…	'PS.calvin cycle.aldolase'	0.488368	3.28535e-05	***	0.841031	0.862255	-	0.489722	6.55558e-06	***	0.491564	2.11247e-05	***	0.506728	0.00011396	-	0.586344	0.00100778	-	0.632079	0.0339295	-	0.722521	0.17963	-	0.804005	0.734791	-	1.00277	1	-
tr.A0A0J8BNK6.A0A0J8BNK6_BETVU	X	'(p16016|cahc_spiol : 528.0) Carbonic anhydrase, chloroplast precursor (EC 4.2.1.1) (Carbonate dehydratase) - Spinacia oleracea (Spinach) & (at3g01500 : 432.0) Encodes a putative beta-carbonic anhydrase betaCA1. Together with betaCA4 (At1g70410) regulates CO2-controlled stomatal movements in guard cells.; carbonic anhydrase 1 (CA1); FUNCTIONS IN: carbonate dehydratase activity, zinc ion binding; …	'TCA / org transformation.carbonic anhydrases'	0.480972	8.20777e-05	***	0.929079	0.999997	-	0.596222	0.00172179	-	0.576134	0.0012292	-	0.469719	2.55653e-06	***	0.5828	0.00179555	-	0.674323	0.0931365	-	0.612281	0.00233021	-	0.794225	0.565617	-	1.23962	0.996912	-
tr.A0A0J8CBI0.A0A0J8CBI0_BETVU	X	'(at4g38970 : 652.0) Protein is tyrosine-phosphorylated and its phosphorylation state is modulated in response to ABA in Arabidopsis thaliana seeds.; fructose-bisphosphate aldolase 2 (FBA2); FUNCTIONS IN: fructose-bisphosphate aldolase activity, catalytic activity; INVOLVED IN: response to cadmium ion, pentose-phosphate shunt, response to abscisic acid stimulus; LOCATED IN: in 6 components; EXPRE…	'PS.calvin cycle.aldolase'	0.591525	0.00227036	-	0.786697	0.602035	-	0.550169	0.000117901	-	0.570213	0.00342237	-	0.550458	0.00026345	-	0.589175	0.00060265	-	0.763269	0.679274	-	0.743458	0.224888	-	0.893138	0.999595	-	0.930086	1	-
tr.A0A0J8CC51.A0A0J8CC51_BETVU	X	'(at4g38510 : 929.0) ATPase, V1 complex, subunit B protein; FUNCTIONS IN: hydrogen ion transporting ATP synthase activity, rotational mechanism, hydrolase activity, acting on acid anhydrides, catalyzing transmembrane movement of substances, ATP binding, proton-transporting ATPase activity, rotational mechanism; INVOLVED IN: proton transport, ATP metabolic process, ATP synthesis coupled proton tra…	'transport.p- and v-ATPases.H+-transporting two-sector ATPase.subunit B'	1.8572	6.17591e-06	-	1.19525	0.935099	-	1.45655	0.0429678	-	1.68835	0.000248147	-	1.68978	8.79975e-06	-	1.60661	0.00201215	-	1.31551	0.717382	-	1.40083	0.0966341	-	1.20478	0.880863	-	0.784269	0.219461	-
tr.A0A0J8CXP9.A0A0J8CXP9_BETVU	X	'(p10871|rca_spiol : 787.0) Ribulose bisphosphate carboxylase/oxygenase activase, chloroplast precursor (RuBisCO activase) (RA) - Spinacia oleracea (Spinach) & (at2g39730 : 686.0) Rubisco activase, a nuclear-encoded chloroplast protein that consists of two isoforms arising from alternative splicing in most plants. Required for the light activation of rubisco.; rubisco activase (RCA); FUNCTIONS IN…	'PS.calvin cycle.rubisco interacting'	0.463079	3.13211e-06	***	0.791085	0.382098	-	0.517659	6.26482e-06	-	0.541057	3.11794e-05	-	0.458383	6.41939e-08	***	0.606498	0.000689643	-	0.816959	0.906779	-	0.768542	0.39493	-	0.86175	0.977864	-	1.11786	0.999999	-
tr.A0A0J8C5J2.A0A0J8C5J2_BETVU	X	'(p46488|mdhg_cucsa : 583.0) Malate dehydrogenase, glyoxysomal precursor (EC 1.1.1.37) - Cucumis sativus (Cucumber) & (at2g22780 : 541.0) encodes an peroxisomal NAD-malate dehydrogenase that is involved in fatty acid beta-oxidation through providing NAD to the process of converting fatty acyl CoA to acetyl CoA.; peroxisomal NAD-malate dehydrogenase 1 (PMDH1); FUNCTIONS IN: in 6 functions; INVOLVE…	'gluconeogenesis / glyoxylate cycle.Malate DH'	0.667719	0.0839248	-	0.910055	0.99999	-	0.637673	0.0163349	-	0.53767	0.00023899	-	0.540489	0.00141375	-	0.568426	0.00090905	-	0.815384	0.951471	-	0.854624	0.993722	-	0.834603	0.9781	-	0.955002	1	-
tr.A0A0J8CIS9.A0A0J8CIS9_BETVU		'(q41396|vate_spiol : 340.0) Vacuolar ATP synthase subunit E (EC 3.6.3.14) (V-ATPase E subunit) (Vacuolar proton pump E subunit) - Spinacia oleracea (Spinach) & (at4g11150 : 301.0) Encodes a vacuolar H+-ATPase subunit E isoform 1 which is required for Golgi organization and vacuole function in embryogenesis.; vacuolar ATP synthase subunit E1 (TUF); FUNCTIONS IN: proton-transporting ATPase activit…	'transport.p- and v-ATPases.H+-transporting two-sector ATPase'	1.7959	0.00168535	-	1.12672	0.999952	-	1.65458	0.00893646	-	1.68576	0.0181959	-	2.00586	0.00044607	***	1.69939	0.0326826	-	1.19283	0.997304	-	1.17	0.997216	-	1.32649	0.806853	-	0.921307	0.999976	-
tr.A0A0J8EUC6.A0A0J8EUC6_BETVU	X	'(at2g36250 : 571.0) Encodes one of two FtsZ proteins, tubulin-like proteins, in Arabidopsis. It is involved in chloroplast division.; FTSZ2-1; FUNCTIONS IN: protein binding, structural molecule activity; INVOLVED IN: chloroplast fission; LOCATED IN: chloroplast stroma, chloroplast; EXPRESSED IN: 23 plant structures; EXPRESSED DURING: 13 growth stages; CONTAINS InterPro DOMAIN/s: Cell division pr…	'cell.division'	0.557986	0.00207931	-	0.706064	0.273708	-	0.464628	1.5027e-05	***	0.627688	0.0309182	-	0.58594	0.00136398	-	0.660494	0.0676144	-	0.861543	0.99988	-	0.867195	0.998881	-	1.09976	0.999997	-	0.832688	0.999809	-
tr.A0A0J8CLR7.A0A0J8CLR7_BETVU	X	'(at5g47720 : 568.0) Thiolase family protein; FUNCTIONS IN: transferase activity, transferring acyl groups other than amino-acyl groups, acetyl-CoA C-acetyltransferase activity, catalytic activity; INVOLVED IN: metabolic process; LOCATED IN: cellular_component unknown; EXPRESSED IN: 19 plant structures; EXPRESSED DURING: 10 growth stages; CONTAINS InterPro DOMAIN/s: Thiolase (InterPro:IPR002155),…	'amino acid metabolism.degradation.branched chain group.isoleucine'	11.8752	0.000579451	***	13.3252	0.9992	not valid	8.78525	0.0213901	*	57.605	0.00278351	**	80.2064	0.00639013	**	4.64609	0.0897619	-	1.16977	1	not valid	1.37192	1	not valid	1.54351	1	not valid	0.7398	0.987011	-
tr.A0A0J8CA21.A0A0J8CA21_BETVU	X	'(q8w250|dxr_orysa : 788.0) 1-deoxy-D-xylulose 5-phosphate reductoisomerase, chloroplast precursor (EC 1.1.1.267) (DXP reductoisomerase) (1-deoxyxylulose-5-phosphate reductoisomerase) (2-C-methyl-D-erythritol 4-phosphate synthase) - Oryza sativa (Rice) & (at5g62790 : 766.0) 1-Deoxy-d-xylulose 5-phosphate reductoisomerase (DXR) catalyzes the first committed step of the 2-C-methyl-d-erythritol 4-ph…	'secondary metabolism.isoprenoids.non-mevalonate pathway.DXR'	0.216765	1.26052e-06	***	0.593962	0.0590583	-	0.301994	3.13136e-06	***	0.300629	0.000107334	***	0.327559	0.00034632	***	0.571479	0.106365	-	0.828883	0.999868	-	0.790732	0.975911	-	0.975783	1	-	1.39318	0.999996	-
tr.A0A0J8CKB7.A0A0J8CKB7_BETVU	X	'(o82627|ssg1_antma : 855.0) Granule-bound starch synthase 1, chloroplast precursor (EC 2.4.1.21) (Granule-bound starch synthase I) (GBSS-I) - Antirrhinum majus (Garden snapdragon) & (at1g32900 : 803.0) UDP-Glycosyltransferase superfamily protein; FUNCTIONS IN: protein binding, transferase activity, transferring glycosyl groups; INVOLVED IN: biosynthetic process, glucan biosynthetic process; LOCA…	'major CHO metabolism.synthesis.starch.starch synthase'	0.00348179	0.0299701	*	0.361445	0.969144	-	0.00211379	0.0122919	*	0.139255	0.0133022	*	0.112805	0.0228015	*	0.425759	0.110456	-	0.431157	0.586417	-	0.642441	0.96685	-	1.06838	1	-	0.607099	1	not valid
tr.A0A0J8BAX7.A0A0J8BAX7_BETVU	X	'(q07511|fdh_soltu : 653.0) Formate dehydrogenase, mitochondrial precursor (EC 1.2.1.2) (NAD-dependent formate dehydrogenase) (FDH) - Solanum tuberosum (Potato) & (at5g14780 : 620.0) Encodes a NAD-dependent formate dehydrogenase.; formate dehydrogenase (FDH); FUNCTIONS IN: NAD or NADH binding, binding, oxidoreductase activity, acting on the CH-OH group of donors, NAD or NADP as acceptor, catalyti…	'C1-metabolism.formate dehydrogenase'	2.93148	0.000232092	***	1.64078	0.798024	-	2.22886	0.0427993	*	2.32493	0.000861099	***	2.62027	3.91318e-05	***	1.81856	0.115826	-	1.19848	0.999911	-	1.49463	0.665169	-	1.10948	1	-	0.760318	0.854644	-
tr.A0A0J8D1J0.A0A0J8D1J0_BETVU	X	'(p24493|hem2_spiol : 688.0) Delta-aminolevulinic acid dehydratase, chloroplast precursor (EC 4.2.1.24) (Porphobilinogen synthase) (ALADH) (ALAD) - Spinacia oleracea (Spinach) & (at1g69740 : 605.0) Encodes a putative 5-aminolevulinate dehydratase involved in chlorophyll biosynthesis.; HEMB1; FUNCTIONS IN: porphobilinogen synthase activity, catalytic activity, metal ion binding; INVOLVED IN: porph…	'tetrapyrrole synthesis.ALA dehydratase'	0.298295	5.42277e-05	***	0.790885	0.920211	-	0.532266	0.0110144	-	0.502056	0.0128977	-	0.489674	0.0240054	*	0.637059	0.199262	-	0.99065	1	-	0.829284	0.997209	-	0.903941	1	-	1.78436	0.864899	-
tr.Q9AWA8.Q9AWA8_BETVU		'(o22506|glna2_dauca : 766.0) Glutamine synthetase, chloroplast precursor (EC 6.3.1.2) (Glutamate--ammonia ligase) (GS2) - Daucus carota (Carrot) & (at5g35630 : 744.0) chloroplastic glutamine synthetase; glutamine synthetase 2 (GS2); FUNCTIONS IN: glutamate-ammonia ligase activity; INVOLVED IN: in 8 processes; LOCATED IN: in 6 components; EXPRESSED IN: 23 plant structures; EXPRESSED DURING: 14 gr…	'N-metabolism.ammonia metabolism.glutamine synthetase'	0.556247	0.00236994	-	0.887322	0.981908	-	0.615321	0.00601993	-	0.652771	0.0146073	-	0.514074	1.9922e-05	-	0.717251	0.216277	-	0.893303	0.99981	-	0.862379	0.991882	-	0.858517	0.955463	-	1.1062	1	-
tr.A0A0J8BLJ1.A0A0J8BLJ1_BETVU	X	'(at5g64430 : 149.0) Octicosapeptide/Phox/Bem1p family protein; FUNCTIONS IN: molecular_function unknown; INVOLVED IN: biological_process unknown; LOCATED IN: chloroplast envelope; EXPRESSED IN: cultured cell; CONTAINS InterPro DOMAIN/s: Octicosapeptide/Phox/Bem1p (InterPro:IPR000270); BEST Arabidopsis thaliana protein match is: Octicosapeptide/Phox/Bem1p family protein (TAIR:AT5G09620.1); Has 18…	'not assigned.no ontology'	3.27802	0.00618277	**	2.50564	0.203336	-	3.11102	0.00610554	**	3.35203	0.000489256	***	4.37096	1.27737e-05	***	2.57655	0.227374	-	1.40476	0.999996	-	1.64866	0.988335	-	0.987131	1	-	0.949054	1	-
tr.A0A0J8D7Q4.A0A0J8D7Q4_BETVU	X	'(gnl|cdd|66818 : 208.0) no description available & (p46519|lea14_soybn : 196.0) Desiccation protectant protein Lea14 homolog - Glycine max (Soybean) & (at2g46140 : 188.0) Late embryogenesis abundant protein; FUNCTIONS IN: molecular_function unknown; INVOLVED IN: response to desiccation, embryo development ending in seed dormancy; LOCATED IN: plasma membrane; EXPRESSED IN: 24 plant structures; EX…	'development.late embryogenesis abundant'	19.7032	1.24923e-08	***	7.09433	0.0629537	-	18.9666	4.27437e-09	***	20.359	2.12981e-10	***	14.1335	3.0866e-07	***	6.70611	0.23455	-	8.82197	0.420281	-	5.28857	0.860638	-	1.57615	1	-	0.962615	1	-
tr.A0A0J8CZ99.A0A0J8CZ99_BETVU		'(at5g58490 : 397.0) NAD(P)-binding Rossmann-fold superfamily protein; FUNCTIONS IN: coenzyme binding, binding, cinnamoyl-CoA reductase activity, catalytic activity; INVOLVED IN: lignin biosynthetic process, cellular metabolic process, metabolic process; LOCATED IN: cellular_component unknown; EXPRESSED IN: 24 plant structures; EXPRESSED DURING: 15 growth stages; CONTAINS InterPro DOMAIN/s: NAD-d…	'secondary metabolism.phenylpropanoids.lignin biosynthesis.CCR1'	719.529	0.907015	-	1689.06	0.962993	-	1552.87	0.00825916	**	247.543	2.88151e-05	***	72.5941	0.0102224	*	8.84425	0.264639	-	3.73059	0.78079	-	3.44678	0.813753	-	0.852104	1	-	2.15817	0.763447	-
tr.A0A0J8D5U9.A0A0J8D5U9_BETVU	X	' (original description: Uncharacterized protein OS=Beta vulgaris subsp. vulgaris GN=BVRB_1g011770 PE=4 SV=1)'	'not assigned.unknown'	2.89196	0.0763701	-	1.94179	0.387512	-	3.62149	0.000431897	***	3.59354	1.31069e-05	***	3.60487	0.000414657	***	2.84935	0.294994	-	2.85435	0.388388	-	3.82653	0.147895	-	1.51893	0.994397	-	1.25226	0.994218	-
tr.A0A0J8CMM2.A0A0J8CMM2_BETVU	X	'(at5g14680 : 299.0) Adenine nucleotide alpha hydrolases-like superfamily protein; FUNCTIONS IN: molecular_function unknown; INVOLVED IN: response to stress; LOCATED IN: cellular_component unknown; EXPRESSED IN: 22 plant structures; EXPRESSED DURING: 13 growth stages; CONTAINS InterPro DOMAIN/s: UspA (InterPro:IPR006016), Rossmann-like alpha/beta/alpha sandwich fold (InterPro:IPR014729), Universa…	'stress.abiotic.unspecified'	3.73376	5.46296e-06	***	2.50799	0.204192	-	2.7141	0.00609984	**	2.69688	0.0123276	*	4.14029	1.52152e-05	***	2.11742	0.316887	-	1.71208	0.975051	-	1.58601	0.967736	-	1.36144	0.999963	-	0.726908	0.574792	-
tr.A0A0J8FGN2.A0A0J8FGN2_BETVU	X	'(at3g23700 : 380.0) Nucleic acid-binding proteins superfamily; FUNCTIONS IN: RNA binding; INVOLVED IN: response to cold; LOCATED IN: chloroplast stroma, nucleus, chloroplast; EXPRESSED IN: 23 plant structures; EXPRESSED DURING: 13 growth stages; CONTAINS InterPro DOMAIN/s: Nucleic acid-binding, OB-fold-like (InterPro:IPR016027), Nucleic acid-binding, OB-fold (InterPro:IPR012340), Ribosomal prote…	'not assigned.no ontology.S RNA-binding domain-containing protein'	0.299236	0.000360735	***	0.702857	0.873126	-	0.305445	0.000102257	***	0.397447	0.0361066	*	0.374391	0.00710872	**	0.59729	0.412826	-	0.556366	0.443044	-	0.841596	0.999992	-	0.6493	0.853642	-	1.02075	1	-
tr.A0A0J8EVD3.A0A0J8EVD3_BETVU	X	'(at1g07040 : 444.0) unknown protein; INVOLVED IN: biological_process unknown; LOCATED IN: chloroplast; EXPRESSED IN: 24 plant structures; EXPRESSED DURING: 14 growth stages; BEST Arabidopsis thaliana protein match is: unknown protein (TAIR:AT1G27030.1); Has 540 Blast hits to 538 proteins in 187 species: Archae - 0; Bacteria - 333; Metazoa - 0; Fungi - 0; Plants - 67; Viruses - 0; Other Eukaryote…	'not assigned.unknown'	3934.09	7.66621e-06	***	1241.62	0.844094	-	2566.39	0.00436414	**	1357.66	0.00769673	**	2954.79	4.00872e-05	***	865.695	0.487226	-	219.76	1	-	6.33551	0.999972	-	1.87777	1	-	0.652345	0.708492	-
tr.A0A0J8CZM8.A0A0J8CZM8_BETVU	X	'(at5g42960 : 286.0) unknown protein; FUNCTIONS IN: molecular_function unknown; INVOLVED IN: biological_process unknown; LOCATED IN: mitochondrion, chloroplast, plastid, chloroplast envelope; EXPRESSED IN: 24 plant structures; EXPRESSED DURING: 13 growth stages; BEST Arabidopsis thaliana protein match is: unknown protein (TAIR:AT1G45170.1); Has 30201 Blast hits to 17322 proteins in 780 species: A…	'not assigned.no ontology'	0.516712	0.0201972	-	0.742452	0.799849	-	0.579147	0.0387925	-	0.536231	0.0132271	-	0.432178	0.000248798	***	0.694557	0.505221	-	0.748461	0.585667	-	0.743877	0.567459	-	0.745667	0.535541	-	1.12083	1	-
tr.A0A0J8CF54.A0A0J8CF54_BETVU	X	'(q43157|rpe_spiol : 519.0) Ribulose-phosphate 3-epimerase, chloroplast precursor (EC 5.1.3.1) (Pentose-5-phosphate 3-epimerase) (PPE) (RPE) (R5P3E) - Spinacia oleracea (Spinach) & (at5g61410 : 462.0) Arabidopsis thaliana ribulose-5-phosphate-3-epimerase mRNA; D-ribulose-5-phosphate-3-epimerase (RPE); FUNCTIONS IN: ribulose-phosphate 3-epimerase activity, catalytic activity; INVOLVED IN: response…	'PS.calvin cycle.RPE'	0.471731	0.000511264	***	0.834233	0.944014	-	0.579297	0.00520258	-	0.530719	0.000965376	-	0.537765	0.000491101	-	0.751079	0.509025	-	0.894681	0.999972	-	0.78875	0.661956	-	1.13602	0.996495	-	1.22802	0.999644	-
tr.A0A0J8CU58.A0A0J8CU58_BETVU	X	'(at2g43950 : 375.0) Constitutes a peptide sensitive ion channel in chloroplast outer membranes. Accumulates in germinating seeds and developing embryos.; chloroplast outer envelope protein 37 (OEP37); FUNCTIONS IN: ion channel activity; INVOLVED IN: cation transport; LOCATED IN: mitochondrion, chloroplast, plastid, chloroplast inner membrane, membrane; EXPRESSED IN: 24 plant structures; EXPRESSE…	'not assigned.unknown'	0.392554	0.000379572	***	0.745574	0.398263	-	0.576524	0.0218872	-	0.558028	0.0333864	-	0.45515	0.000353496	***	0.71894	0.627768	-	0.980023	1	-	0.870593	0.999513	-	0.769756	0.880962	-	1.46865	0.970715	-
tr.A0A0J8BRF1.A0A0J8BRF1_BETVU	X	'(at1g73110 : 626.0) P-loop containing nucleoside triphosphate hydrolases superfamily protein; FUNCTIONS IN: ATPase activity, ATP binding; LOCATED IN: chloroplast thylakoid membrane, chloroplast; EXPRESSED IN: 21 plant structures; EXPRESSED DURING: 13 growth stages; CONTAINS InterPro DOMAIN/s: ATPase, AAA-type, core (InterPro:IPR003959); BEST Arabidopsis thaliana protein match is: rubisco activas…	'PS.calvin cycle.rubisco interacting'	0.47535	0.0240008	*	0.820579	0.998272	-	0.501033	0.0177367	-	0.382703	0.000616387	***	0.339375	0.000261677	***	0.680345	0.636312	-	0.525418	0.505829	-	0.653853	0.702223	-	0.96292	1	-	1.05403	1	-
tr.A0A0J8FDN2.A0A0J8FDN2_BETVU		'(at4g15093 : 313.0) catalytic LigB subunit of aromatic ring-opening dioxygenase family; FUNCTIONS IN: oxidoreductase activity, ferrous iron binding, zinc ion binding, oxidoreductase activity, acting on single donors with incorporation of molecular oxygen; INVOLVED IN: oxidation reduction, cellular aromatic compound metabolic process; LOCATED IN: cellular_component unknown; EXPRESSED IN: 24 plant…	'not assigned.no ontology'	348.701	1.31197e-05	***	1.11567	1	not valid	249.298	0.00164509	**	125.279	0.022552	*	18.7825	2.97167e-05	***	3.91863	0.644365	-	38.8822	1	not valid	3.47242	1	not valid	11.1663	1	not valid	0.714934	0.926287	-
tr.A0A0J8BPA0.A0A0J8BPA0_BETVU	X	'(q01292|ilv5_spiol : 961.0) Ketol-acid reductoisomerase, chloroplast precursor (EC 1.1.1.86) (Acetohydroxy-acid reductoisomerase) (Alpha-keto-beta-hydroxylacil reductoisomerase) - Spinacia oleracea (Spinach) & (at3g58610 : 905.0) ketol-acid reductoisomerase; CONTAINS InterPro DOMAIN/s: Acetohydroxy acid isomeroreductase, catalytic (InterPro:IPR013116), 6-phosphogluconate dehydrogenase, C-termina…	'amino acid metabolism.synthesis.branched chain group.common.ketol-acid reductoisomerase'	0.25224	6.06039e-05	***	0.481834	0.0514116	-	0.278769	2.61866e-05	***	0.443538	0.0266305	*	0.505247	0.0185644	-	0.756432	0.834285	-	0.848389	0.999912	-	1.05326	1	-	1.14841	0.999975	-	1.10518	1	-
tr.A0A0J8B6M2.A0A0J8B6M2_BETVU	X	' no hits & (original description: Uncharacterized protein OS=Beta vulgaris subsp. vulgaris GN=BVRB_007160 PE=3 SV=1)'	'not assigned.unknown'	5.27779	3.30635e-05	***	2.76423	0.132713	-	4.46354	0.000426197	***	3.28935	0.0086553	**	3.93583	0.00609308	**	2.1047	0.983769	-	1.57415	0.999993	-	2.14306	0.999838	-	0.839513	1	-	0.845722	0.999101	-
tr.A0A0J8CYW2.A0A0J8CYW2_BETVU	X	' no hits & (original description: Uncharacterized protein OS=Beta vulgaris subsp. vulgaris GN=BVRB_2g030390 PE=4 SV=1)'	'not assigned.unknown'	6.56316	0.129477	-	2.40884	0.992951	-	10.5301	2.62049e-05	***	5.12756	0.00420405	**	4.49357	0.0268066	*	3.29654	0.99802	-	1.84473	0.999914	-	2.86943	0.972561	-	0.901734	1	-	1.60443	0.638485	-
tr.A0A0J8BFR5.A0A0J8BFR5_BETVU	X	'(at4g14710 : 327.0) ATARD2; FUNCTIONS IN: acireductone dioxygenase [iron(II)-requiring] activity, metal ion binding; INVOLVED IN: oxidation reduction, L-methionine salvage from methylthioadenosine; LOCATED IN: cellular_component unknown; CONTAINS InterPro DOMAIN/s: Cupin, RmlC-type (InterPro:IPR011051), Acireductone dioxygenase, ARD (InterPro:IPR004313), RmlC-like jelly roll fold (InterPro:IPR01…	'metal handling.regulation'	4.20439	0.000904873	***	1.18129	1	-	3.63628	0.00531123	**	4.99948	0.00201904	**	5.44001	0.00160221	**	2.01546	0.999556	not valid	1.15828	1	-	0.686495	1	not valid	1.00198	1	-	0.864876	0.999961	-
tr.A0A0J8CUI5.A0A0J8CUI5_BETVU	X	'(at2g44060 : 384.0) Late embryogenesis abundant protein, group 2; FUNCTIONS IN: molecular_function unknown; INVOLVED IN: response to cadmium ion, response to desiccation, embryo development ending in seed dormancy; LOCATED IN: plasma membrane, membrane; EXPRESSED IN: 25 plant structures; EXPRESSED DURING: 14 growth stages; CONTAINS InterPro DOMAIN/s: Water stress and hypersensitive response doma…	'development.late embryogenesis abundant'	2.0452	0.0159231	*	1.13844	0.999999	-	2.22448	0.000541518	***	2.37439	1.39631e-06	***	1.58773	0.0678771	-	1.51962	0.632768	-	1.29763	0.998376	-	1.09586	1	-	1.19608	0.999994	-	1.08766	0.999999	-
tr.A0A0J8FAE3.A0A0J8FAE3_BETVU	X	'(at5g55280 : 484.0) Encodes one of two FtsZ proteins, tubulin-like proteins, in Arabidopsis. It is involved in chloroplast division.; homolog of bacterial cytokinesis Z-ring protein FTSZ 1-1 (FTSZ1-1); FUNCTIONS IN: protein binding, structural molecule activity; INVOLVED IN: chloroplast fission, plastid fission; LOCATED IN: chloroplast stroma, chloroplast; EXPRESSED IN: 23 plant structures; EXPR…	'cell.division'	0.412769	0.00796959	**	0.6968	0.771619	-	0.450828	0.00698717	**	0.544057	0.0484146	-	0.517119	0.0740581	-	0.555989	0.144711	-	0.863601	0.999999	-	0.79911	0.999783	-	0.924593	1	-	1.0922	1	-
tr.A0A0J8F7N2.A0A0J8F7N2_BETVU	X	' no hits & (original description: Uncharacterized protein OS=Beta vulgaris subsp. vulgaris GN=BVRB_5g099100 PE=4 SV=1)'	'not assigned.unknown'	9.87469	0.000113179	***	7.81206	0.312442	-	9.77103	3.0639e-05	***	6.27459	0.0110962	*	2.98837	0.190204	-	2.90767	0.994773	-	0.989512	1	-	1.59108	0.99999	-	0.509075	0.987673	-	0.989503	1	-
tr.A0A0J8CZJ9.A0A0J8CZJ9_BETVU	X	'(at3g01120 : 711.0) encodes a cystathionine gamma-synthase, which performs the first committed step in methionine biosynthesis. A conserved motif of 13 amino acids in the first exon is required for posttranscriptional autoregulation. This enzyme shares the same substrate as threonine synthase (TS) and its absence transcriptionally affects 8 genes in the genome.; METHIONINE OVERACCUMULATION 1 (MT…	'amino acid metabolism.synthesis.aspartate family.methionine.cystathionine gamma-synthase'	0.230169	0.0518466	-	0.512125	0.893193	-	0.236892	0.0259778	*	0.170175	0.0049918	**	0.274754	0.216523	-	0.585387	0.639985	-	0.553851	0.875699	-	0.687374	0.983919	-	0.797172	0.999984	-	1.02921	1	-
tr.A0A0J8BZ10.A0A0J8BZ10_BETVU	X	'(at2g36145 : 147.0) unknown protein; FUNCTIONS IN: molecular_function unknown; INVOLVED IN: biological_process unknown; LOCATED IN: chloroplast thylakoid membrane, chloroplast stroma, chloroplast; EXPRESSED IN: 19 plant structures; EXPRESSED DURING: 13 growth stages; Has 49 Blast hits to 49 proteins in 17 species: Archae - 0; Bacteria - 0; Metazoa - 0; Fungi - 0; Plants - 49; Viruses - 0; Other …	'not assigned.unknown'	0.684673	0.247096	-	0.998439	1	-	0.551249	0.00385044	-	0.525508	0.000240387	-	0.660573	0.311992	-	0.537257	0.025012	-	0.65328	0.492893	-	0.690648	0.705256	-	0.778621	0.878077	-	0.805127	0.99734	-
tr.A0A0J8CD40.A0A0J8CD40_BETVU	X	'(at5g65840 : 286.0) Thioredoxin superfamily protein; FUNCTIONS IN: oxidoreductase activity, antioxidant activity; INVOLVED IN: biological_process unknown; LOCATED IN: chloroplast stroma, chloroplast; EXPRESSED IN: 22 plant structures; EXPRESSED DURING: 13 growth stages; CONTAINS InterPro DOMAIN/s: Thioredoxin fold (InterPro:IPR012335), Alkyl hydroperoxide reductase/ Thiol specific antioxidant/ M…	'not assigned.unknown'	0.374354	0.0310463	*	1.06809	1	-	0.42062	0.0309656	*	0.388705	0.00567604	**	0.611484	0.505731	-	0.642105	0.856194	-	0.721358	0.998658	-	0.66832	0.805479	-	0.943891	1	-	1.12359	1	-
tr.A0A0J8CRK9.A0A0J8CRK9_BETVU	X	' no hits & (original description: Uncharacterized protein OS=Beta vulgaris subsp. vulgaris GN=BVRB_4g074220 PE=4 SV=1)'	'not assigned.unknown'	4.62497	0.129861	-	1.92812	0.999992	-	8.66824	1.8118e-07	***	6.77673	0.00684384	**	2.44019	0.541239	-	1.93893	0.999998	-	1.16064	1	-	1.12208	1	-	0.923539	1	-	1.87423	0.0520223	-
tr.A0A0J8CM16.A0A0J8CM16_BETVU	X	'(p05314|nir_spiol : 1057.0) Ferredoxin--nitrite reductase, chloroplast precursor (EC 1.7.7.1) - Spinacia oleracea (Spinach) & (at2g15620 : 930.0) Involved in the second step of nitrate assimilation. Its expression is induced by nitrate.; nitrite reductase 1 (NIR1); FUNCTIONS IN: ferredoxin-nitrate reductase activity, nitrite reductase (NO-forming) activity; INVOLVED IN: response to salt stress, …	'N-metabolism.nitrate metabolism.nitrite reductase'	0.475149	0.0496423	*	0.840677	0.999745	-	0.427332	0.00786385	**	0.414191	0.00617055	**	0.549668	0.603649	-	0.610313	0.288974	-	0.817583	0.99961	-	0.816278	0.998298	-	0.849924	0.999867	-	0.899364	1	-
tr.A0A0J8CG86.A0A0J8CG86_BETVU	X	'(at3g18490 : 488.0) Eukaryotic aspartyl protease family protein; FUNCTIONS IN: aspartic-type endopeptidase activity; INVOLVED IN: proteolysis; EXPRESSED IN: 22 plant structures; EXPRESSED DURING: 14 growth stages; CONTAINS InterPro DOMAIN/s: Peptidase aspartic (InterPro:IPR021109), Peptidase aspartic, catalytic (InterPro:IPR009007), Peptidase A1 (InterPro:IPR001461), Peptidase aspartic, active s…	'RNA.regulation of transcription.unclassified'	7.33966	1.50862e-05	***	4.74153	0.867773	-	4.74376	0.0222486	*	3.66353	0.0418626	*	2.43863	0.619421	-	0.564433	1	-	0.826952	1	-	1.1561	1	-	0.675704	1	-	0.646319	0.493654	-
tr.A0A0J8CZ86.A0A0J8CZ86_BETVU	X	(at3g56290 : 198.0) unknown protein; Has 39 Blast hits to 39 proteins in 15 species: Archae - 0; Bacteria - 0; Metazoa - 0; Fungi - 0; Plants - 39; Viruses - 0; Other Eukaryotes - 0 (source: NCBI BLink). & (reliability: 396.0) & (original description: Uncharacterized protein OS=Beta vulgaris subsp. vulgaris GN=BVRB_2g030080 PE=4 SV=1)'	'not assigned.unknown'	0.00469096	0.0155856	*	0.150083	0.764486	-	0.00498115	0.00592033	**	0.0414481	0.0421867	*	0.39511	0.809687	-	0.408224	0.132995	-	0.299447	0.940429	-	0.472957	0.986152	-	1.40163	0.999997	-	1.06186	1	not valid
tr.A0A0J8CL98.A0A0J8CL98_BETVU	X	'(at1g04970 : 434.0) lipid-binding serum glycoprotein family protein; FUNCTIONS IN: lipid binding; INVOLVED IN: biological_process unknown; LOCATED IN: plasma membrane, vacuole; EXPRESSED IN: 25 plant structures; EXPRESSED DURING: 15 growth stages; CONTAINS InterPro DOMAIN/s: Bactericidal permeability-increasing protein, alpha/beta domain (InterPro:IPR017943), Lipid-binding serum glycoprotein, N-…	'not assigned.no ontology'	86.0466	0.0108592	not valid	0.557255	0.99457	-	75.7539	0.0200985	*	5.4925	0.00104792	**	39.8334	0.915219	not valid	42.5959	1	not valid	0.0346348	0.999986	not valid	186.044	8.41506e-06	***	3.3603	0.337458	-	0.880381	1	-
tr.A0A0J8D0C7.A0A0J8D0C7_BETVU	X	' no hits & (original description: Uncharacterized protein OS=Beta vulgaris subsp. vulgaris GN=BVRB_1g011840 PE=4 SV=1)'	'not assigned.unknown'	3.61723	0.881132	-	1.70334	0.838628	-	6.91538	0.00271276	**	3.18159	0.0222106	*	1.67949	0.991359	-	1.96681	0.994772	-	1.40751	0.999998	-	0.552142	0.925217	-	1.44108	0.997725	-	1.91179	0.586683	-
tr.A0A0J8C800.A0A0J8C800_BETVU	X	'(at1g14570 : 483.0) UBX domain-containing protein; FUNCTIONS IN: molecular_function unknown; INVOLVED IN: biological_process unknown; LOCATED IN: cellular_component unknown; EXPRESSED IN: 24 plant structures; EXPRESSED DURING: 15 growth stages; CONTAINS InterPro DOMAIN/s: UAS (InterPro:IPR006577), Uncharacterised conserved protein UCP037991, UAS, UBX (InterPro:IPR017346), UBX (InterPro:IPR001012…	'protein.degradation'	43.4416	0.0425887	not valid	17.9533	0.865504	not valid	45.9473	0.00940942	**	3.84107	0.000605344	***	1.96468	0.999908	not valid	2.90052	0.994688	not valid	30.064	0.949539	not valid	0.126535	1	not valid	0.0421737	0.957132	not valid	1.05768	1	-
tr.A0A0J8FYF5.A0A0J8FYF5_BETVU	X	'(at1g75460 : 313.0) ATP-dependent protease La (LON) domain protein; FUNCTIONS IN: ATP-dependent peptidase activity; INVOLVED IN: proteolysis; LOCATED IN: chloroplast; EXPRESSED IN: 19 plant structures; EXPRESSED DURING: 11 growth stages; CONTAINS InterPro DOMAIN/s: Peptidase S16, lon N-terminal (InterPro:IPR003111); BEST Arabidopsis thaliana protein match is: ATP-dependent protease La (LON) doma…	'protein.degradation'	0.016205	0.000524007	***	0.0343354	0.987694	not valid	0.137417	0.00128572	**	0.131875	0.0413129	*	0.873242	0.999999	-	2.29052	0.247626	-	0.211541	0.437717	-	1.36724	0.999999	not valid	1.48642	1	not valid	8.47994	1	not valid
tr.A0A0J8BZX2.A0A0J8BZX2_BETVU	X	'(at3g52730 : 105.0) ubiquinol-cytochrome C reductase UQCRX/QCR9-like family protein; FUNCTIONS IN: ubiquinol-cytochrome-c reductase activity; INVOLVED IN: mitochondrial electron transport, ubiquinol to cytochrome c; LOCATED IN: mitochondrial envelope, mitochondrion, mitochondrial respiratory chain complex III, membrane; EXPRESSED IN: 24 plant structures; EXPRESSED DURING: 16 growth stages; CONTA…	'mitochondrial electron transport / ATP synthesis.cytochrome c reductase'	39.6482	0.18674	-	0.568116	0.997086	-	44.1332	0.0408455	*	8.87464	0.0105585	*	0.967917	1	-	4.87153	0.0232572	*	0.636497	1	not valid	2.20348	0.626866	-	18.32	0.981129	not valid	1.11312	1	-
tr.A0A0J8BGX7.A0A0J8BGX7_BETVU	X	'(at4g34030 : 845.0) MCC-B is involved in leucine degradation in mitochondria. The active protein is a dimer of MCC-A and MCC-B. MCC-A is biotinylated whereas MCC-B is not.; 3-methylcrotonyl-CoA carboxylase (MCCB); FUNCTIONS IN: biotin carboxylase activity, cobalt ion binding, methylcrotonoyl-CoA carboxylase activity, zinc ion binding; INVOLVED IN: leucine catabolic process; LOCATED IN: mitochond…	'amino acid metabolism.degradation.branched chain group.leucine'	66.3122	0.0263917	*	98.2607	0.0535347	-	57.8699	0.0492105	*	65.6936	0.229102	-	134.075	1.40051e-06	***	92.2263	0.00885295	**	0.824991	1	not valid	8.89674	0.039126	*	10.9844	1	not valid	0.872688	1	-
tr.A0A0J8CQA7.A0A0J8CQA7_BETVU	X	'(at1g09340 : 645.0) Encodes CHLOROPLAST RNA BINDING (CRB), a putative RNA-binding protein. CRB is important for the proper functioning of the chloroplast. Mutations in CRB also affects the circadian system, altering the expression of both oscillator and output genes.; chloroplast RNA binding (CRB); FUNCTIONS IN: coenzyme binding, binding, catalytic activity; INVOLVED IN: in 6 processes; LOCATED …	'not assigned.unknown'	0.699069	0.0643997	-	0.969412	1	-	0.632558	0.00243029	-	0.682072	0.112008	-	0.618253	0.000904991	-	0.681588	0.00347987	-	0.672593	0.034031	-	0.713605	0.0371154	-	0.797041	0.424391	-	0.904858	0.999992	-
tr.A0A0J8ELN5.A0A0J8ELN5_BETVU	X	'(at5g46180 : 730.0) Encodes an ornithine delta-aminotransferase that is transcriptionally up-regulated in young seedlings and in response to salt stress. It is unlikely to play a role in salt-stress-induced proline accumulation, however, it appears to participate in arginine and ornithine catabolism.; ornithine-delta-aminotransferase (DELTA-OAT); FUNCTIONS IN: ornithine-oxo-acid transaminase act…	'amino acid metabolism.degradation.glutamate family.arginine'	289.717	1.00679e-05	***	83.8889	0.668089	-	182.745	0.00828454	**	14.0877	0.0580865	-	19.597	0.00102116	**	3.96875	0.631394	-	1.27327	1	-	4.07181	0.989323	-	0.589488	1	not valid	0.630772	0.630452	-
tr.A0A0J8C224.A0A0J8C224_BETVU	X	'(at5g40770 : 403.0) prohibitin 3; prohibitin 3 (PHB3); INVOLVED IN: in 8 processes; LOCATED IN: in 6 components; EXPRESSED IN: 31 plant structures; EXPRESSED DURING: 14 growth stages; CONTAINS InterPro DOMAIN/s: Prohibitin (InterPro:IPR000163), Band 7 protein (InterPro:IPR001107); BEST Arabidopsis thaliana protein match is: prohibitin 4 (TAIR:AT3G27280.1); Has 1807 Blast hits to 1807 proteins in…	'cell.division'	1.47857	0.682492	-	1.1718	0.998308	-	1.90445	0.00304735	-	1.68508	0.223041	-	2.17846	0.00138785	**	1.43261	0.533742	-	1.35455	0.804566	-	1.69021	0.0387713	-	1.36347	0.491699	-	1.28803	0.831368	-
tr.A0A0J8CW27.A0A0J8CW27_BETVU	X	'(at4g10300 : 164.0) RmlC-like cupins superfamily protein; FUNCTIONS IN: molecular_function unknown; LOCATED IN: chloroplast; EXPRESSED IN: 22 plant structures; EXPRESSED DURING: 14 growth stages; CONTAINS InterPro DOMAIN/s: Cupin, RmlC-type (InterPro:IPR011051), Protein of unknown function DUF861, cupin-3 (InterPro:IPR008579), RmlC-like jelly roll fold (InterPro:IPR014710); BEST Arabidopsis thal…	'not assigned.unknown'	0.410077	0.00107631	**	0.890596	0.999973	-	0.596045	0.0498566	-	0.709975	0.27099	-	0.545842	0.00245279	-	0.809054	0.981298	-	1.04576	1	-	0.87717	0.999828	-	0.956935	1	-	1.4535	0.975859	-
tr.A0A0J8CFP3.A0A0J8CFP3_BETVU		'(gnl|cdd|35627 : 201.0) no description available & (at5g62480 : 136.0) Encodes glutathione transferase belonging to the tau class of GSTs. Naming convention according to Wagner et al. (2002).; glutathione S-transferase tau 9 (GSTU9); CONTAINS InterPro DOMAIN/s: Glutathione S-transferase, C-terminal (InterPro:IPR004046), Glutathione S-transferase, C-terminal-like (InterPro:IPR010987), Glutathione…	'misc.glutathione S transferases'	3.36249	0.0052224	**	1.13276	1	-	3.01243	0.01509	*	1.86478	0.96175	-	3.66288	0.00336467	**	1.42464	0.84015	-	0.630609	0.992762	-	1.61321	0.884141	-	0.795302	0.999987	-	0.895893	0.999999	-
tr.A0A0J8EDJ7.A0A0J8EDJ7_BETVU	X	'(at1g73060 : 511.0) Low PSII Accumulation 3 (LPA3); FUNCTIONS IN: molecular_function unknown; INVOLVED IN: biological_process unknown; LOCATED IN: chloroplast stroma, chloroplast; EXPRESSED IN: 22 plant structures; EXPRESSED DURING: 13 growth stages; CONTAINS InterPro DOMAIN/s: Domain of unknown function DUF1995 (InterPro:IPR018962); BEST Arabidopsis thaliana protein match is: Domain of unknown …	'not assigned.unknown'	0.426049	0.0079172	**	0.913741	1	-	0.408613	0.00173798	**	0.600978	0.281156	-	0.44153	0.00510774	**	0.501274	0.00118312	-	0.694133	0.97708	-	0.796872	0.997431	-	0.890172	1	-	0.959075	1	-
tr.A0A0J8C8N5.A0A0J8C8N5_BETVU	X	'(at4g01940 : 218.0) Encodes a protein containing the NFU domain that may be involved in iron-sulfur cluster assembly. Part of a five member gene family, more closely related to NFU2 and 3 than to NFU4 and 5. Targeted to the chloroplast.; NFU domain protein 1 (NFU1); CONTAINS InterPro DOMAIN/s: NIF system FeS cluster assembly, NifU, C-terminal (InterPro:IPR001075); BEST Arabidopsis thaliana prote…	'protein.assembly and cofactor ligation'	0.00366352	7.45168e-05	***	0.322129	0.200923	-	0.0820725	8.20404e-05	***	0.485991	0.0920315	-	0.19085	0.01178	*	0.402565	0.218283	-	0.300276	0.346382	-	0.750731	0.999898	-	3.18222	0.735617	-	22.4027	1	not valid
tr.A0A0J8BXE2.A0A0J8BXE2_BETVU	X	'(gnl|cdd|69106 : 107.0) no description available & (q05349|12kd_fraan : 104.0) Auxin-repressed 12.5 kDa protein - Fragaria ananassa (Strawberry) & (at1g28330 : 103.0) dormancy-associated protein (DRM1); dormancy-associated protein-like 1 (DYL1); FUNCTIONS IN: molecular_function unknown; INVOLVED IN: response to fructose stimulus, response to sucrose stimulus, response to glucose stimulus; LOCATE…	'development.unspecified'	1.72683	0.697256	-	1.25155	0.999789	-	2.12211	0.0404545	*	2.18251	0.390276	-	2.56226	0.0256814	*	1.57232	0.996903	-	1.66884	0.707962	-	1.01933	1	-	1.23244	0.999959	-	1.22891	0.998014	-
tr.A0A0J8CIH0.A0A0J8CIH0_BETVU	X	'(at5g42070 : 110.0) unknown protein; FUNCTIONS IN: molecular_function unknown; INVOLVED IN: biological_process unknown; LOCATED IN: chloroplast thylakoid membrane, chloroplast; EXPRESSED IN: 21 plant structures; EXPRESSED DURING: 13 growth stages; Has 30201 Blast hits to 17322 proteins in 780 species: Archae - 12; Bacteria - 1396; Metazoa - 17338; Fungi - 3422; Plants - 5037; Viruses - 0; Other …	'not assigned.unknown'	0.00565252	0.0186316	*	0.224374	0.210183	-	0.0101424	0.00767514	**	0.237555	0.203303	-	0.10286	0.0493984	*	0.479247	0.998872	not valid	2.35015	0.96072	-	2.05005	0.890907	-	2.20084	0.84693	-	1.79431	1	not valid
tr.A0A0J8BGE0.A0A0J8BGE0_BETVU	X	'(at5g11520 : 766.0) Encodes the chloroplastic isozyme of aspartate aminotransferase. Involved in aspartate biosynthesis and nitrogen metabolism. mRNA is expressed in senescing leaves.; aspartate aminotransferase 3 (ASP3); FUNCTIONS IN: L-aspartate:2-oxoglutarate aminotransferase activity; INVOLVED IN: leaf senescence, nitrogen compound metabolic process; LOCATED IN: peroxisome, plastid, membrane…	'amino acid metabolism.synthesis.central amino acid metabolism.aspartate.aspartate aminotransferase'	419.916	2.93401e-06	***	25.2069	0.999384	not valid	243.164	0.0122372	*	68.5987	0.463565	-	79.2338	0.0506787	-	56.9015	0.954583	not valid	42.6852	0.924473	-	57.0647	0.956655	-	1.19854	1	not valid	0.579077	0.321551	-
tr.A0A0J8BVC6.A0A0J8BVC6_BETVU	X	'(gnl|cdd|36819 : 510.0) no description available & (q39963|pdx1_hevbr : 502.0) Probable pyridoxin biosynthesis protein ER1 (PDX1 homolog) (Ethylene-inducible protein HEVER) - Hevea brasiliensis (Para rubber tree) & (at5g01410 : 496.0) Encodes a protein predicted to function in tandem with PDX2 to form glutamine amidotransferase complex with involved in vitamin B6 biosynthesis.; REDUCED SUGAR RES…	'Co-factor and vitamine metabolism'	0.274557	0.000969851	***	0.614659	0.566105	-	0.320095	0.000793285	***	0.49457	0.0557175	-	0.49669	0.0759774	-	0.715023	0.616755	-	0.889216	0.999999	-	0.995083	1	-	1.02705	1	-	1.16586	1	-
tr.A0A0J8C4L6.A0A0J8C4L6_BETVU	X	' no hits & (original description: Uncharacterized protein OS=Beta vulgaris subsp. vulgaris GN=BVRB_6g140110 PE=4 SV=1)'	'not assigned.unknown'	121.816	0.626663	-	19.0672	1	not valid	276.811	6.39555e-05	***	160.784	0.480049	-	160.588	0.0911523	-	64.1655	0.838854	-	53.5482	0.998999	-	70.7342	0.951162	not valid	7.22807	0.984244	-	2.27236	0.223	-
tr.A0A0J8CT45.A0A0J8CT45_BETVU		'(o23787|thi4_citsi : 504.0) Thiazole biosynthetic enzyme, chloroplast precursor - Citrus sinensis (Sweet orange) & (at5g54770 : 493.0) Encodes a thiamine biosynthetic gene that has a dual function in thiamine biosynthesis and mitochondrial DNA damage tolerance. It appears to be involved in producing the thiazole portion of thiamine (vitamin B1). A crystal structure of the protein reveals that it…	'Co-factor and vitamine metabolism.thiamine'	0.00556507	4.77426e-05	***	0.267807	0.129389	-	0.0595104	3.08239e-05	***	0.438405	0.338217	-	0.42126	0.111713	-	0.655847	0.896659	-	0.82621	1	-	1.07607	1	-	0.980605	1	-	10.6936	1	-
tr.A0A0J8CLG9.A0A0J8CLG9_BETVU	X	'(at4g31530 : 384.0) NAD(P)-binding Rossmann-fold superfamily protein; FUNCTIONS IN: 3-beta-hydroxy-delta5-steroid dehydrogenase activity, binding, catalytic activity; INVOLVED IN: steroid biosynthetic process, metabolic process; EXPRESSED IN: 22 plant structures; EXPRESSED DURING: 13 growth stages; CONTAINS InterPro DOMAIN/s: 3-beta hydroxysteroid dehydrogenase/isomerase (InterPro:IPR002225), NA…	'not assigned.unknown'	0.60042	0.177292	-	0.888469	0.999994	-	0.550265	0.034608	-	0.544165	0.0942589	-	0.576434	0.154013	-	0.665874	0.258059	-	0.706541	0.930369	-	0.81604	0.994025	-	0.671038	0.49539	-	0.916467	1	-
tr.A0A0J8ER97.A0A0J8ER97_BETVU	X	'(at3g58730 : 379.0) vacuolar ATP synthase subunit D (VATD) / V-ATPase D subunit / vacuolar proton pump D subunit (VATPD); FUNCTIONS IN: ATPase activity, coupled to transmembrane movement of substances, proton-transporting ATPase activity, rotational mechanism; INVOLVED IN: ATP synthesis coupled proton transport; LOCATED IN: vacuolar membrane, plasma membrane, vacuole, membrane, plant-type vacuol…	'transport.p- and v-ATPases.H+-transporting two-sector ATPase.subunit D'	2.11412	0.0121108	*	1.22305	0.999144	-	2.33667	0.000237568	***	1.75226	0.442094	-	1.7441	0.200451	-	1.34238	0.68868	-	1.17613	0.99973	-	1.58951	0.141177	-	1.17199	0.998037	-	1.10527	0.999983	-
tr.A0A0J8B2R5.A0A0J8B2R5_BETVU	X	' (original description: Uncharacterized protein OS=Beta vulgaris subsp. vulgaris GN=BVRB_009640 PE=4 SV=1)'	'not assigned.unknown'	3.40538	0.00753944	**	1.11521	1	-	3.14427	0.0121587	*	2.08858	0.773494	-	2.4239	0.222553	-	2.76389	0.519405	-	1.53333	0.998259	-	1.58482	0.996546	-	2.28719	0.654294	-	0.923323	1	-
tr.A0A0J8DZD4.A0A0J8DZD4_BETVU	X	'(at2g03390 : 360.0) uvrB/uvrC motif-containing protein; FUNCTIONS IN: DNA binding, nuclease activity; INVOLVED IN: nucleotide-excision repair; EXPRESSED IN: 24 plant structures; EXPRESSED DURING: 15 growth stages; CONTAINS InterPro DOMAIN/s: Hemimethylated DNA-binding domain (InterPro:IPR011722), UvrB/UvrC protein (InterPro:IPR001943). & (gnl|cdd|87631 : 108.0) no description available & (reliab…	'DNA.synthesis/chromatin structure'	0.492549	0.0034045	**	0.835919	0.991676	-	0.528362	0.00321923	-	0.935948	1	-	0.631414	0.225743	-	0.691865	0.459892	-	0.765685	0.98267	-	0.954365	1	-	0.965399	1	-	1.07271	1	-
tr.A0A0J8CII1.A0A0J8CII1_BETVU	X	' no hits & (original description: Uncharacterized protein OS=Beta vulgaris subsp. vulgaris GN=BVRB_5g098660 PE=4 SV=1)'	'not assigned.unknown'	279.813	0.000235815	***	151.763	0.986646	-	244.234	0.000667992	***	3.42644	0.98398	-	128.925	0.246815	-	128.312	0.62135	-	6.55194	0.999496	-	92.8302	0.999737	-	2.06449	0.999998	-	0.872848	0.999999	-
tr.A0A0J8E5E4.A0A0J8E5E4_BETVU	X	'(at3g10670 : 418.0) Plastidic SufC-like ATP-binding cassette/ATPase essential for Arabidopsis embryogenesis. Involved in the biogenesis and/or repair of oxidatively damaged Fe??S clusters. Expressed in embryos and meristems.; non-intrinsic ABC protein 7 (NAP7); FUNCTIONS IN: protein binding, ATPase activity, coupled to transmembrane movement of substances, transporter activity; INVOLVED IN: iron…	'protein.assembly and cofactor ligation'	0.459318	0.00671708	**	0.748926	0.929086	-	0.573172	0.042137	-	0.876648	0.999919	-	0.6687	0.269923	-	0.74232	0.772012	-	0.889713	0.999997	-	0.957053	1	-	1.01365	1	-	1.24788	0.999936	-
tr.A0A0J8D6A4.A0A0J8D6A4_BETVU	X	'(at4g24620 : 999.0) The PGI1 gene encodes the plastid phospho-glucose (Glc) isomerase. While pgi1-1 mutant has a deficiency in leaf starch synthesis, it accumulates starch in root cap cells. Flowering time of the pgi1-1 mutant is significantly delayed under short-day conditions.; phosphoglucose isomerase 1 (PGI1); FUNCTIONS IN: glucose-6-phosphate isomerase activity; INVOLVED IN: positive regula…	'glycolysis.plastid branch.glucose-6-phosphate isomerase'	0.682357	0.353157	-	1.0527	1	-	0.478412	0.00127546	**	0.779925	0.990504	-	0.628351	0.298012	-	0.695457	0.455332	-	0.614601	0.420755	-	0.626954	0.214333	-	0.783397	0.984609	-	0.701117	0.930268	-
tr.A0A0J8C1Y9.A0A0J8C1Y9_BETVU		'(gnl|cdd|86752 : 153.0) no description available & (at2g36410 : 143.0) Family of unknown function (DUF662) ; LOCATED IN: plasma membrane; EXPRESSED IN: 22 plant structures; EXPRESSED DURING: 13 growth stages; CONTAINS InterPro DOMAIN/s: Protein of unknown function DUF662 (InterPro:IPR007033); BEST Arabidopsis thaliana protein match is: Family of unknown function (DUF662) (TAIR:AT3G52920.2); Has …	'not assigned.no ontology'	1.33862	1	not valid	0.0132783	0.999958	not valid	39.0921	0.0270216	*	1.48633	1	not valid	0.449392	0.396777	-	0.101186	0.999969	not valid	13.0977	0.99993	not valid	4.48242	0.167127	-	18.1884	0.988894	not valid	29.2034	0.0631302	-
tr.A0A0J8CN63.A0A0J8CN63_BETVU	X	'(at2g04842 : 1067.0) Encodes a dual localized threonyl-tRNA synthetase found both in the mitochondrion and the chloroplast. Plants mutated in this gene terminate as embryos in the globular stage.; EMBRYO DEFECTIVE 2761 (EMB2761); FUNCTIONS IN: ligase activity, forming aminoacyl-tRNA and related compounds, nucleotide binding, aminoacyl-tRNA ligase activity, threonine-tRNA ligase activity, ATP bin…	'protein.aa activation.threonine-tRNA ligase'	0.506506	0.0467789	-	0.930365	1	-	0.437417	0.00399512	**	0.657233	0.766887	-	0.653296	0.442849	-	1.10188	1	-	0.969541	1	-	1.02387	1	-	1.07184	1	-	0.863598	1	-
tr.A0A0J8CRM6.A0A0J8CRM6_BETVU	X	' no hits & (original description: Uncharacterized protein OS=Beta vulgaris subsp. vulgaris GN=BVRB_3g054010 PE=4 SV=1)'	'not assigned.unknown'	4.69767	0.00404392	**	2.43555	0.721012	-	6.55599	2.64223e-07	***	2.84305	0.133975	-	2.22148	0.447629	-	2.42884	0.994035	-	1.15425	1	-	1.17722	1	-	1.22968	1	-	1.39558	0.673756	-
tr.A0A0J8ENS7.A0A0J8ENS7_BETVU	X	' no hits & (original description: Uncharacterized protein OS=Beta vulgaris subsp. vulgaris GN=BVRB_8g182890 PE=4 SV=1)'	'not assigned.unknown'	110.944	0.999864	-	7.14386	0.970084	-	513.167	0.00122447	**	18.0685	0.201504	-	605.67	0.481737	-	11.6927	0.618221	-	9.11902	0.329225	-	13.3434	0.947996	-	184.135	0.688589	-	4.62548	0.0629412	-
tr.A0A0J8BHQ0.A0A0J8BHQ0_BETVU	X	'(at5g64460 : 431.0) Phosphoglycerate mutase family protein; FUNCTIONS IN: molecular_function unknown; INVOLVED IN: biological_process unknown; LOCATED IN: cellular_component unknown; EXPRESSED IN: 22 plant structures; EXPRESSED DURING: 13 growth stages; CONTAINS InterPro DOMAIN/s: Histidine phosphatase superfamily, clade-1 (InterPro:IPR013078); BEST Arabidopsis thaliana protein match is: Phospho…	'not assigned.unknown'	0.885281	1	-	0.746796	0.992863	-	0.30674	0.044141	*	0.752777	0.992221	-	0.64742	0.520592	-	0.739938	0.900544	-	0.842908	0.999718	-	0.5469	0.0104392	-	1.0483	1	-	0.346489	0.29515	-
tr.A0A0J8EME3.A0A0J8EME3_BETVU	X	'(at4g04610 : 679.0) Encodes a protein disulfide isomerase-like (PDIL) protein, a member of a multigene family within the thioredoxin (TRX) superfamily. This protein also belongs to the adenosine 5'-phosphosulfate reductase-like (APRL) group.; APS reductase 1 (APR1); FUNCTIONS IN: adenylyl-sulfate reductase activity; INVOLVED IN: response to oxidative stress, sulfate reduction, sulfate assimilati…	'S-assimilation.APR'	0.0165094	4.54701e-06	***	0.0042726	0.34877	-	0.0534359	1.82876e-06	***	0.443218	0.957044	-	0.352136	0.567961	-	1.13184	1	-	0.523758	0.998864	-	1.29197	1	-	0.712536	1	-	3.23668	1	not valid
tr.A0A0J8C766.A0A0J8C766_BETVU		' no hits & (original description: Uncharacterized protein OS=Beta vulgaris subsp. vulgaris GN=BVRB_6g130110 PE=4 SV=1)'	'not assigned.unknown'	12.2628	1.47242e-06	***	2.12915	1	-	7.1898	0.0158491	*	1.70138	1	-	3.90411	0.572418	-	2.87185	0.999211	-	0.94849	1	-	0.786168	1	-	1.03241	1	-	0.586309	0.188793	-
tr.A0A0J8FKE6.A0A0J8FKE6_BETVU		'(p22778|atpo_ipoba : 248.0) ATP synthase delta chain, mitochondrial precursor (EC 3.6.3.14) (Oligomycin sensitivity conferral protein) (OSCP) - Ipomoea batatas (Sweet potato) (Batate) & (at5g13450 : 214.0) delta subunit of Mt ATP synthase (ATP5); FUNCTIONS IN: hydrogen ion transporting ATP synthase activity, rotational mechanism, cobalt ion binding, zinc ion binding; INVOLVED IN: ATP synthesis c…	'mitochondrial electron transport / ATP synthesis.F1-ATPase'	1.35186	0.911747	-	0.888401	0.999998	-	1.6655	0.0406647	-	1.24105	0.999481	-	1.48282	0.789167	-	0.983663	1	-	0.80026	0.987502	-	0.855668	0.999889	-	1.09812	1	-	1.232	0.964399	-
tr.A0A0J8EJ83.A0A0J8EJ83_BETVU	X	'(at3g24430 : 803.0) encodes a MRP-like protein with a nucleotide-binding domain.; HIGH-CHLOROPHYLL-FLUORESCENCE 101 (HCF101); FUNCTIONS IN: ATP binding; INVOLVED IN: oxidation reduction; LOCATED IN: chloroplast; EXPRESSED IN: 22 plant structures; EXPRESSED DURING: 13 growth stages; CONTAINS InterPro DOMAIN/s: Mrp, conserved site (InterPro:IPR000808), Gamma-butyrobetaine dioxygenase/Trimethyllysi…	'protein.assembly and cofactor ligation'	0.0710278	0.000297938	***	0.448972	0.149757	-	0.265419	0.0037408	**	0.564538	0.615927	-	0.567129	0.84457	-	0.786625	0.999014	-	1.23397	0.999999	-	1.05471	1	-	1.26024	0.999218	-	3.73683	0.999282	-
tr.A0A0J8CRB0.A0A0J8CRB0_BETVU	X	'(at1g51510 : 210.0) This gene is predicted to encode a protein involved in the exon junction complex. Though there is a predicted RNA binding motif, in the Drosophila ortholog (33% identity), this motif mediates interactions with Mago and is not available for RNA binding. The Arabidopsis Y14 protein appears to be predominantly nucleolar, but there is also some evidence for its presence in the cy…	'RNA.RNA binding'	1.69113	0.569841	-	0.71562	0.97618	-	1.98806	0.039089	-	1.20727	0.999927	-	0.712484	0.888565	-	1.22706	0.99963	-	1.15142	0.999999	-	0.862984	1	-	1.19729	0.999998	-	1.17558	0.999682	-
tr.A0A0J8BW28.A0A0J8BW28_BETVU		' no hits & (original description: Uncharacterized protein OS=Beta vulgaris subsp. vulgaris GN=BVRB_8g185040 PE=4 SV=1)'	'not assigned.unknown'	3.12174	0.992453	-	1.0011	1	-	6.47071	0.0301885	*	5.83131	0.291434	-	4.93534	0.917972	-	3.9821	0.999999	-	3.14287	0.999999	-	17.356	0.997196	-	1.16297	1	-	2.07279	0.736739	-
tr.A0A0J8BCD2.A0A0J8BCD2_BETVU	X	'(at4g27230 : 175.0) Encodes HTA2, a histone H2A protein.; histone H2A 2 (HTA2); FUNCTIONS IN: DNA binding; INVOLVED IN: nucleosome assembly; LOCATED IN: nucleus; EXPRESSED IN: 27 plant structures; EXPRESSED DURING: 13 growth stages; CONTAINS InterPro DOMAIN/s: Histone H2A (InterPro:IPR002119), Histone-fold (InterPro:IPR009072), Histone core (InterPro:IPR007125); BEST Arabidopsis thaliana protein…	'DNA.synthesis/chromatin structure.histone.core.H2A'	3.51746	0.2373	-	0.607669	1	-	3.91169	0.042275	*	0.828224	1	-	2.61138	0.92969	-	1.74017	0.991175	-	0.972316	1	-	0.40439	0.608368	-	1.65614	0.999956	-	1.11208	1	-
tr.A0A0J8CPP9.A0A0J8CPP9_BETVU		'(p28645|stad_spiol : 712.0) Acyl-[acyl-carrier-protein] desaturase, chloroplast precursor (EC 1.14.19.2) (Stearoyl-ACP desaturase) - Spinacia oleracea (Spinach) & (gnl|cdd|67043 : 626.0) no description available & (at2g43710 : 615.0) Encodes a stearoyl-ACP desaturase, involved in fatty acid desaturation. The ssi2 mutants have increased 18:0 and reduced 18:1 fatty acids. Exogenous application of …	'lipid metabolism.FA synthesis and FA elongation.ACP desaturase'	0.470626	0.0274041	*	0.654072	0.370266	-	0.517816	0.0325411	-	0.889269	0.999997	-	0.780456	0.954184	-	0.918015	1	-	1.31952	0.96731	-	1.2812	0.911933	-	1.38053	0.944862	-	1.10027	1	-
tr.A0A0J8C2Q8.A0A0J8C2Q8_BETVU	X	'(q03461|nltp2_tobac : 105.0) Nonspecific lipid-transfer protein 2 precursor (LTP 2) - Nicotiana tabacum (Common tobacco) & (gnl|cdd|72939 : 102.0) no description available & (at5g59310 : 91.7) Encodes a member of the lipid transfer protein family. Proteins of this family are generally small (~9 kD), basic, expressed abundantly and contain eight Cys residues. The proteins can bind fatty acids and…	'lipid metabolism.lipid transfer proteins etc'	114.272	0.0890016	-	36.5976	0.999774	-	174.086	9.98143e-05	***	13.3425	0.856873	-	24.0405	0.961635	-	4.68201	0.999999	-	0.478116	0.999881	-	0.477569	1	-	0.45678	0.999962	-	1.52343	0.918233	-
tr.A0A0J8CRK4.A0A0J8CRK4_BETVU	X	' no hits & (original description: Uncharacterized protein OS=Beta vulgaris subsp. vulgaris GN=BVRB_4g074170 PE=4 SV=1)'	'not assigned.unknown'	8.58108	0.0528391	-	1.27148	1	-	9.26788	0.00861458	**	1.86628	1	-	3.32278	0.966233	-	3.28447	0.999488	-	0.893447	1	-	0.501693	1	-	0.784133	1	-	1.08004	1	-
tr.A0A0J8BTU6.A0A0J8BTU6_BETVU	X	' no hits & (original description: Uncharacterized protein OS=Beta vulgaris subsp. vulgaris GN=BVRB_8g181950 PE=4 SV=1)'	'not assigned.unknown'	3.06298	0.995681	-	3.83189	0.735082	-	9.75857	3.03113e-05	***	3.95185	0.399162	-	2.21603	0.976917	-	1.84708	1	-	0.968542	1	-	0.922427	1	-	0.45075	0.995371	-	3.18597	0.00956277	**
tr.A0A0J8C7N5.A0A0J8C7N5_BETVU	X	'(gnl|cdd|29386 : 331.0) no description available & (at4g35000 : 302.0) Encodes a microsomal ascorbate peroxidase APX3. Ascorbate peroxidases are enzymes that scavenge hydrogen peroxide in plant cells. Eight types of APX have been described for Arabidopsis: three cytosolic (APX1, APX2, APX6), two chloroplastic types (stromal sAPX, thylakoid tAPX), and three microsomal (APX3, APX4, APX5) isoforms.…	'redox.ascorbate and glutathione.ascorbate'	5.21541	0.999973	not valid	1.32623	1	-	18.4754	0.0288615	*	4.34321	0.972046	-	4.42712	0.992745	-	23.0763	1	not valid	6.53509	0.999956	-	4.49672	1	not valid	0.484914	1	not valid	3.54246	0.380773	-
tr.A0A0J8CBL0.A0A0J8CBL0_BETVU		' no hits & (original description: Uncharacterized protein OS=Beta vulgaris subsp. vulgaris GN=BVRB_6g130300 PE=4 SV=1)'	'not assigned.unknown'	7.37543	1.52041e-05	***	2.82669	0.946477	-	5.88916	0.000577102	***	1.94084	0.999259	-	1.95456	0.996116	-	2.48652	0.999727	-	0.739633	1	-	0.792809	1	-	0.681796	1	-	0.798484	0.988125	-
tr.A0A0J8CDM0.A0A0J8CDM0_BETVU	X	' no hits & (original description: Uncharacterized protein OS=Beta vulgaris subsp. vulgaris GN=BVRB_5g104560 PE=4 SV=1)'	'not assigned.unknown'	4.31725	0.00159441	**	2.79581	0.993031	-	4.70768	5.59667e-05	***	1.98262	0.998958	-	1.72013	0.996657	-	0.909168	1	-	0.524875	0.999048	-	0.477038	0.9993	-	0.712163	1	-	1.09044	1	-
tr.A0A0J8CTD9.A0A0J8CTD9_BETVU	X	' no hits & (original description: Uncharacterized protein OS=Beta vulgaris subsp. vulgaris GN=BVRB_3g060300 PE=4 SV=1)'	'not assigned.unknown'	1772.54	0.734258	-	723.474	0.999704	-	4593.82	2.04479e-05	***	992.352	0.398715	-	942.038	0.997371	-	372.806	0.999992	-	203.763	1	-	183.759	1	not valid	0.0125827	1	not valid	2.59166	0.0786681	-
tr.A0A0J8BGK7.A0A0J8BGK7_BETVU	X	'(at5g47890 : 139.0) NADH-ubiquinone oxidoreductase B8 subunit, putative; CONTAINS InterPro DOMAIN/s: Ribosomal protein/NADH dehydrogenase domain (InterPro:IPR007741), NADH dehydrogenase [ubiquinone] (complex I), alpha subcomplex, subunit 2 (InterPro:IPR016464); Has 1807 Blast hits to 1807 proteins in 277 species: Archae - 0; Bacteria - 0; Metazoa - 736; Fungi - 347; Plants - 385; Viruses - 0; Ot…	'mitochondrial electron transport / ATP synthesis.NADH-DH.localisation not clear'	2.4371	0.998907	not valid	1.13989	1	not valid	5.99204	0.00724394	**	0.0158095	0.848712	-	52.0571	0.999708	not valid	0.601805	1	not valid	0.561157	0.991685	-	0.775062	1	not valid	0.291563	1	not valid	2.45868	0.295499	-
tr.A0A0J8CU14.A0A0J8CU14_BETVU	X	'(at1g74040 : 852.0) Encodes an active Arabidopsis isopropylmalate synthase IPMS2. Involved in leucine biosynthesis. Do not participate in the chain elongation of glucosinolates. Expressed constitutively throughout the plant. Loss of IPMS2 can be compensated by a second isopropylmalate synthase gene IPMS1 (At1g18500).; 2-isopropylmalate synthase 1 (IMS1); FUNCTIONS IN: 2-isopropylmalate synthase …	'amino acid metabolism.synthesis.branched chain group.leucine specific.2-isopropylmalate synthase'	0.667928	0.234763	-	0.68909	0.117986	-	0.563877	0.00998976	-	0.959501	1	-	1.11964	0.999837	-	0.878088	0.996835	-	1.30145	0.781807	-	1.34993	0.20028	-	1.23413	0.933302	-	0.844218	0.999921	-
tr.A0A0J8CZJ5.A0A0J8CZJ5_BETVU		' no hits & (original description: Uncharacterized protein OS=Beta vulgaris subsp. vulgaris GN=BVRB_2g040300 PE=4 SV=1)'	'not assigned.unknown'	13.2262	0.00841014	**	7.20042	0.986294	-	11.8392	0.0143857	*	1.66826	0.999995	-	2.09522	0.999955	-	0.715267	1	-	0.51402	0.999951	-	0.540556	1	-	0.631109	1	-	0.895132	1	-
tr.A0A0J8CYP3.A0A0J8CYP3_BETVU	X	' no hits & (original description: Uncharacterized protein OS=Beta vulgaris subsp. vulgaris GN=BVRB_2g029780 PE=4 SV=1)'	'not assigned.unknown'	1.48279	0.999998	-	1.02238	1	-	3.80633	0.00517081	**	0.799284	1	-	0.71827	0.999996	-	2.18254	0.777245	-	1.05812	1	-	0.688694	0.999995	-	0.797858	1	-	2.56701	0.0922683	-
tr.A0A0J8BER8.A0A0J8BER8_BETVU		'(p33278|sui1_orysa : 200.0) Protein translation factor SUI1 homolog (Protein GOS2) (Translational initiation factor 1) (Protein eIF1) - Oryza sativa (Rice) & (at1g54290 : 196.0) Translation initiation factor SUI1 family protein; FUNCTIONS IN: translation initiation factor activity; INVOLVED IN: translational initiation, translation; LOCATED IN: cellular_component unknown; EXPRESSED IN: 24 plant …	'protein.synthesis.initiation'	5.0846	0.149298	-	0.604399	0.968873	-	5.45167	0.0371321	*	2.90773	0.527743	-	0.814386	0.999999	-	1.50977	0.998185	-	2.26723	0.841275	-	0.216482	0.49514	-	0.368874	0.95448	-	1.07219	1	-
tr.A0A0J8C8C4.A0A0J8C8C4_BETVU		'(at4g19830 : 258.0) FKBP-like peptidyl-prolyl cis-trans isomerase family protein; FUNCTIONS IN: FK506 binding, peptidyl-prolyl cis-trans isomerase activity; INVOLVED IN: protein folding; LOCATED IN: chloroplast thylakoid lumen; EXPRESSED IN: 22 plant structures; EXPRESSED DURING: 15 growth stages; CONTAINS InterPro DOMAIN/s: Peptidyl-prolyl cis-trans isomerase, FKBP-type (InterPro:IPR001179); BE…	'protein.folding'	0.366955	0.374541	-	1.65582	0.999999	not valid	0.0144739	0.00346931	**	29.8369	0.974579	not valid	15.1065	1	not valid	12.4169	1	not valid	2.69928	0.998104	not valid	1.63342	1	not valid	8.74593	1	not valid	0.0394432	0.981262	not valid
tr.A0A0J8B508.A0A0J8B508_BETVU	X	' no hits & (original description: Uncharacterized protein OS=Beta vulgaris subsp. vulgaris GN=BVRB_000220 PE=4 SV=1)'	'not assigned.unknown'	2.1334	0.83878	-	2.28046	0.703019	-	3.54273	0.00148776	**	2.22682	0.853018	-	1.19824	1	-	2.53982	0.908937	-	2.02211	0.753662	-	1.03127	1	-	1.31835	0.99996	-	1.6606	0.529813	-
tr.A0A0J8F1L5.A0A0J8F1L5_BETVU	X	'(q43636|trxh_ricco : 149.0) Thioredoxin H-type (TRX-H) - Ricinus communis (Castor bean) & (at3g51030 : 147.0) encodes a cytosolic thioredoxin that reduces disulfide bridges of target proteins by the reversible formation of a disulfide bridge between two neighboring Cys residues present in the active site. Thioredoxins have been found to regulate a variety of biological reactions in prokaryotic a…	'redox.thioredoxin'	32.0556	0.999962	not valid	25.8571	0.999899	not valid	165.491	0.000737562	***	28.7724	0.999932	not valid	16.5155	1	not valid	8.73153	1	not valid	0.728201	1	not valid	19.2845	0.999979	not valid	0.824018	1	not valid	5.1626	0.0341069	*
tr.A0A0J8CT86.A0A0J8CT86_BETVU	X	'(at1g67350 : 135.0) unknown protein; FUNCTIONS IN: molecular_function unknown; INVOLVED IN: photorespiration; LOCATED IN: mitochondrial membrane, mitochondrial respiratory chain complex I, respiratory chain complex I; EXPRESSED IN: 24 plant structures; EXPRESSED DURING: 15 growth stages; Has 2 Blast hits to 2 proteins in 1 species: Archae - 0; Bacteria - 0; Metazoa - 0; Fungi - 0; Plants - 2; Vi…	'not assigned.no ontology'	14.8552	0.0417043	*	0.958571	1	-	15.1264	0.0146106	*	1.2448	1	not valid	0.732482	1	not valid	1.93059	0.971546	-	0.0373055	0.999947	not valid	1.28816	1	not valid	41.7395	0.182596	-	1.01826	1	-
tr.A0A0J8BQ23.A0A0J8BQ23_BETVU	X	'(at5g60600 : 1288.0) Encodes a chloroplast-localized hydroxy-2-methyl-2-(E)-butenyl 4-diphosphate (HMBPP) synthase (HDS), catalyzes the formation of HMBPP from 2-C-methyl-D-erythrytol 2,4-cyclodiphosphate (MEcPP). The HDS enzyme controls the penultimate steps of the biosynthesis of IPP and dimethylallyl diphosphate (DMAPP) via the MEP pathway and may serve as a metabolic control point for SA-med…	'secondary metabolism.isoprenoids.non-mevalonate pathway.HDS'	0.493919	0.0319824	*	0.875233	0.999969	-	0.544615	0.0426671	-	0.73363	0.759323	-	0.941954	1	-	0.823597	0.908789	-	0.748147	0.849786	-	0.780378	0.78385	-	0.806399	0.919355	-	1.10264	1	-
tr.A0A0J8BMQ6.A0A0J8BMQ6_BETVU	X	'(at3g55280 : 163.0) 60S ribosomal protein L23A (RPL23aB). Paralog of RPL23aA.; ribosomal protein L23AB (RPL23AB); FUNCTIONS IN: structural constituent of ribosome, RNA binding, nucleotide binding; INVOLVED IN: response to oxidative stress, response to high light intensity, response to cold, translation, ribosome biogenesis; LOCATED IN: cytosolic large ribosomal subunit, intracellular, membrane; …	'protein.synthesis.ribosomal protein.eukaryotic.60S subunit.L23A'	1.21314	1	-	0.747101	0.999999	-	2.52549	0.0294805	*	0.812328	1	-	0.795604	1	-	1.32838	0.999883	-	0.739967	0.999864	-	0.556166	0.648203	-	1.11448	1	-	2.08177	0.197609	-
tr.A0A0J8E6E3.A0A0J8E6E3_BETVU		'(o49044|sodc2_mescr : 228.0) Superoxide dismutase [Cu-Zn] 2 (EC 1.15.1.1) - Mesembryanthemum crystallinum (Common ice plant) & (at5g18100 : 204.0) A putative peroxisomal CuZnSOD inducible by a high-light pulse.; copper/zinc superoxide dismutase 3 (CSD3); FUNCTIONS IN: superoxide dismutase activity; INVOLVED IN: response to oxidative stress, oxygen and reactive oxygen species metabolic process, r…	'redox.dismutases and catalases'	49.3146	0.912108	not valid	0.754078	1	not valid	96.309	0.0264517	*	14.1532	0.999999	not valid	16.8995	1	not valid	0.0372352	0.999035	not valid	0.634219	1	not valid	17.0822	0.999992	not valid	1.61162	1	not valid	1.95295	0.928427	-
tr.A0A0J8B6A0.A0A0J8B6A0_BETVU	X	' no hits & (original description: Uncharacterized protein OS=Beta vulgaris subsp. vulgaris GN=BVRB_9g224420 PE=4 SV=1)'	'not assigned.unknown'	22.9552	0.981135	not valid	0.927975	1	not valid	128.863	1.31466e-10	***	0.758431	1	not valid	11.2849	1	not valid	60.1422	0.0148392	*	20.4426	0.995481	not valid	20.5518	0.99742	not valid	33.0372	0.982609	not valid	5.61366	2.96159e-07	***
tr.A0A0J8BWB3.A0A0J8BWB3_BETVU	X	'(at1g06950 : 1144.0) Encodes a protein thought to be a part of the translocon at the chloroplast inner envelope. Involved in protein import into the chloroplast and chloroplast biogenesis.; translocon at the inner envelope membrane of chloroplasts 110 (TIC110); INVOLVED IN: protein import into chloroplast stroma, chloroplast organization; LOCATED IN: chloroplast, membrane, chloroplast envelope, …	'protein.targeting.chloroplast'	0.558293	0.0967538	-	0.622688	0.152358	-	0.504811	0.0144448	-	0.736531	0.747698	-	0.990094	1	-	1.12109	0.999902	-	1.32536	0.864608	-	1.52559	0.0776418	-	1.127	0.999821	-	0.904205	1	-
tr.A0A0J8B767.A0A0J8B767_BETVU	X	'(at5g13650 : 1087.0) elongation factor family protein; FUNCTIONS IN: GTP binding, translation elongation factor activity, GTPase activity; LOCATED IN: chloroplast; EXPRESSED IN: 22 plant structures; EXPRESSED DURING: 13 growth stages; CONTAINS InterPro DOMAIN/s: Small GTP-binding protein (InterPro:IPR005225), Translation elongation factor EFTu/EF1A, domain 2 (InterPro:IPR004161), Translation elo…	'protein.synthesis.elongation'	0.064104	0.0564177	-	0.00734062	0.73237	-	0.00384245	0.0127381	*	0.618926	0.982197	-	1.07858	1	-	0.687282	0.920388	-	1.32143	0.999992	-	1.53191	0.983789	-	2.0434	0.998131	-	0.0599409	1	not valid
tr.A0A0J8BI19.A0A0J8BI19_BETVU	X	' no hits & (original description: Uncharacterized protein OS=Beta vulgaris subsp. vulgaris GN=BVRB_1g021930 PE=4 SV=1)'	'not assigned.unknown'	42.7873	0.518786	-	0.878281	1	not valid	79.5923	0.000683717	***	14.6394	0.999987	not valid	0.908109	1	not valid	1.44941	1	not valid	0.800876	1	not valid	1.00154	1	not valid	1.13183	1	not valid	1.86018	0.721177	-
tr.A0A0J8CWX9.A0A0J8CWX9_BETVU		'(at1g05385 : 184.0) Encodes a Psb27 homolog involved in photosystem II biogenesis.; LOW PSII ACCUMULATION 19 (LPA19); FUNCTIONS IN: molecular_function unknown; INVOLVED IN: photosystem II assembly; LOCATED IN: chloroplast thylakoid lumen, chloroplast; EXPRESSED IN: 24 plant structures; EXPRESSED DURING: 15 growth stages; Has 214 Blast hits to 214 proteins in 55 species: Archae - 0; Bacteria - 73…	'PS.lightreaction.photosystem II.PSII polypeptide subunits'	3.77301	0.48798	-	0.0350741	0.999947	not valid	5.7634	0.00217503	**	10.3164	0.999999	not valid	0.898637	1	not valid	0.453794	1	not valid	0.793737	1	not valid	1.55452	1	not valid	13.935	1	not valid	1.52753	0.911641	-
tr.A0A0J8CVG9.A0A0J8CVG9_BETVU	X	'(at4g26000 : 358.0) Encodes a novel Arabidopsis gene encoding a polypeptide with K-homology (KH) RNA-binding modules, which acts on vegetative growth and pistil development. Genetic studies suggest that PEP interacts with element(s) of the CLAVATA signaling pathway.; PEPPER (PEP); FUNCTIONS IN: RNA binding, nucleic acid binding; INVOLVED IN: shoot development, gynoecium development; LOCATED IN: …	'RNA.regulation of transcription.unclassified'	5.01046	0.0374028	not valid	0.365067	0.992765	not valid	4.85975	0.0248978	*	1.15723	1	-	1.04671	1	-	1.97542	0.936935	-	4.29383	0.204945	-	0.0157484	0.0224392	*	3.56262	0.136656	-	0.96992	1	-
tr.A0A0J8EEM4.A0A0J8EEM4_BETVU	X	'(p12355|psaf_spiol : 346.0) Photosystem I reaction center subunit III, chloroplast precursor (Light-harvesting complex I 17 kDa protein) (PSI-F) - Spinacia oleracea (Spinach) & (gnl|cdd|86009 : 278.0) no description available & (at1g31330 : 261.0) Encodes subunit F of photosystem I.; photosystem I subunit F (PSAF); FUNCTIONS IN: molecular_function unknown; INVOLVED IN: photosynthesis; LOCATED IN…	'PS.lightreaction.photosystem I.PSI polypeptide subunits'	1.16638	0.999541	-	0.966162	1	-	1.55638	0.0272255	-	0.936624	1	-	0.969528	1	-	0.987672	1	-	0.755181	0.628952	-	0.942542	1	-	0.940494	1	-	1.33436	0.50682	-
tr.A0A0J8BMZ7.A0A0J8BMZ7_BETVU	X	'(at1g68010 : 692.0) Encodes hydroxypyruvate reductase.; hydroxypyruvate reductase (HPR); CONTAINS InterPro DOMAIN/s: D-isomer specific 2-hydroxyacid dehydrogenase, catalytic domain (InterPro:IPR006139), D-isomer specific 2-hydroxyacid dehydrogenase, NAD-binding (InterPro:IPR006140), NAD(P)-binding domain (InterPro:IPR016040); BEST Arabidopsis thaliana protein match is: D-3-phosphoglycerate dehyd…	'PS.photorespiration.hydroxypyruvate reductase'	0.775127	0.786258	-	0.949575	1	-	0.730759	0.381341	-	0.545344	0.0100448	-	0.5694	0.00364732	-	0.612794	0.000739252	-	0.673216	0.0737817	-	0.782332	0.567036	-	0.88361	0.997494	-	0.942761	1	-
tr.A0A0J8BQ29.A0A0J8BQ29_BETVU	X	'(at5g60540 : 329.0) Encodes a protein predicted to function in tandem with PDX1 to form glutamine amidotransferase complex with involved in vitamin B6 biosynthesis. PDX2 is predicted to function as glutaminase within the complex.; pyridoxine biosynthesis 2 (PDX2); CONTAINS InterPro DOMAIN/s: PdxT/SNO family, conserved site (InterPro:IPR021196), SNO glutamine amidotransferase (InterPro:IPR002161)…	'Co-factor and vitamine metabolism'	0.417208	0.0505235	-	0.694148	0.876107	-	0.662976	0.670492	-	0.387735	0.00115044	**	0.322068	5.61711e-05	***	0.490092	0.0069514	**	0.854091	0.999995	-	0.746898	0.990899	-	0.998319	1	-	1.58908	0.97835	-
tr.A0A0J8CEA0.A0A0J8CEA0_BETVU	X	'(at5g01530 : 392.0) light harvesting complex photosystem II (LHCB4.1); FUNCTIONS IN: chlorophyll binding; INVOLVED IN: response to blue light, response to red light, response to far red light, photosynthesis; LOCATED IN: in 6 components; EXPRESSED IN: 27 plant structures; EXPRESSED DURING: 14 growth stages; CONTAINS InterPro DOMAIN/s: Chlorophyll A-B binding protein (InterPro:IPR001344); BEST Ar…	'PS.lightreaction.photosystem II.LHC-II'	0.295046	3.20983e-05	***	1.05362	1	-	0.673275	0.229219	-	0.519896	0.0447623	-	0.258138	2.15422e-05	***	0.507481	0.020023	-	0.66449	0.472064	-	0.678344	0.664553	-	0.673243	0.543511	-	2.28194	0.146364	-
tr.A0A0J8C740.A0A0J8C740_BETVU	X	'(at4g36195 : 690.0) Serine carboxypeptidase S28 family protein; FUNCTIONS IN: serine-type peptidase activity; INVOLVED IN: proteolysis; EXPRESSED IN: guard cell; CONTAINS InterPro DOMAIN/s: Peptidase S28 (InterPro:IPR008758); BEST Arabidopsis thaliana protein match is: Serine carboxypeptidase S28 family protein (TAIR:AT4G36190.1). & (gnl|cdd|37393 : 368.0) no description available & (gnl|cdd|868…	'protein.degradation.serine protease'	3.59165	4.67217e-06	***	1.67934	0.715714	-	2.16418	0.159544	-	2.38429	0.00426077	**	2.47853	0.000152428	***	1.95241	0.0264599	-	1.40325	0.944975	-	1.31999	0.936713	-	1.25294	0.996838	-	0.60256	0.0578337	-
tr.A0A0J8BQ04.A0A0J8BQ04_BETVU	X	'(at5g57655 : 783.0) xylose isomerase family protein; FUNCTIONS IN: xylose isomerase activity; INVOLVED IN: carbohydrate metabolic process; LOCATED IN: endoplasmic reticulum, plasma membrane, vacuole; EXPRESSED IN: 25 plant structures; EXPRESSED DURING: 14 growth stages; CONTAINS InterPro DOMAIN/s: Xylose isomerase-like, TIM barrel domain (InterPro:IPR013022), Xylose isomerase, bacterial type (In…	'minor CHO metabolism.others.Xylose isomerase'	2.84627	0.0145699	*	1.47314	0.994428	-	2.07323	0.468465	-	2.74038	0.0390764	*	3.82127	5.99023e-06	***	2.38202	0.0295589	*	1.93887	0.800396	-	1.67588	0.60842	-	1.17558	0.999999	-	0.728402	0.944939	-
tr.A0A0J8CP87.A0A0J8CP87_BETVU	X	'(at4g39660 : 771.0) alanine:glyoxylate aminotransferase 2 homolog (AGT2) mRNA,; alanine:glyoxylate aminotransferase 2 (AGT2); FUNCTIONS IN: zinc ion binding, alanine-glyoxylate transaminase activity; INVOLVED IN: response to cadmium ion; LOCATED IN: mitochondrion, plasma membrane, membrane; EXPRESSED IN: 25 plant structures; EXPRESSED DURING: 14 growth stages; CONTAINS InterPro DOMAIN/s: Pyridox…	'amino acid metabolism.synthesis.central amino acid metabolism.alanine.alanine-glyoxylate aminotransferase'	83.5626	0.000419983	not valid	1.91523	0.999997	not valid	1.15758	1	not valid	4.80465	0.00985283	**	144.222	1.05599e-06	***	4.00512	0.0330637	*	0.688055	1	not valid	0.870945	1	-	99.3528	0.000335419	***	0.0138529	0.000434204	not valid
tr.A0A0J8EEZ9.A0A0J8EEZ9_BETVU	X	'(at5g64260 : 376.0) EXORDIUM like 2 (EXL2); FUNCTIONS IN: molecular_function unknown; INVOLVED IN: biological_process unknown; LOCATED IN: cell wall, plant-type cell wall; EXPRESSED IN: 23 plant structures; EXPRESSED DURING: 13 growth stages; CONTAINS InterPro DOMAIN/s: Phosphate-induced protein 1 (InterPro:IPR006766); BEST Arabidopsis thaliana protein match is: EXORDIUM like 4 (TAIR:AT5G09440.1…	'signalling.in sugar and nutrient physiology'	204.864	0.000177447	***	33.455	0.9975	not valid	91.949	0.424375	-	97.9353	0.00578765	**	104.575	0.0168564	*	101.162	0.0498694	*	8.19438	0.357025	-	3.06063	0.946324	-	3.55148	0.866951	-	0.448829	0.210414	-
tr.A0A0J8BJN5.A0A0J8BJN5_BETVU	X	'(at3g55040 : 271.0) Encodes a member of the lambda family of glutathione transferases. It has thiol transferase activity and self S-glutathionylation activity in vitro.; glutathione transferase lambda 2 (GSTL2); INVOLVED IN: protein amino acid glutathionylation; LOCATED IN: chloroplast, chloroplast stroma; EXPRESSED IN: 23 plant structures; EXPRESSED DURING: 15 growth stages; CONTAINS InterPro D…	'misc.glutathione S transferases'	1.55785	0.465843	-	1.14321	0.999999	-	1.42321	0.776065	-	1.99051	0.00505219	-	2.23339	0.000308083	***	1.92204	0.151888	-	1.51818	0.598416	-	1.63313	0.38997	-	1.22704	0.998736	-	0.913575	1	-
tr.A0A0J8ED66.A0A0J8ED66_BETVU	X	'(at2g14170 : 867.0) Arabidopsis thaliana methylmalonate-semialdehyde dehydrogenase; aldehyde dehydrogenase 6B2 (ALDH6B2); CONTAINS InterPro DOMAIN/s: Aldehyde/histidinol dehydrogenase (InterPro:IPR016161), Aldehyde dehydrogenase (InterPro:IPR015590), Aldehyde dehydrogenase, N-terminal (InterPro:IPR016162), Aldehyde dehydrogenase, conserved site (InterPro:IPR016160), Methylmalonate-semialdehyde d…	'amino acid metabolism.degradation.branched chain group.valine'	1.45612	0.755486	-	1.43248	0.593666	-	1.34575	0.933712	-	2.02203	0.00874402	**	2.00959	0.0156893	*	1.71768	0.155765	-	1.56554	0.607718	-	1.64875	0.13393	-	1.28945	0.98045	-	0.924205	1	-
tr.A0A0J8E5W2.A0A0J8E5W2_BETVU	X	'(at2g32090 : 189.0) Lactoylglutathione lyase / glyoxalase I family protein; BEST Arabidopsis thaliana protein match is: Lactoylglutathione lyase / glyoxalase I family protein (TAIR:AT2G28420.1); Has 35333 Blast hits to 34131 proteins in 2444 species: Archae - 798; Bacteria - 22429; Metazoa - 974; Fungi - 991; Plants - 531; Viruses - 0; Other Eukaryotes - 9610 (source: NCBI BLink). & (gnl|cdd|381…	'Biodegradation of Xenobiotics.lactoylglutathione lyase'	4.53759	0.346647	-	47.4467	0.469995	-	4.54298	0.229004	-	71.9041	0.0025701	**	74.2908	0.000823163	***	7.45564	0.168877	-	3.54924	0.650689	-	1.88111	0.985241	-	3.81144	0.593772	-	1.00119	1	-
tr.A0A0J8C1C4.A0A0J8C1C4_BETVU	X	'(at2g47710 : 216.0) Adenine nucleotide alpha hydrolases-like superfamily protein; FUNCTIONS IN: molecular_function unknown; INVOLVED IN: response to stress; LOCATED IN: vacuole; EXPRESSED IN: 23 plant structures; EXPRESSED DURING: 13 growth stages; CONTAINS InterPro DOMAIN/s: UspA (InterPro:IPR006016), Rossmann-like alpha/beta/alpha sandwich fold (InterPro:IPR014729), Universal stress protein A …	'stress.abiotic.unspecified'	3.82155	0.000444761	***	1.67133	0.998736	-	2.50937	0.221895	-	4.48571	0.0182991	*	361.602	5.22806e-07	***	3.49568	0.224364	-	1.06165	1	-	1.58981	0.982306	-	1.01586	1	-	0.656636	0.572566	-
tr.A0A0J8F0H4.A0A0J8F0H4_BETVU	X	'(at5g65760 : 721.0) Serine carboxypeptidase S28 family protein; FUNCTIONS IN: serine-type peptidase activity; INVOLVED IN: proteolysis; LOCATED IN: chloroplast, vacuole; EXPRESSED IN: 23 plant structures; EXPRESSED DURING: 13 growth stages; CONTAINS InterPro DOMAIN/s: Peptidase S28 (InterPro:IPR008758); BEST Arabidopsis thaliana protein match is: alpha/beta-Hydrolases superfamily protein (TAIR:A…	'protein.degradation'	89.4001	0.526566	-	12.0533	1	not valid	64.972	0.863847	-	231.325	1.59699e-06	***	224.075	1.5827e-06	***	141.127	0.251417	-	81.8288	0.586687	-	140.399	0.249399	not valid	7.24577	0.573751	-	0.726755	0.999999	-
tr.A0A0J8CSE1.A0A0J8CSE1_BETVU	X	'(at3g10740 : 873.0) Encodes a bifunctional alpha-l-arabinofuranosidase/beta-d-xylosidase that belongs to family 51 of glycoside hydrolases. It may be involved in cell wall modification.; alpha-L-arabinofuranosidase 1 (ASD1); FUNCTIONS IN: hydrolase activity, acting on glycosyl bonds, xylan 1,4-beta-xylosidase activity, alpha-N-arabinofuranosidase activity; INVOLVED IN: xylan catabolic process; L…	'cell wall.degradation.mannan-xylose-arabinose-fucose'	1.99415	0.00119438	-	1.08505	1	-	1.26966	0.988573	-	2.00142	0.00186394	**	2.08093	0.000101837	***	1.60688	0.271665	-	1.47051	0.787539	-	1.70497	0.0300779	-	1.48993	0.540413	-	0.636694	0.0607811	-
tr.A0A0J8BLR0.A0A0J8BLR0_BETVU	X	'(q9fs87|ivd2_soltu : 708.0) Isovaleryl-CoA dehydrogenase 2, mitochondrial precursor (EC 1.3.99.10) (IVD 2) (Fragment) - Solanum tuberosum (Potato) & (at3g45300 : 697.0) Encodes isovaleryl-coenzyme a dehydrogenase. Mutants have increases in 12 seed free amino acids, accumulation of seed homomethionine and 3-isovaleroyloxypropyl-glucosinolate, with a concomitant decrease in seed 3-benzoyloxypropyl…	'amino acid metabolism.degradation.branched chain group.leucine'	9.92754	0.00446376	**	3.09512	0.996894	-	4.80766	0.800364	-	8.72039	0.0486412	*	13.1786	7.45641e-06	***	5.43617	0.278701	-	2.50953	0.999929	-	4.75318	0.409857	-	2.96285	0.970688	-	0.484275	0.466511	-
tr.A0A0J8CJZ6.A0A0J8CJZ6_BETVU	X	'(o65100|fri3_vigun : 266.0) Ferritin-3, chloroplast precursor (EC 1.16.3.1) - Vigna unguiculata (Cowpea) & (at5g01600 : 265.0) Encodes a ferretin protein that is targeted to the chloroplast. Member of a Ferritin gene family. Gene expression is induced in response to iron overload and by nitric oxide. Expression of the gene is downregulated in the presence of paraquat, an inducer of photoxidative…	'metal handling.binding, chelation and storage'	4.02684	0.410114	-	0.755166	0.999998	-	4.38246	0.144077	-	4.57684	0.0295568	*	4.06596	0.0219118	*	3.37415	0.27992	-	1.8998	0.999505	-	2.28075	0.934747	-	2.2199	0.824605	-	1.08831	1	-
tr.A0A0J8B475.A0A0J8B475_BETVU	X	'(q9xg77|psa6_tobac : 447.0) Proteasome subunit alpha type 6 (EC 3.4.25.1) (20S proteasome alpha subunit A) (20S proteasome subunit alpha-1) - Nicotiana tabacum (Common tobacco) & (at2g05840 : 445.0) Encodes 20S proteasome subunit PAA2 (PAA2).; 20S proteasome subunit PAA2 (PAA2); FUNCTIONS IN: peptidase activity, endopeptidase activity, threonine-type endopeptidase activity; INVOLVED IN: ubiquiti…	'protein.degradation.ubiquitin.proteasom'	1.39676	0.280468	-	1.08037	0.999994	-	1.24475	0.873525	-	1.70921	3.88876e-05	-	1.73074	0.000439182	-	1.4194	0.294131	-	1.28285	0.794782	-	1.59823	0.0138889	-	0.979623	1	-	0.891167	0.999346	-
tr.A0A0J8BRB4.A0A0J8BRB4_BETVU	7	'(at5g17330 : 758.0) Encodes one of two isoforms of glutamate decarboxylase.; glutamate decarboxylase (GAD); FUNCTIONS IN: calmodulin binding, glutamate decarboxylase activity; INVOLVED IN: response to cadmium ion; EXPRESSED IN: 13 plant structures; EXPRESSED DURING: 6 growth stages; CONTAINS InterPro DOMAIN/s: Pyridoxal phosphate-dependent transferase, major domain (InterPro:IPR015424), Pyridoxa…	'amino acid metabolism.synthesis.central amino acid metabolism.GABA.Glutamate decarboxylase'	2.4354	0.00065288	***	1.96605	0.299587	-	1.62237	0.598244	-	2.65281	0.000746588	***	2.82839	8.44514e-05	***	1.59275	0.309435	-	1.17526	0.999982	-	1.38972	0.612007	-	0.778017	0.957281	-	0.666163	0.281766	-
tr.A0A0J8CUB0.A0A0J8CUB0_BETVU	X	'(at3g03980 : 285.0) NAD(P)-binding Rossmann-fold superfamily protein; FUNCTIONS IN: oxidoreductase activity, binding, catalytic activity; INVOLVED IN: oxidation reduction, metabolic process; EXPRESSED IN: 25 plant structures; EXPRESSED DURING: 15 growth stages; CONTAINS InterPro DOMAIN/s: Short-chain dehydrogenase/reductase, conserved site (InterPro:IPR020904), NAD(P)-binding domain (InterPro:IP…	'misc.short chain dehydrogenase/reductase (SDR)'	8.26831	0.00181503	**	1.4806	1	-	4.55472	0.502034	-	10.1722	0.0130148	*	10.7107	0.000322103	***	5.95822	0.310856	-	2.8711	0.999896	-	4.46996	0.655176	-	2.32067	0.99091	-	0.550865	0.559018	-
tr.A0A0J8FYI7.A0A0J8FYI7_BETVU	X	'(p29449|trxh1_tobac : 160.0) Thioredoxin H-type 1 (TRX-H1) - Nicotiana tabacum (Common tobacco) & (at3g51030 : 142.0) encodes a cytosolic thioredoxin that reduces disulfide bridges of target proteins by the reversible formation of a disulfide bridge between two neighboring Cys residues present in the active site. Thioredoxins have been found to regulate a variety of biological reactions in proka…	'redox.thioredoxin'	1.80889	0.0996041	-	1.01045	1	-	1.73253	0.118308	-	1.88651	0.0153543	-	1.95682	0.00369636	-	1.66335	0.335996	-	1.49749	0.810856	-	1.62813	0.456294	-	1.24584	0.997956	-	0.957783	1	-
tr.A0A0J8E869.A0A0J8E869_BETVU		'(q39442|vata_betvu : 1232.0) Vacuolar ATP synthase catalytic subunit A (EC 3.6.3.14) (V-ATPase subunit A) (Vacuolar proton pump subunit alpha) (V-ATPase 69 kDa subunit) - Beta vulgaris (Sugar beet) & (at1g78900 : 1148.0) Encodes catalytic subunit A of the vacuolar ATP synthase. Mutants are devoid of vacuolar ATPase activity as subunit A is encoded only by this gene and show strong defects in mal…	'transport.p- and v-ATPases'	1.9747	0.000286735	-	1.34984	0.808571	-	1.47769	0.31291	-	1.68105	0.0377852	-	1.87585	0.000147798	-	1.38362	0.375388	-	1.23768	0.993092	-	1.2604	0.83119	-	1.14704	0.99941	-	0.748313	0.373318	-
tr.A0A0J8B7Z9.A0A0J8B7Z9_BETVU	X	'(q05046|ch62_cucma : 830.0) Chaperonin CPN60-2, mitochondrial precursor (HSP60-2) - Cucurbita maxima (Pumpkin) (Winter squash) & (at3g23990 : 823.0) mitochondrial chaperonin HSP. assist in rapid assembly of the oligomeric protein structures in the mitochondria.; heat shock protein 60 (HSP60); FUNCTIONS IN: copper ion binding, ATP binding; INVOLVED IN: response to cadmium ion, response to cyclope…	'protein.folding'	1.27243	0.864882	-	1.28515	0.730494	-	1.19876	0.979309	-	1.67115	0.00241618	-	2.21492	4.44636e-06	***	1.35612	0.376039	-	1.56493	0.119255	-	1.58204	0.0276179	-	1.04842	1	-	0.942105	1	-
tr.A0A0J8BHH3.A0A0J8BHH3_BETVU	X	'(at1g65980 : 265.0) thioredoxin-dependent peroxidase; thioredoxin-dependent peroxidase 1 (TPX1); FUNCTIONS IN: oxidoreductase activity, antioxidant activity; INVOLVED IN: response to cadmium ion; LOCATED IN: chloroplast, plasma membrane, membrane; EXPRESSED IN: 27 plant structures; EXPRESSED DURING: 16 growth stages; CONTAINS InterPro DOMAIN/s: Thioredoxin fold (InterPro:IPR012335), Thioredoxin-…	'redox.peroxiredoxin'	1.31377	0.911909	-	1.1011	0.999994	-	1.39607	0.525862	-	1.80295	0.000488593	-	1.58345	0.0292227	-	1.48216	0.410896	-	1.42492	0.553007	-	1.44083	0.363202	-	1.21264	0.993603	-	1.06264	1	-
tr.A0A0J8FG58.A0A0J8FG58_BETVU	X	'(at4g14030 : 827.0) selenium-binding protein 1 (SBP1); FUNCTIONS IN: selenium binding; INVOLVED IN: response to cadmium ion, response to hydrogen peroxide, cellular response to selenium ion, sulfate assimilation; LOCATED IN: cellular_component unknown; EXPRESSED IN: guard cell; CONTAINS InterPro DOMAIN/s: Cytochrome cd1-nitrite reductase-like, C-terminal haem d1 (InterPro:IPR011048), Selenium-bi…	'metal handling'	13.195	0.000374499	***	3.23025	0.992234	-	6.96283	0.340424	-	10.0664	0.0225199	*	12.075	0.000327829	***	5.29077	0.620443	-	1.28033	1	-	2.40232	0.995527	-	1.18887	1	-	0.527686	0.394659	-
tr.A0A0J8BGY3.A0A0J8BGY3_BETVU		'(at3g17810 : 681.0) Encodes a protein predicted to have dihydropyrimidine dehydrogenase activity. Its activity has not been demonstrated in vivo, but, it is required for efficient uracil catabolism in Arabidopsis. It localizes to the plastid.; pyrimidine 1 (PYD1); FUNCTIONS IN: oxidoreductase activity, acting on the CH-CH group of donors, dihydropyrimidine dehydrogenase (NADP+) activity; INVOLVE…	'nucleotide metabolism.degradation.pyrimidine.dihydrouracil dehydrogenase'	4.44936	0.00058163	***	1.63926	0.98797	-	2.69719	0.371764	-	3.85821	0.0242218	*	5.29647	7.71038e-06	***	2.63607	0.627721	-	1.39624	1	-	2.04807	0.936181	-	1.43386	0.999993	-	0.606197	0.448228	-
tr.A0A0J8CGA0.A0A0J8CGA0_BETVU		'(at1g62740 : 758.0) stress-inducible protein, putative; FUNCTIONS IN: binding; INVOLVED IN: response to cadmium ion, response to stress; LOCATED IN: cytosol, nucleus, plasma membrane; EXPRESSED IN: 25 plant structures; EXPRESSED DURING: 14 growth stages; CONTAINS InterPro DOMAIN/s: Heat shock chaperonin-binding (InterPro:IPR006636), Tetratricopeptide TPR-1 (InterPro:IPR001440), Tetratricopeptide…	'stress'	1.4293	0.826747	-	1.26129	0.994253	-	1.2458	0.997342	-	1.7988	0.018055	-	1.93548	0.00289955	-	1.51501	0.648248	-	1.62029	0.80917	-	1.21094	0.999907	-	0.941561	1	-	0.871615	0.999972	-
tr.A0A0J8BYL7.A0A0J8BYL7_BETVU	X	'(at5g13410 : 274.0) FKBP-like peptidyl-prolyl cis-trans isomerase family protein; FUNCTIONS IN: FK506 binding, peptidyl-prolyl cis-trans isomerase activity; INVOLVED IN: protein folding; LOCATED IN: thylakoid, thylakoid lumen, chloroplast thylakoid membrane, chloroplast thylakoid lumen, chloroplast; EXPRESSED IN: 22 plant structures; EXPRESSED DURING: 13 growth stages; CONTAINS InterPro DOMAIN/s…	'protein.folding'	1.99657	0.000234444	-	1.22878	0.925519	-	1.56507	0.117143	-	2.04296	9.644e-05	***	1.91533	4.64884e-05	-	1.40388	0.69357	-	1.30356	0.967622	-	1.33036	0.765153	-	1.09307	1	-	0.78388	0.630873	-
tr.A0A0J8B9V6.A0A0J8B9V6_BETVU	X	'(at3g23600 : 323.0) alpha/beta-Hydrolases superfamily protein; FUNCTIONS IN: hydrolase activity; INVOLVED IN: response to salt stress; LOCATED IN: apoplast, nucleus, plasma membrane, cytoplasm; EXPRESSED IN: 24 plant structures; EXPRESSED DURING: 14 growth stages; CONTAINS InterPro DOMAIN/s: Dienelactone hydrolase (InterPro:IPR002925); BEST Arabidopsis thaliana protein match is: alpha/beta-Hydro…	'misc.misc2'	2.4145	0.0119994	*	1.02849	1	-	1.9327	0.240973	-	2.26467	0.0142593	*	2.4944	0.00146881	**	1.58546	0.700003	-	1.18764	0.999988	-	1.27045	0.999473	-	1.20831	0.999951	-	0.800453	0.98997	-
tr.A0A0J8D0G4.A0A0J8D0G4_BETVU	X	'(at1g34000 : 147.0) Encodes a novel member of the Lhc family from Arabidopsis with one predicted transmembrane alpha-helix closely related to helix I of Lhc protein from PSI (Lhca4). Gene expression is triggered by light stress and both transcript and protein accumulate in a light intensity-dependent manner. Ohp2 is associated with PSI under low- or high-light conditions.; one-helix protein 2 (O…	'PS.lightreaction.photosystem I.LHC-I'	0.279718	0.0106171	*	0.778346	0.990494	-	0.731939	0.951094	-	0.313488	0.00915404	**	0.174608	1.90888e-05	***	0.528151	0.723762	-	0.827038	0.999998	-	0.709579	0.972842	-	1.01181	1	-	2.6167	0.423956	-
tr.A0A0J8CMA0.A0A0J8CMA0_BETVU		'(at3g15260 : 374.0) Protein phosphatase 2C family protein; FUNCTIONS IN: protein serine/threonine phosphatase activity, catalytic activity; EXPRESSED IN: 23 plant structures; EXPRESSED DURING: 14 growth stages; CONTAINS InterPro DOMAIN/s: Protein phosphatase 2C-related (InterPro:IPR001932), Protein phosphatase 2C (InterPro:IPR015655), Protein phosphatase 2C, N-terminal (InterPro:IPR014045); BEST…	'protein.postranslational modification'	2.1018	0.000495413	***	1.58155	0.265409	-	1.46183	0.626965	-	2.07639	0.0167065	*	2.14081	7.10615e-05	***	1.46282	0.72847	-	0.981764	1	-	0.972247	1	-	0.852905	0.999999	-	0.695514	0.223219	-
tr.A0A0J8D5G7.A0A0J8D5G7_BETVU	X	' (original description: Uncharacterized protein OS=Beta vulgaris subsp. vulgaris GN=BVRB_1g011780 PE=4 SV=1)'	'not assigned.unknown'	1.8161	0.974412	-	1.40025	0.850104	-	2.74786	0.0535706	-	2.96613	0.0034424	**	5.35537	0.00116026	**	2.1844	0.862563	-	2.27955	0.945841	-	3.08676	0.570201	-	0.75004	0.999991	-	1.51305	0.924038	-
tr.A0A0J8BIB1.A0A0J8BIB1_BETVU		'(at4g35220 : 364.0) Cyclase family protein; FUNCTIONS IN: molecular_function unknown; INVOLVED IN: biological_process unknown; LOCATED IN: endomembrane system; EXPRESSED IN: 24 plant structures; EXPRESSED DURING: 15 growth stages; CONTAINS InterPro DOMAIN/s: Putative cyclase (InterPro:IPR007325); BEST Arabidopsis thaliana protein match is: Cyclase family protein (TAIR:AT1G44542.1); Has 30201 Bla…	'DNA.unspecified'	3.55216	0.00492786	**	1.36201	0.999968	-	2.19131	0.690252	-	3.2859	0.0152636	*	4.60426	6.84453e-06	***	1.98713	0.86258	-	1.0594	1	-	1.57495	0.998835	-	1.33911	0.999998	-	0.616897	0.602393	-
tr.A0A0J8CZ62.A0A0J8CZ62_BETVU	X	'(q42967|dcup_tobac : 657.0) Uroporphyrinogen decarboxylase, chloroplast precursor (EC 4.1.1.37) (URO-D) (UPD) - Nicotiana tabacum (Common tobacco) & (at2g40490 : 623.0) HEME2; FUNCTIONS IN: uroporphyrinogen decarboxylase activity; INVOLVED IN: porphyrin biosynthetic process; LOCATED IN: chloroplast, chloroplast stroma, chloroplast envelope; EXPRESSED IN: 25 plant structures; EXPRESSED DURING: 14…	'tetrapyrrole synthesis.uroporphyrinogen decarboxylase'	0.391882	0.00217824	**	0.741888	0.805915	-	0.579381	0.0688374	-	0.544788	0.0475292	-	0.497649	0.00980712	**	0.740134	0.889241	-	1.14232	0.999985	-	1.02523	1	-	1.02804	1	-	1.47846	0.987124	-
tr.A0A0J8CLJ7.A0A0J8CLJ7_BETVU	X	'(at1g51110 : 485.0) Plastid-lipid associated protein PAP / fibrillin family protein; FUNCTIONS IN: structural molecule activity; INVOLVED IN: tryptophan biosynthetic process; LOCATED IN: chloroplast thylakoid membrane, chloroplast, membrane; EXPRESSED IN: 21 plant structures; EXPRESSED DURING: 13 growth stages; CONTAINS InterPro DOMAIN/s: Plastid lipid-associated protein/fibrillin (InterPro:IPR0…	'cell.organisation'	0.633553	0.678717	-	0.903065	1	-	0.639422	0.581424	-	0.413316	0.0130329	*	0.519514	0.0339286	-	0.73304	0.899041	-	0.679383	0.957828	-	0.659685	0.902702	-	0.794348	0.999748	-	1.00926	1	-
tr.A0A0J8CSW5.A0A0J8CSW5_BETVU	X	'(at5g16880 : 487.0) Target of Myb protein 1; FUNCTIONS IN: protein transporter activity; INVOLVED IN: intracellular protein transport, intra-Golgi vesicle-mediated transport; LOCATED IN: Golgi stack, plasma membrane; EXPRESSED IN: 24 plant structures; EXPRESSED DURING: 15 growth stages; CONTAINS InterPro DOMAIN/s: VHS (InterPro:IPR002014), GAT (InterPro:IPR004152), ENTH/VHS (InterPro:IPR008942);…	'cell.vesicle transport'	1.78598	0.472298	-	1.2763	0.999982	-	1.11595	1	-	2.55584	0.000926111	***	2.28749	0.0071924	**	1.62075	0.911914	-	1.07305	1	-	1.41815	0.993221	-	0.848493	1	-	0.62484	0.729051	-
tr.A0A0J8E2C9.A0A0J8E2C9_BETVU	X	'(q43209|pimt_wheat : 330.0) Protein-L-isoaspartate O-methyltransferase (EC 2.1.1.77) (Protein-beta-aspartate methyltransferase) (PIMT) (Protein L-isoaspartyl methyltransferase) (L-isoaspartyl protein carboxyl methyltransferase) - Triticum aestivum (Wheat) & (at5g50240 : 324.0) L-isoaspartyl methyltransferase 2 (PIMT2)gene, alternatively spliced.; protein-l-isoaspartate methyltransferase 2 (PIMT2…	'protein.postranslational modification'	0.0278876	0.991617	not valid	1.37216	0.996411	-	1.87099	0.994001	not valid	86.1913	2.35071e-05	***	97.5306	8.36385e-10	***	2.79035	0.913814	not valid	0.0617803	0.999563	not valid	0.445999	1	not valid	1.39959	1	not valid	67.0905	0.423396	not valid
tr.A0A0J8BX00.A0A0J8BX00_BETVU	X	'(at5g10860 : 306.0) Cystathionine beta-synthase (CBS) family protein; FUNCTIONS IN: cobalt ion binding; INVOLVED IN: response to salt stress; LOCATED IN: mitochondrion; EXPRESSED IN: 24 plant structures; EXPRESSED DURING: 15 growth stages; CONTAINS InterPro DOMAIN/s: Cystathionine beta-synthase, core (InterPro:IPR000644); BEST Arabidopsis thaliana protein match is: Cystathionine beta-synthase (C…	'not assigned.no ontology'	1.57033	0.211417	-	1.01112	1	-	1.44251	0.489968	-	1.91625	0.0087284	-	1.61435	0.0322599	-	1.2766	0.916201	-	1.50204	0.306558	-	1.55667	0.0719876	-	1.29259	0.851785	-	0.918606	0.999999	-
tr.A0A0J8BEJ7.A0A0J8BEJ7_BETVU	X	'(at5g54430 : 173.0) Contains a universal stress protein domain. Protein is phosphorylated in response to Phytophthora infestans zoospores and xylanase.; PHOS32; FUNCTIONS IN: molecular_function unknown; INVOLVED IN: response to molecule of fungal origin, response to stress; LOCATED IN: cytosol, nucleus, plasma membrane; EXPRESSED IN: 23 plant structures; EXPRESSED DURING: 13 growth stages; CONTA…	'stress.abiotic.unspecified'	1.85952	0.232892	-	0.916904	1	-	1.61936	0.640769	-	2.39113	0.000661793	***	1.74637	0.0161096	-	1.39583	0.937091	-	1.40433	0.976416	-	1.67323	0.439494	-	1.31171	0.996997	-	0.87085	0.999982	-
tr.A0A0J8B9R8.A0A0J8B9R8_BETVU	X	'(o49939|tlp40_spiol : 744.0) Peptidyl-prolyl cis-trans isomerase, chloroplast precursor (EC 5.2.1.8) (40 kDa thylakoid lumen PPIase) (40 kDa thylakoid lumen rotamase) - Spinacia oleracea (Spinach) & (at3g01480 : 632.0) Encodes a chloroplast cyclophilin functioning in the assembly and maintenance of photosystem II (PSII) supercomplexes.; cyclophilin 38 (CYP38); FUNCTIONS IN: peptidyl-prolyl cis-t…	'protein.folding'	1.56191	0.0236676	-	1.27373	0.711011	-	1.28136	0.768541	-	1.52568	0.0113999	-	1.61462	0.00133514	-	1.22502	0.953644	-	1.0828	1	-	1.64737	0.0293084	-	1.15994	0.999003	-	0.82038	0.856098	-
tr.A0A0J8EAJ7.A0A0J8EAJ7_BETVU	X	'(at4g08900 : 606.0) Encodes an arginase, likely to be involved in polyamine biosynthesis in pollen.; arginase; FUNCTIONS IN: arginase activity, cobalt ion binding, agmatinase activity; INVOLVED IN: defense response to bacterium, arginine catabolic process, polyamine metabolic process; LOCATED IN: chloroplast; EXPRESSED IN: 8 plant structures; CONTAINS InterPro DOMAIN/s: Ureohydrolase (InterPro:I…	'amino acid metabolism.degradation.glutamate family.arginine'	2.15896	0.0893753	-	0.900132	1	-	1.2619	0.999982	-	2.6643	0.0207212	*	2.6192	0.000730988	***	1.42605	0.989092	-	1.09897	1	-	1.28292	0.99996	-	1.25492	0.99995	-	0.584495	0.419857	-
tr.A0A0J8C8N9.A0A0J8C8N9_BETVU	X	'(q96552|metl_catro : 742.0) S-adenosylmethionine synthetase 2 (EC 2.5.1.6) (Methionine adenosyltransferase 2) (AdoMet synthetase 2) - Catharanthus roseus (Rosy periwinkle) (Madagascar periwinkle) & (at4g01850 : 741.0) S-adenosylmethionine synthetase 2 (SAM-2); FUNCTIONS IN: methionine adenosyltransferase activity; INVOLVED IN: one-carbon metabolic process, S-adenosylmethionine biosynthetic proce…	'amino acid metabolism.synthesis.aspartate family.methionine'	0.538439	0.793845	-	0.480684	0.0571096	-	0.50552	0.58171	-	0.286044	0.00335698	**	0.25379	0.0182467	*	0.613887	0.989749	-	0.555163	0.980341	-	0.445009	0.637029	-	0.907033	1	-	0.938862	1	-
tr.A0A0J8F0D1.A0A0J8F0D1_BETVU	X	' no hits & (original description: Uncharacterized protein OS=Beta vulgaris subsp. vulgaris GN=BVRB_6g137020 PE=4 SV=1)'	'not assigned.unknown'	1.07124	1	not valid	2.29744	0.998325	-	3.31272	0.362622	-	5.83442	0.00210073	**	3.11182	0.00599478	**	2.03544	0.990668	-	4.17153	0.850339	-	1.90203	0.999972	-	1.38717	0.999993	-	3.09242	0.547195	-
tr.A0A0J8BUB8.A0A0J8BUB8_BETVU	X	'(at5g58070 : 263.0) Encodes a temperature-induced lipocalin TIL1. Involved in thermotolerance. Peripherally associated with plasma membrane.; temperature-induced lipocalin (TIL); FUNCTIONS IN: binding, transporter activity; INVOLVED IN: transport, response to cold, response to light stimulus, response to heat; LOCATED IN: mitochondrion, endoplasmic reticulum, plasma membrane, vacuole; EXPRESSED …	'transport.misc'	2.50868	0.00585209	**	1.99124	0.108708	-	1.88486	0.332802	-	2.87461	0.000108303	***	2.38458	0.000480273	***	1.3343	0.993382	-	1.53434	0.833219	-	1.50186	0.789929	-	1.11081	1	-	0.751334	0.913432	-
tr.A0A0J8BDJ8.A0A0J8BDJ8_BETVU	X	'(at4g15940 : 310.0) Fumarylacetoacetate (FAA) hydrolase family; FUNCTIONS IN: copper ion binding, catalytic activity; INVOLVED IN: metabolic process; LOCATED IN: mitochondrion; EXPRESSED IN: 24 plant structures; EXPRESSED DURING: 15 growth stages; CONTAINS InterPro DOMAIN/s: Fumarylacetoacetase, C-terminal-like (InterPro:IPR002529), Fumarylacetoacetase, C-terminal-related (InterPro:IPR011234); B…	'amino acid metabolism.degradation.aromatic aa.tyrosine'	2.4291	7.81238e-05	***	1.20946	0.999757	-	1.32138	0.991866	-	2.63144	0.0286414	*	2.04703	0.00260025	**	1.29308	0.995299	-	1.30717	0.997845	-	1.22505	0.997874	-	1.13718	1	-	0.54398	0.00535646	-
tr.A0A0J8CKU6.A0A0J8CKU6_BETVU	X	'(p42211|asprx_orysa : 640.0) Aspartic proteinase precursor (EC 3.4.23.-) - Oryza sativa (Rice) & (at1g11910 : 605.0) Encodes an aspartic proteinase that forms a heterodimer and is stable over a broad pH range (ph 3-8).; aspartic proteinase A1 (APA1); FUNCTIONS IN: endopeptidase activity; INVOLVED IN: proteolysis, response to salt stress; LOCATED IN: vacuole; EXPRESSED IN: 25 plant structures; EX…	'protein.degradation.aspartate protease'	5.90648	0.000230339	***	2.17248	0.989294	-	3.03069	0.576906	-	4.206	0.000187717	***	6.01857	1.05184e-05	***	1.53078	0.997921	-	1.38174	1	-	2.50371	0.92842	-	0.835848	1	-	0.513112	0.159795	-
tr.A0A0J8CJ39.A0A0J8CJ39_BETVU	X	'(at5g60160 : 763.0) Zn-dependent exopeptidases superfamily protein; FUNCTIONS IN: aminopeptidase activity, zinc ion binding; INVOLVED IN: response to cadmium ion, proteolysis; LOCATED IN: plasma membrane, vacuole; EXPRESSED IN: 26 plant structures; EXPRESSED DURING: 15 growth stages; CONTAINS InterPro DOMAIN/s: Peptidase M18, aminopeptidase I (InterPro:IPR001948); BEST Arabidopsis thaliana prote…	'protein.degradation.aspartate protease'	3.44651	0.490556	-	0.521085	0.897953	-	3.78317	0.175834	-	6.44486	0.00391997	**	8.13104	0.00271162	**	1.25925	0.999786	-	0.436282	0.41028	-	2.63299	0.0706248	-	0.78966	0.99993	-	1.09768	1	-
tr.A0A0J8BLM3.A0A0J8BLM3_BETVU		'(o24362|psa3_spiol : 435.0) Proteasome subunit alpha type 3 (EC 3.4.25.1) (20S proteasome alpha subunit G) (20S proteasome subunit alpha-7) (Proteasome component C8) - Spinacia oleracea (Spinach) & (at2g27020 : 417.0) Encodes 20S proteasome alpha 7 subunit PAG1.; 20S proteasome alpha subunit G1 (PAG1); FUNCTIONS IN: peptidase activity, endopeptidase activity, threonine-type endopeptidase activit…	'protein.degradation.ubiquitin.proteasom'	1.7402	0.0902899	-	1.32422	0.965054	-	1.28304	0.990504	-	1.75514	0.0138641	-	2.18492	0.000729772	***	1.13556	0.999993	-	1.15508	0.999996	-	1.62367	0.18273	-	0.993728	1	-	0.737292	0.777288	-
tr.A0A0J8CDE2.A0A0J8CDE2_BETVU	X	'(at5g06580 : 842.0) Encodes a protein with glycolate dehydrogenase activity, which was shown to complement various subunits of the E. coli glycolate oxidase complex. It has not been ruled out that the enzyme might be involved in other catalytic activities in vivo.; FAD-linked oxidases family protein; FUNCTIONS IN: glycolate oxidase activity, glycolate dehydrogenase activity, D-lactate dehydrogen…	'misc.oxidases - copper, flavone etc'	14.0689	0.999974	not valid	2.75473	1	not valid	11.796	0.999995	not valid	97.1932	0.00189329	**	58.276	0.022707	*	8.46612	1	not valid	1.76074	1	not valid	50.1666	0.0673295	not valid	54.3685	0.249897	-	0.838445	1	not valid
tr.A0A0J8BVS9.A0A0J8BVS9_BETVU	X	'(at4g22150 : 360.0) Arabidopsis thaliana CDC48-interacting UBX-domain protein (PUX3); plant UBX domain-containing protein 3 (PUX3); INVOLVED IN: biological_process unknown; EXPRESSED IN: 24 plant structures; EXPRESSED DURING: 13 growth stages; CONTAINS InterPro DOMAIN/s: UBX (InterPro:IPR001012), SEP domain (InterPro:IPR012989); BEST Arabidopsis thaliana protein match is: plant UBX domain contai…	'protein.degradation'	2.27469	0.000383449	***	1.39066	0.938505	-	1.64192	0.296203	-	2.21758	7.68771e-05	***	2.00561	0.000263307	***	1.06088	1	-	1.14488	0.999999	-	1.04161	1	-	1.42349	0.850895	-	0.721822	0.446374	-
tr.A0A0J8CB59.A0A0J8CB59_BETVU	X	'(at5g08100 : 426.0) N-terminal nucleophile aminohydrolases (Ntn hydrolases) superfamily protein; CONTAINS InterPro DOMAIN/s: Peptidase T2, asparaginase 2 (InterPro:IPR000246); BEST Arabidopsis thaliana protein match is: N-terminal nucleophile aminohydrolases (Ntn hydrolases) superfamily protein (TAIR:AT3G16150.1); Has 35333 Blast hits to 34131 proteins in 2444 species: Archae - 798; Bacteria - 2…	'amino acid metabolism.degradation.aspartate family.asparagine.L-asparaginase'	36.1402	0.879365	not valid	0.617009	1	not valid	24.5739	0.992194	not valid	103.843	0.000641789	***	156.686	4.50045e-09	***	4.28607	1	not valid	0.391523	1	not valid	29.963	0.995256	not valid	1.05894	1	not valid	0.679961	1	not valid
tr.A0A0J8B6A3.A0A0J8B6A3_BETVU		'(at1g11910 : 724.0) Encodes an aspartic proteinase that forms a heterodimer and is stable over a broad pH range (ph 3-8).; aspartic proteinase A1 (APA1); FUNCTIONS IN: endopeptidase activity; INVOLVED IN: proteolysis, response to salt stress; LOCATED IN: vacuole; EXPRESSED IN: 25 plant structures; EXPRESSED DURING: 16 growth stages; CONTAINS InterPro DOMAIN/s: Saposin-like (InterPro:IPR011001), …	'protein.degradation.aspartate protease'	4.68769	0.00319434	**	1.7885	0.99961	-	2.58234	0.764311	-	2.72823	0.00460914	**	2.92468	0.00508358	**	1.06498	1	-	0.987355	1	-	1.11383	1	-	0.869472	1	-	0.550877	0.433752	-
tr.A0A0J8B8Z8.A0A0J8B8Z8_BETVU		'(at3g07770 : 1050.0) HEAT SHOCK PROTEIN 89.1 (Hsp89.1); FUNCTIONS IN: ATP binding; INVOLVED IN: protein folding, response to stress; LOCATED IN: mitochondrion, cell wall; EXPRESSED IN: 24 plant structures; EXPRESSED DURING: 14 growth stages; CONTAINS InterPro DOMAIN/s: Chaperone protein htpG (InterPro:IPR001404), Heat shock protein Hsp90, C-terminal (InterPro:IPR020576), Heat shock protein Hsp90…	'stress.abiotic.heat'	0.174228	0.274998	-	0.710225	0.998357	-	0.820893	0.999999	-	2.30642	0.00377428	**	3.69226	0.0166014	*	1.05198	1	-	2.43555	0.911828	-	0.692589	0.99925	-	0.694827	0.995991	-	4.71161	0.677202	-
tr.A0A0J8D4A8.A0A0J8D4A8_BETVU	X	'(at4g39090 : 527.0) Similar to cysteine proteinases, induced by desiccation but not abscisic acid. Required for RRS1-R mediated resistance against Ralstonia solanacearum. Interacts with the R. solanacearum type III effector PopP2. RD19 associates with PopP2 to form a nuclear complex that is required for activation of the RRS1-R??mediated resistance response.; RESPONSIVE TO DEHYDRATION 19 (RD19);…	'protein.degradation.cysteine protease'	7.33261	2.90928e-09	***	2.87914	0.83362	-	3.22599	0.124937	-	2.88717	0.0220701	*	2.96582	0.0167939	*	1.05055	1	-	0.63284	0.999524	-	0.818244	1	-	0.765619	1	-	0.439951	0.000118559	***
tr.A0A0J8BDS6.A0A0J8BDS6_BETVU		'(gnl|cdd|29397 : 290.0) no description available & (gnl|cdd|35766 : 268.0) no description available & (at3g56070 : 236.0) rotamase cyclophilin 2 (ROC2) exhibiting peptidyl-prolyl cis-trans isomerase activity involved in signal transduction.; rotamase cyclophilin 2 (ROC2); CONTAINS InterPro DOMAIN/s: Cyclophilin-like (InterPro:IPR015891), Peptidyl-prolyl cis-trans isomerase, cyclophilin-type (Int…	'cell.cycle.peptidylprolyl isomerase'	1.24086	0.993825	-	1.34169	0.940883	-	1.07303	1	-	1.81159	0.00305553	-	1.68818	0.0298444	-	0.979613	1	-	0.937204	1	-	1.29346	0.912923	-	0.749341	0.703595	-	0.864749	0.999911	-
tr.A0A0J8CL24.A0A0J8CL24_BETVU	X	'(at4g15510 : 283.0) Photosystem II reaction center PsbP family protein; FUNCTIONS IN: calcium ion binding; INVOLVED IN: photosynthesis; LOCATED IN: in 6 components; EXPRESSED IN: 21 plant structures; EXPRESSED DURING: 14 growth stages; CONTAINS InterPro DOMAIN/s: Photosystem II oxygen evolving complex protein PsbP (InterPro:IPR002683), Mog1/PsbP/DUF1795, alpha/beta/alpha sandwich (InterPro:IPR01…	'PS.lightreaction.photosystem II.PSII polypeptide subunits'	1.68923	5.81049e-05	-	1.1181	0.998364	-	1.17664	0.968074	-	1.445	0.0322639	-	1.3554	0.069196	-	1.18454	0.988017	-	1.20308	0.99384	-	1.24279	0.891348	-	1.06908	1	-	0.696556	0.00761959	-
tr.A0A0J8C023.A0A0J8C023_BETVU		'(at5g13980 : 1408.0) Glycosyl hydrolase family 38 protein; FUNCTIONS IN: in 6 functions; INVOLVED IN: mannose metabolic process, carbohydrate metabolic process; LOCATED IN: apoplast, cell wall, plasma membrane, vacuole, plant-type cell wall; EXPRESSED IN: 25 plant structures; EXPRESSED DURING: 13 growth stages; CONTAINS InterPro DOMAIN/s: Glycoside hydrolase-type carbohydrate-binding (InterPro:I…	'misc.gluco-, galacto- and mannosidases.alpha-mannosidase'	1.56104	0.499611	-	1.24409	0.997366	-	1.2623	0.996653	-	2.11734	0.000139401	***	1.66625	0.0729187	-	1.12342	0.999989	-	1.66069	0.228279	-	1.6035	0.102761	-	1.38312	0.577312	-	0.80863	0.994129	-
tr.A0A0J8B5T5.A0A0J8B5T5_BETVU	X	'(at4g27270 : 297.0) Quinone reductase family protein; FUNCTIONS IN: oxidoreductase activity, FMN binding; INVOLVED IN: negative regulation of transcription; LOCATED IN: plasma membrane; EXPRESSED IN: 21 plant structures; EXPRESSED DURING: 13 growth stages; CONTAINS InterPro DOMAIN/s: Flavoprotein WrbA (InterPro:IPR010089), NADPH-dependent FMN reductase (InterPro:IPR005025), Flavodoxin/nitric oxi…	'lipid metabolism.'exotics'(steroids, squalene etc)'	2.10259	0.00495661	**	1.29904	0.998743	-	1.4911	0.756333	-	1.99825	0.0329739	-	1.7317	0.0867805	-	1.4867	0.810799	-	1.15984	0.999996	-	1.23831	0.995953	-	1.14676	0.999998	-	0.709175	0.537123	-
tr.A0A0J8BRJ1.A0A0J8BRJ1_BETVU	X	'(at1g33810 : 154.0) unknown protein; FUNCTIONS IN: molecular_function unknown; INVOLVED IN: biological_process unknown; LOCATED IN: chloroplast thylakoid membrane, chloroplast, chloroplast envelope; EXPRESSED IN: 22 plant structures; EXPRESSED DURING: 13 growth stages; Has 39 Blast hits to 39 proteins in 18 species: Archae - 0; Bacteria - 0; Metazoa - 0; Fungi - 0; Plants - 39; Viruses - 0; Othe…	'not assigned.unknown'	0.905876	1	-	0.181429	0.546179	-	0.665235	0.999998	-	0.0101557	0.0461626	*	0.179982	0.089625	-	0.342706	1	not valid	3.62028	0.929907	-	0.760665	1	not valid	0.701522	1	not valid	0.734355	1	-
tr.A0A0J8BRK0.A0A0J8BRK0_BETVU	X	'(at5g23140 : 363.0) One of several nuclear-encoded ClpPs (caseinolytic protease). Contains a highly conserved catalytic triad of Ser-type proteases (Ser-His-Asp). The name reflects nomenclature described in Adam et. al (2001).; nuclear-encoded CLP protease P7 (NCLPP7); FUNCTIONS IN: cobalt ion binding, zinc ion binding; INVOLVED IN: proteolysis; LOCATED IN: in 6 components; EXPRESSED IN: 22 plan…	'protein.degradation.serine protease'	1.55874	0.585133	-	1.02269	1	-	1.55877	0.453457	-	2.84843	0.00265152	**	1.83223	0.108917	-	1.20936	0.999826	-	1.02262	1	-	1.27068	0.996824	-	1.17882	0.999997	-	1.00002	1	-
tr.A0A0J8BW99.A0A0J8BW99_BETVU	X	'(at2g20760 : 169.0) Clathrin light chain protein; FUNCTIONS IN: structural molecule activity; INVOLVED IN: intracellular protein transport, vesicle-mediated transport; LOCATED IN: plasma membrane; EXPRESSED IN: 23 plant structures; EXPRESSED DURING: 15 growth stages; CONTAINS InterPro DOMAIN/s: Clathrin light chain (InterPro:IPR000996); BEST Arabidopsis thaliana protein match is: Clathrin light …	'not assigned.unknown'	1.65297	0.0715897	-	1.05418	1	-	1.40986	0.601007	-	1.74877	0.000786679	-	1.54134	0.110813	-	1.40118	0.729422	-	1.15238	0.999966	-	1.3913	0.670941	-	1.00655	1	-	0.852924	0.995673	-
tr.A0A0J8C456.A0A0J8C456_BETVU	X	'(at2g01140 : 638.0) Aldolase superfamily protein; FUNCTIONS IN: fructose-bisphosphate aldolase activity; INVOLVED IN: response to oxidative stress, response to cadmium ion, pentose-phosphate shunt; LOCATED IN: mitochondrion, chloroplast, plastoglobule; EXPRESSED IN: 25 plant structures; EXPRESSED DURING: 15 growth stages; CONTAINS InterPro DOMAIN/s: Aldolase-type TIM barrel (InterPro:IPR013785),…	'PS.calvin cycle.aldolase'	0.486336	0.999993	not valid	0.624659	0.914573	-	1.99992	0.962029	-	10.1569	0.00273617	**	4.24426	0.12637	-	8.20206	0.242518	-	17.6565	0.999763	not valid	69.9647	0.00702477	**	3.70502	0.552401	-	4.11222	0.657144	-
tr.A0A0J8C2A9.A0A0J8C2A9_BETVU	X	'(at3g53110 : 558.0) Encodes a putative DEAD-Box RNA Helicase and has RNA-dependent ATPase activity. Mutant is Sensitive to chilling stress and heat stress. Germination of the mutant is inhibited by ABA. LOS4 may be involved in temperature sensing. Is enriched in the nuclear envelope and also located in the cytoplasm. LOS4 is involved in export of poly A RNA.; LOW EXPRESSION OF OSMOTICALLY RESPON…	'DNA.synthesis/chromatin structure'	2.33077	0.875166	-	0.917186	1	not valid	1.23103	1	not valid	4.9213	0.0384089	*	4.73874	0.134567	-	3.44162	0.998725	not valid	4.63662	0.227827	-	7.61355	0.0752838	-	4.71805	1	not valid	0.528163	0.971538	-
tr.A0A0J8B8N3.A0A0J8B8N3_BETVU		'(at3g22630 : 347.0) Encodes 20S proteasome beta subunit PBD1 (PBD1).; 20S proteasome beta subunit D1 (PBD1); FUNCTIONS IN: peptidase activity, endopeptidase activity, threonine-type endopeptidase activity; INVOLVED IN: ubiquitin-dependent protein catabolic process; LOCATED IN: proteasome core complex, proteasome complex, apoplast, plasma membrane, vacuole; EXPRESSED IN: 23 plant structures; EXPR…	'protein.degradation.ubiquitin.proteasom'	1.7625	0.142735	-	1.04352	1	-	1.64192	0.260243	-	2.07235	0.00519876	**	1.53616	0.179437	-	1.53689	0.511404	-	1.31399	0.980108	-	1.68762	0.166196	-	1.10196	1	-	0.931585	1	-
tr.A0A0J8C9Q6.A0A0J8C9Q6_BETVU	X	'(at1g13900 : 882.0) Purple acid phosphatases superfamily protein; FUNCTIONS IN: hydrolase activity, protein serine/threonine phosphatase activity, metal ion binding, acid phosphatase activity; INVOLVED IN: biological_process unknown; LOCATED IN: chloroplast; EXPRESSED IN: 25 plant structures; EXPRESSED DURING: 15 growth stages; CONTAINS InterPro DOMAIN/s: Purple acid phosphatase, N-terminal (Int…	'misc.acid and other phosphatases'	117.843	0.129773	-	1.24541	1	-	78.4316	0.63291	-	4.25643	0.00927599	**	6.93615	0.221374	-	6.83117	0.863571	-	1.84779	1	not valid	1.88578	0.999997	-	0.293143	0.772649	-	0.665563	0.999387	-
tr.A0A0J8FG96.A0A0J8FG96_BETVU	X	'(at2g32810 : 1309.0) putative beta-galactosidase; beta galactosidase 9 (BGAL9); FUNCTIONS IN: cation binding, sugar binding, beta-galactosidase activity, hydrolase activity, hydrolyzing O-glycosyl compounds, catalytic activity; INVOLVED IN: carbohydrate metabolic process; EXPRESSED IN: 25 plant structures; EXPRESSED DURING: 13 growth stages; CONTAINS InterPro DOMAIN/s: Glycoside hydrolase, famil…	'misc.gluco-, galacto- and mannosidases.beta-galactosidase'	3.71323	0.343466	-	0.966591	1	-	2.58782	0.935242	-	3.7515	0.0213543	*	2.86511	0.273058	-	1.41719	1	not valid	1.84754	0.965842	-	2.80235	0.724179	-	2.79525	0.429815	-	0.696919	0.998966	-
tr.A0A0J8CU45.A0A0J8CU45_BETVU	X	'(at1g21680 : 837.0) DPP6 N-terminal domain-like protein; FUNCTIONS IN: molecular_function unknown; INVOLVED IN: biological_process unknown; LOCATED IN: plasma membrane, vacuole, plant-type cell wall; EXPRESSED IN: 25 plant structures; EXPRESSED DURING: 13 growth stages; CONTAINS InterPro DOMAIN/s: WD40-like Beta Propeller (InterPro:IPR011659), Six-bladed beta-propeller, TolB-like (InterPro:IPR01…	'not assigned.no ontology'	3.50493	0.140185	-	1.95387	0.998539	-	2.62113	0.686039	-	3.72738	0.000729434	***	2.07176	0.302388	-	1.3826	0.99759	-	1.18418	0.999999	-	1.13902	1	-	1.08057	1	-	0.74784	0.999079	-
tr.A0A0J8CP56.A0A0J8CP56_BETVU		'(p38661|pdia6_medsa : 504.0) Probable protein disulfide-isomerase A6 precursor (EC 5.3.4.1) (P5) - Medicago sativa (Alfalfa) & (at2g47470 : 499.0) Encodes a protein disulfide isomerase-like (PDIL) protein, a member of a multigene family within the thioredoxin (TRX) superfamily. Transcript levels for this gene are up-regulated in response to three different chemical inducers of ER stress (dithiot…	'redox.thioredoxin.PDIL'	1.66161	0.708125	-	1.13265	0.999989	-	1.64761	0.622782	-	2.04014	0.00715651	**	1.56941	0.360927	-	1.4145	0.943505	-	2.03633	0.205015	-	1.62563	0.37231	-	1.26631	0.998671	-	0.99157	1	-
tr.A0A0J8D7X2.A0A0J8D7X2_BETVU	X	'(at4g11120 : 431.0) translation elongation factor Ts (EF-Ts), putative; FUNCTIONS IN: translation elongation factor activity; INVOLVED IN: translational elongation; LOCATED IN: mitochondrion; EXPRESSED IN: 22 plant structures; EXPRESSED DURING: 13 growth stages; CONTAINS InterPro DOMAIN/s: Translation elongation factor Ts, conserved site (InterPro:IPR018101), Translation elongation factor EFTs/E…	'protein.synthesis.elongation'	0.261552	0.872291	-	0.466491	0.999963	not valid	0.471067	0.983897	-	7.25448	0.0174399	*	2.63332	0.488796	-	2.31478	0.999936	not valid	2.18684	0.980872	-	50.1945	0.943198	not valid	3.24149	0.649011	-	1.80105	1	not valid
tr.A0A0J8C8W4.A0A0J8C8W4_BETVU	X	'(at5g51950 : 594.0) Glucose-methanol-choline (GMC) oxidoreductase family protein; FUNCTIONS IN: aldehyde-lyase activity, oxidoreductase activity, acting on CH-OH group of donors, FAD binding; INVOLVED IN: response to salt stress; LOCATED IN: endomembrane system; EXPRESSED IN: 11 plant structures; EXPRESSED DURING: 4 anthesis, C globular stage, F mature embryo stage, petal differentiation and exp…	'misc.nitrilases, *nitrile lyases, berberine bridge enzymes, reticuline oxidases, troponine reductases'	0.947559	1	not valid	1.41172	1	not valid	0.795746	1	not valid	7.68519	1.14189e-07	***	11.9316	0.50899	not valid	11.0385	0.998509	not valid	12.1602	0.998666	not valid	1.42013	1	not valid	6.76439	0.999814	not valid	0.839785	1	not valid
tr.A0A0J8CP65.A0A0J8CP65_BETVU	X	'(gnl|cdd|48153 : 867.0) no description available & (at5g20890 : 852.0) TCP-1/cpn60 chaperonin family protein; FUNCTIONS IN: unfolded protein binding, ATP binding; INVOLVED IN: protein folding, cellular protein metabolic process; LOCATED IN: anchored to plasma membrane, cell wall; EXPRESSED IN: 24 plant structures; EXPRESSED DURING: 14 growth stages; CONTAINS InterPro DOMAIN/s: Chaperonin Cpn60/T…	'protein.folding'	0.865183	1	-	1.09592	1	-	0.952392	1	-	3.5767	0.0050719	**	1.72727	0.567837	-	1.17216	0.999999	-	1.41305	0.992515	-	1.17778	0.999996	-	1.21401	0.99999	-	1.1008	1	-
tr.A0A0J8BQ14.A0A0J8BQ14_BETVU		'(at3g12490 : 218.0) Encodes a protein with cysteine proteinase inhibitor activity. Overexpression increases tolerance to abiotic stressors (i.e.salt,osmitic, cold stress).; cystatin B (CYSB); FUNCTIONS IN: cysteine-type endopeptidase inhibitor activity, cobalt ion binding; INVOLVED IN: response to abiotic stimulus; LOCATED IN: endomembrane system; EXPRESSED IN: 24 plant structures; EXPRESSED DUR…	'protein.degradation.cysteine protease'	1.62631	0.999706	-	1.30101	1	-	2.97427	0.0690752	-	3.31217	0.0235695	*	2.09333	0.584071	-	1.99459	0.976222	-	2.97591	0.171103	-	3.37558	0.773777	-	131.165	0.487528	-	1.82885	0.703681	-
tr.A0A0J8CWS0.A0A0J8CWS0_BETVU	X	' no hits & (original description: Uncharacterized protein OS=Beta vulgaris subsp. vulgaris GN=BVRB_3g055530 PE=4 SV=1)'	'not assigned.unknown'	1030.76	0.959614	-	14.956	1	-	1071.55	0.901145	-	1287.3	0.0305289	*	1248.69	0.588777	-	409.631	0.999773	-	29.9075	1	not valid	14.0822	1	-	0.699483	1	not valid	1.03958	1	-
tr.A0A0J8EBK1.A0A0J8EBK1_BETVU	X	'(at4g39150 : 447.0) DNAJ heat shock N-terminal domain-containing protein; FUNCTIONS IN: unfolded protein binding, heat shock protein binding; INVOLVED IN: protein folding; LOCATED IN: cellular_component unknown; EXPRESSED IN: 22 plant structures; EXPRESSED DURING: 14 growth stages; CONTAINS InterPro DOMAIN/s: Molecular chaperone, heat shock protein, Hsp40, DnaJ (InterPro:IPR015609), Heat shock p…	'stress.abiotic.heat'	1.25269	0.999779	-	1.04084	1	-	1.57336	0.532364	-	1.89511	0.0046781	-	1.44994	0.619796	-	1.24377	0.999918	-	1.48203	0.929538	-	1.44564	0.883382	-	0.993148	1	-	1.25599	0.99643	-
tr.A0A0J8C7P5.A0A0J8C7P5_BETVU	X	'(at4g38630 : 355.0) Regulatory particle non-ATPase subunit of the 26S proteasome with multiubiquitin-chain-binding capabilities; regulatory particle non-ATPase 10 (RPN10); FUNCTIONS IN: peptide receptor activity; INVOLVED IN: in 19 processes; LOCATED IN: cytosol, proteasome regulatory particle, base subcomplex, proteasome complex, nucleus, membrane; EXPRESSED IN: 24 plant structures; EXPRESSED D…	'protein.degradation.ubiquitin'	1.60848	0.271587	-	1.15777	0.99968	-	1.34733	0.923737	-	1.65656	0.0253068	-	1.3956	0.684301	-	1.11538	0.999999	-	1.21208	0.999929	-	1.71799	0.267394	-	0.919717	1	-	0.837638	0.997421	-
tr.A0A0J8FIG9.A0A0J8FIG9_BETVU	X	'(at5g43600 : 627.0) Encodes a protein with ureidoglycolate amidohydrolase activity in vitro. It is 27% identical and 43% similar to the E. coli allantoate amidohydrolase (AAH), but, in vitro assays with purified protein and allantoate as a substrate do not show any increase in ammonium concentration, indicating that there this enzyme has no AAH activity.; ureidoglycolate amidohydrolase (UAH); FU…	'protein.degradation'	1.80829	0.879451	-	1.31499	0.999808	-	1.68541	0.936169	-	2.20383	0.00430823	**	1.46781	0.713526	-	1.75383	0.588121	-	1.48016	0.992775	-	2.0673	0.153853	-	0.844772	0.999998	-	0.932048	1	-
tr.A0A0J8CDX8.A0A0J8CDX8_BETVU	X	'(at3g17940 : 528.0) Galactose mutarotase-like superfamily protein; FUNCTIONS IN: isomerase activity, carbohydrate binding, aldose 1-epimerase activity, catalytic activity; INVOLVED IN: galactose metabolic process, hexose metabolic process, carbohydrate metabolic process; LOCATED IN: cellular_component unknown; EXPRESSED IN: 25 plant structures; EXPRESSED DURING: 16 growth stages; CONTAINS InterP…	'minor CHO metabolism.others'	0.938865	1	-	0.922994	1	-	1.15475	1	-	5.35064	0.00884692	**	2.58925	0.739818	-	2.48102	0.999988	not valid	0.745309	1	-	2.28101	0.965122	not valid	10.1812	1	not valid	1.22994	0.999998	-
tr.A0A0J8BJZ1.A0A0J8BJZ1_BETVU	X	'(gnl|cdd|36755 : 443.0) no description available & (at4g39090 : 438.0) Similar to cysteine proteinases, induced by desiccation but not abscisic acid. Required for RRS1-R mediated resistance against Ralstonia solanacearum. Interacts with the R. solanacearum type III effector PopP2. RD19 associates with PopP2 to form a nuclear complex that is required for activation of the RRS1-R??mediated resista…	'protein.degradation.cysteine protease'	2.07539	0.262751	-	1.37112	0.9957	-	2.09924	0.140505	-	2.13741	0.00143495	**	1.45263	0.764024	-	1.15177	1	-	1.24259	0.998876	-	1.80309	0.220311	-	1.25611	0.999008	-	1.01149	1	-
tr.A0A0J8E0P8.A0A0J8E0P8_BETVU	X	'(at4g18370 : 334.0) Encodes DEG5. Forms a hexamer with DEG8 in the thylakoid lumen. Involved in the cleavage of photodamaged D2 protein of photosystem II (PSII).; DEGP protease 5 (DEG5); FUNCTIONS IN: serine-type peptidase activity, catalytic activity, serine-type endopeptidase activity; INVOLVED IN: photosystem II repair, proteolysis; LOCATED IN: thylakoid, thylakoid lumen, chloroplast thylakoi…	'protein.degradation'	3.24922	4.38453e-05	***	1.8058	0.440471	-	1.81821	0.647162	-	2.47721	0.00592026	**	1.45864	0.819187	-	1.50112	0.949199	-	5.57761	0.029592	*	1.39284	0.999775	-	1.38986	0.996429	-	0.559584	0.0390667	-
tr.A0A0J8B3S8.A0A0J8B3S8_BETVU	X	'(at4g26220 : 297.0) S-adenosyl-L-methionine-dependent methyltransferases superfamily protein; FUNCTIONS IN: O-methyltransferase activity; LOCATED IN: cytosol; EXPRESSED IN: shoot, inflorescence meristem, root, flower; EXPRESSED DURING: petal differentiation and expansion stage, seed development stages; CONTAINS InterPro DOMAIN/s: O-methyltransferase, family 3 (InterPro:IPR002935); BEST Arabidops…	'secondary metabolism.phenylpropanoids.lignin biosynthesis.CCoAOMT'	0.97665	1	-	0.929743	1	-	1.17394	0.999826	-	3.8402	0.00598223	**	1.38022	0.829893	-	0.965927	1	-	1.14565	0.999996	-	1.22281	0.997644	-	1.0007	1	-	1.20201	0.99968	-
tr.A0A0J8CGY1.A0A0J8CGY1_BETVU	X	'(at5g55200 : 254.0) Co-chaperone GrpE family protein; FUNCTIONS IN: copper ion binding, ATP binding; INVOLVED IN: protein folding, protein import into mitochondrial matrix; LOCATED IN: mitochondrion; EXPRESSED IN: 22 plant structures; EXPRESSED DURING: 13 growth stages; CONTAINS InterPro DOMAIN/s: GrpE nucleotide exchange factor (InterPro:IPR000740), GrpE nucleotide exchange factor, head (InterP…	'protein.folding'	1.12318	1	-	0.977453	1	-	1.11801	1	-	1.74112	0.00569006	-	1.35763	0.861447	-	1.26015	0.997111	-	1.19562	0.9999	-	1.42327	0.82315	-	0.9889	1	-	0.995393	1	-
tr.A0A0J8CYV0.A0A0J8CYV0_BETVU	X	'(at3g54470 : 717.0) encodes the bi-functional orotate phosphoribosyltransferase/orotidine-5'-phosphate decarboxylase catalyzing the fifth and sixth step in the de novo pyrimidine ribonucleotide biosynthesis; uridine 5'-monophosphate synthase / UMP synthase (PYRE-F) (UMPS); FUNCTIONS IN: orotate phosphoribosyltransferase activity, orotidine-5'-phosphate decarboxylase activity; INVOLVED IN: respon…	'nucleotide metabolism.synthesis.pyrimidine.orotate phosphoribosyltransferase'	1.25538	0.999996	-	6.74737	0.654261	not valid	0.205134	0.496885	-	79.6289	0.00637516	**	3.38047	0.863587	-	1.9322	0.999809	not valid	2.28905	0.921515	-	17.8644	0.00894536	**	0.244066	0.392435	-	0.163405	0.185451	-
tr.A0A0J8C5U9.A0A0J8C5U9_BETVU	X	' no hits & (original description: Uncharacterized protein OS=Beta vulgaris subsp. vulgaris GN=BVRB_6g147120 PE=4 SV=1)'	'not assigned.unknown'	0.0173289	0.763612	-	0.750906	1	not valid	0.471819	0.997596	-	0.117324	0.0191982	*	0.498887	0.899986	-	0.702102	1	not valid	0.762816	1	not valid	1.12509	1	not valid	1.02942	1	not valid	27.2273	0.999839	not valid
tr.A0A0J8B6R4.A0A0J8B6R4_BETVU	X	'(at1g60000 : 273.0) RNA-binding (RRM/RBD/RNP motifs) family protein; FUNCTIONS IN: RNA binding; INVOLVED IN: biological_process unknown; LOCATED IN: chloroplast; EXPRESSED IN: 22 plant structures; EXPRESSED DURING: 13 growth stages; Has 8 Blast hits to 8 proteins in 2 species: Archae - 0; Bacteria - 0; Metazoa - 0; Fungi - 0; Plants - 8; Viruses - 0; Other Eukaryotes - 0 (source: NCBI BLink). & …	'RNA.RNA binding'	0.303647	0.0266296	*	0.627097	0.707222	-	0.420504	0.0748268	-	0.405589	0.0141065	*	0.626714	0.906443	-	0.663727	0.50708	-	0.844962	0.999991	-	0.922755	1	-	0.946324	1	-	1.38484	0.999999	-
tr.A0A0J8C9L7.A0A0J8C9L7_BETVU	X	'(at1g03030 : 380.0) P-loop containing nucleoside triphosphate hydrolases superfamily protein; FUNCTIONS IN: phosphotransferase activity, alcohol group as acceptor, kinase activity, ATP binding; INVOLVED IN: biosynthetic process, metabolic process; LOCATED IN: chloroplast; EXPRESSED IN: 22 plant structures; EXPRESSED DURING: 13 growth stages; CONTAINS InterPro DOMAIN/s: Phosphoribulokinase/uridin…	'nucleotide metabolism.salvage.nucleoside kinases.uridine kinase'	2.61177	0.113131	-	6.05379	0.195186	-	1.4005	0.999957	-	5.39363	0.000405656	***	1.51629	0.909216	-	3.08318	0.665151	-	1.18545	0.999998	-	1.26161	0.999581	-	4.82847	0.136884	-	0.536224	0.521356	-
tr.A0A0J8CV10.A0A0J8CV10_BETVU	X	'(at2g40660 : 356.0) Nucleic acid-binding, OB-fold-like protein; FUNCTIONS IN: tRNA binding; INVOLVED IN: tRNA aminoacylation for protein translation; EXPRESSED IN: 22 plant structures; EXPRESSED DURING: 14 growth stages; CONTAINS InterPro DOMAIN/s: Nucleic acid-binding, OB-fold-like (InterPro:IPR016027), Nucleic acid-binding, OB-fold (InterPro:IPR012340), tRNA-binding domain (InterPro:IPR002547)…	'protein.aa activation'	1.25866	0.999988	-	1.00358	1	-	1.20749	0.999998	-	2.83762	0.0250596	*	1.44703	0.91093	-	1.03932	1	-	2.47	0.166282	-	2.9811	0.0763989	-	2.28623	0.321078	-	0.959344	1	-
tr.A0A0J8FLE4.A0A0J8FLE4_BETVU	X	'(at5g57020 : 716.0) Arabidopsis thaliana myristoyl-CoA:protein N-myristoyltransferase.; myristoyl-CoA:protein N-myristoyltransferase (NMT1); CONTAINS InterPro DOMAIN/s: Myristoyl-CoA:protein N-myristoyltransferase (InterPro:IPR000903), Myristoyl-CoA:protein N-myristoyltransferase, conserved site (InterPro:IPR022678), Myristoyl-CoA:protein N-myristoyltransferase, N-terminal (InterPro:IPR022676), …	'protein.postranslational modification'	1.82645	0.544215	-	0.951321	1	-	1.16564	1	-	6.37483	0.0357553	*	1.49336	0.979835	-	3.03127	0.0222738	*	0.595817	0.992423	-	52.2042	0.000547841	***	1.69189	0.965945	-	0.638198	0.85257	-
tr.A0A0J8E3W1.A0A0J8E3W1_BETVU	X	'(at5g60980 : 300.0) Nuclear transport factor 2 (NTF2) family protein with RNA binding (RRM-RBD-RNP motifs) domain; FUNCTIONS IN: RNA binding, nucleotide binding, nucleic acid binding; INVOLVED IN: transport, nucleocytoplasmic transport; LOCATED IN: intracellular; EXPRESSED IN: 23 plant structures; EXPRESSED DURING: 13 growth stages; CONTAINS InterPro DOMAIN/s: Nuclear transport factor 2 (InterPr…	'protein.targeting.nucleus'	0.732608	1	not valid	0.461338	1	not valid	30.0199	0.201681	-	5.58051	0.0013785	**	24.4238	0.988927	not valid	1.1767	1	not valid	0.852925	1	not valid	0.991863	1	not valid	0.334916	0.337186	-	40.9768	0.296756	-
tr.A0A0J8BUU1.A0A0J8BUU1_BETVU	X	'(at5g64570 : 1164.0) Encodes a beta-d-xylosidase that belongs to family 3 of glycoside hydrolases.; beta-D-xylosidase 4 (XYL4); FUNCTIONS IN: xylan 1,4-beta-xylosidase activity, hydrolase activity, hydrolyzing O-glycosyl compounds; INVOLVED IN: xylan catabolic process; LOCATED IN: apoplast, cell wall; EXPRESSED IN: 24 plant structures; EXPRESSED DURING: 13 growth stages; CONTAINS InterPro DOMAIN…	'cell wall.degradation.mannan-xylose-arabinose-fucose'	1.08262	1	-	1.06135	1	-	1.05718	1	-	1.93308	0.00235345	-	1.28275	0.989412	-	0.980107	1	-	0.988878	1	-	0.921363	1	-	0.918771	1	-	0.976496	1	-
tr.A0A0J8E7L0.A0A0J8E7L0_BETVU	X	'(at2g20830 : 355.0) transferases;folic acid binding; FUNCTIONS IN: folic acid binding, transferase activity; INVOLVED IN: metabolic process; LOCATED IN: endomembrane system; EXPRESSED IN: 24 plant structures; EXPRESSED DURING: 15 growth stages; CONTAINS InterPro DOMAIN/s: Formiminotransferase, N-terminal subdomain (InterPro:IPR012886), Formiminotransferas, N- and C-terminal subdomains (InterPro:…	'not assigned.no ontology'	19.3753	0.998629	not valid	0.015229	0.961712	not valid	0.662159	1	not valid	7.26333	0.00360774	**	36.5737	0.991873	not valid	12.596	0.999814	not valid	18.5465	0.979992	not valid	1.22448	1	not valid	15.4133	1	not valid	0.0341755	0.998313	not valid
tr.A0A0J8CKL5.A0A0J8CKL5_BETVU	X	'(p09887|hs22c_soybn : 96.7) Chloroplast small heat shock protein (Fragment) - Glycine max (Soybean) & (at4g27670 : 85.5) chloroplast located small heat shock protein.; heat shock protein 21 (HSP21); CONTAINS InterPro DOMAIN/s: Heat shock protein Hsp20 (InterPro:IPR002068), HSP20-like chaperone (InterPro:IPR008978); BEST Arabidopsis thaliana protein match is: HSP20-like chaperones superfamily pro…	'stress.abiotic.heat'	42.3479	0.99993	not valid	0.243632	0.664834	-	133.631	0.146862	-	118.735	0.0249744	*	0.265783	0.995573	not valid	21.6055	1	not valid	65.8525	0.993979	not valid	0.58135	1	not valid	0.691699	1	not valid	3.15554	0.815257	-
tr.A0A0J8BTJ5.A0A0J8BTJ5_BETVU	X	'(at4g29260 : 259.0) HAD superfamily, subfamily IIIB acid phosphatase ; FUNCTIONS IN: acid phosphatase activity; INVOLVED IN: biological_process unknown; LOCATED IN: plasma membrane, vacuole; EXPRESSED IN: 26 plant structures; EXPRESSED DURING: 15 growth stages; CONTAINS InterPro DOMAIN/s: Acid phosphatase (Class B) (InterPro:IPR005519), Vegetative storage protein/acid phosphatase (InterPro:IPR01…	'misc.acid and other phosphatases'	1.66707	0.00342626	-	1.37541	0.453281	-	1.29111	0.748614	-	1.90211	0.000132917	-	1.15958	0.995736	-	1.17451	0.995528	-	1.3607	0.754704	-	1.41063	0.290402	-	0.95575	1	-	0.774479	0.464251	-
tr.A0A0J8CWY5.A0A0J8CWY5_BETVU	X	'(at5g05780 : 532.0) Encodes a putative 26S proteasome subunit RPN8a. The function of RPN8a and other 26S subunits may be required for specifying leaf adaxial identity.; RP non-ATPase subunit 8A (RPN8A); FUNCTIONS IN: molecular_function unknown; INVOLVED IN: ubiquitin-dependent protein catabolic process, leaf morphogenesis; LOCATED IN: proteasome complex, proteasome regulatory particle, lid subco…	'protein.degradation.ubiquitin.proteasom'	1.4175	0.860686	-	0.927566	1	-	1.28455	0.98865	-	5.20183	0.000715623	***	1.22088	0.996593	-	1.36996	0.840735	-	1.1261	1	-	1.36466	0.828908	-	1.22872	0.998126	-	0.906205	1	-
tr.A0A0J8BH46.A0A0J8BH46_BETVU	X	'(at2g21270 : 417.0) ubiquitin fusion degradation 1 (UFD1); FUNCTIONS IN: molecular_function unknown; INVOLVED IN: ubiquitin-dependent protein catabolic process; LOCATED IN: endomembrane system; EXPRESSED IN: 24 plant structures; EXPRESSED DURING: 13 growth stages; CONTAINS InterPro DOMAIN/s: Ubiquitin fusion degradation protein UFD1 (InterPro:IPR004854); BEST Arabidopsis thaliana protein match i…	'protein.degradation.ubiquitin'	34.5416	0.0747767	not valid	14.568	0.979724	not valid	15.8912	0.954696	not valid	98.2664	0.000542591	***	1.96057	0.99904	not valid	9.59367	0.999993	not valid	5.37114	1	not valid	26.2195	0.96185	not valid	7.84965	1	not valid	0.460058	0.864866	not valid
tr.A0A0J8D3M7.A0A0J8D3M7_BETVU	X	'(at3g63470 : 564.0) serine carboxypeptidase-like 40 (scpl40); FUNCTIONS IN: serine-type carboxypeptidase activity; INVOLVED IN: proteolysis; LOCATED IN: endomembrane system; EXPRESSED IN: 8 plant structures; EXPRESSED DURING: 4 anthesis, C globular stage, petal differentiation and expansion stage; CONTAINS InterPro DOMAIN/s: Peptidase S10, serine carboxypeptidase (InterPro:IPR001563), Peptidase …	'protein.degradation.serine protease'	0.624436	0.995663	-	1.35683	0.999945	-	0.71614	0.999573	-	1.94747	0.0235105	-	0.794222	0.999986	-	0.527546	0.529329	-	0.691564	0.998608	-	1.13376	1	not valid	0.889191	1	-	1.14686	1	-
tr.A0A0J8CMK2.A0A0J8CMK2_BETVU	X	'(at1g60730 : 542.0) NAD(P)-linked oxidoreductase superfamily protein; FUNCTIONS IN: oxidoreductase activity, aldo-keto reductase activity; INVOLVED IN: oxidation reduction; EXPRESSED IN: 7 plant structures; EXPRESSED DURING: LP.06 six leaves visible, LP.04 four leaves visible, 4 anthesis, petal differentiation and expansion stage; CONTAINS InterPro DOMAIN/s: Aldo/keto reductase (InterPro:IPR0013…	'hormone metabolism.auxin.induced-regulated-responsive-activated'	1.74847	1	not valid	0.740837	0.999993	-	2.41192	0.997518	not valid	8.81637	0.00820442	**	3.10894	0.999992	not valid	0.979403	1	not valid	0.416798	0.768824	-	7.67084	0.11556	-	2.45482	0.960575	-	1.37945	1	not valid
tr.A0A0J8BS81.A0A0J8BS81_BETVU	X	'(at2g26670 : 320.0) Encodes a plastid heme oxygenase necessary for phytochrome chromophore biosynthesis and for coupling the expression of some nuclear genes to the functional state of the chloroplast.; REVERSAL OF THE DET PHENOTYPE 4 (TED4); FUNCTIONS IN: heme oxygenase (decyclizing) activity, heme binding; INVOLVED IN: regulation of meristem growth, heme oxidation, red, far-red light phototran…	'tetrapyrrole synthesis.heme oxygenase'	1.35267	0.983481	-	0.798345	0.999951	-	0.882711	1	-	0.372311	0.0469104	*	1.14559	1	-	0.99857	1	-	0.741483	0.999973	-	0.921102	1	-	1.20842	1	-	0.65257	0.841851	-
tr.A0A0J8D695.A0A0J8D695_BETVU	X	'(at1g09740 : 215.0) Adenine nucleotide alpha hydrolases-like superfamily protein; FUNCTIONS IN: molecular_function unknown; INVOLVED IN: response to stress; LOCATED IN: cellular_component unknown; EXPRESSED IN: 13 plant structures; EXPRESSED DURING: 7 growth stages; CONTAINS InterPro DOMAIN/s: UspA (InterPro:IPR006016), Rossmann-like alpha/beta/alpha sandwich fold (InterPro:IPR014729), Universal…	'hormone metabolism.ethylene.induced-regulated-responsive-activated'	1.22351	0.999992	-	1.0855	1	-	1.52294	0.847139	-	4.31638	0.00229209	**	1.08703	1	-	6.30196	0.125696	-	1.57861	0.803484	-	1.4707	0.603295	-	2.09055	0.675335	-	1.24472	0.999652	-
tr.A0A0J8EER1.A0A0J8EER1_BETVU	X	'(at4g38800 : 368.0) methylthioadenosine nucleosidase 1 (MTN1); FUNCTIONS IN: catalytic activity, methylthioadenosine nucleosidase activity; INVOLVED IN: L-methionine salvage from methylthioadenosine, nucleoside metabolic process; LOCATED IN: plasma membrane; EXPRESSED IN: 26 plant structures; EXPRESSED DURING: 15 growth stages; CONTAINS InterPro DOMAIN/s: Nucleoside phosphorylase (InterPro:IPR00…	'amino acid metabolism.synthesis.aspartate family.methionine'	1.49222	0.835633	-	1.28256	0.99928	-	1.07539	1	-	3.43934	0.0315718	*	0.924137	1	-	1.26954	0.99766	-	0.777381	0.999741	-	1.1765	0.999998	-	0.944937	1	-	0.720663	0.949791	-
tr.A0A0J8C3V6.A0A0J8C3V6_BETVU	X	'(at3g55250 : 281.0) unknown protein; FUNCTIONS IN: molecular_function unknown; INVOLVED IN: biological_process unknown; LOCATED IN: mitochondrion, chloroplast, nucleus; EXPRESSED IN: 23 plant structures; EXPRESSED DURING: 13 growth stages; Has 46 Blast hits to 46 proteins in 17 species: Archae - 0; Bacteria - 0; Metazoa - 0; Fungi - 0; Plants - 46; Viruses - 0; Other Eukaryotes - 0 (source: NCBI…	'not assigned.unknown'	0.166186	0.215756	-	1.00282	1	-	0.664619	0.995459	-	0.276229	0.00407411	**	0.837291	1	-	0.778678	0.999966	-	0.771792	1	-	0.736243	0.999929	-	0.6628	0.992593	-	3.99924	0.918325	-
tr.A0A0J8BRN6.A0A0J8BRN6_BETVU	X	'(at5g18400 : 209.0) Cytokine-induced anti-apoptosis inhibitor 1, Fe-S biogenesis; FUNCTIONS IN: molecular_function unknown; INVOLVED IN: biological_process unknown; EXPRESSED IN: 23 plant structures; EXPRESSED DURING: 14 growth stages; CONTAINS InterPro DOMAIN/s: Protein of unknown function DUF689 (InterPro:IPR007785); BEST Arabidopsis thaliana protein match is: Cytokine-induced anti-apoptosis i…	'not assigned.unknown'	0.905171	1	-	0.477706	0.999962	not valid	1.11929	1	-	6.18844	0.00588267	**	1.07034	1	-	1.74461	1	not valid	3.08462	0.689902	-	1.30436	0.998689	-	1.85959	0.910372	-	1.23654	0.999977	-
tr.A0A0J8E630.A0A0J8E630_BETVU	X	'(at1g44820 : 594.0) Peptidase M20/M25/M40 family protein; FUNCTIONS IN: hydrolase activity, aminoacylase activity; INVOLVED IN: metabolic process, cellular amino acid metabolic process; LOCATED IN: endomembrane system, cytoplasm; EXPRESSED IN: guard cell; CONTAINS InterPro DOMAIN/s: Peptidase M20 (InterPro:IPR002933), N-acyl-L-amino-acid amidohydrolase (InterPro:IPR010159); BEST Arabidopsis thal…	'misc.nitrilases, *nitrile lyases, berberine bridge enzymes, reticuline oxidases, troponine reductases'	81.5214	0.000224835	not valid	0.201651	1	not valid	30.947	0.738958	not valid	7.75264	0.000355355	***	1.04127	1	not valid	47.7513	0.0003018	***	11.0511	0.999945	not valid	0.0869902	0.999994	not valid	1.1834	1	not valid	0.379618	0.0943577	not valid
tr.A0A0J8CAB9.A0A0J8CAB9_BETVU	X	'(at3g09630 : 591.0) Ribosomal protein L4/L1 family; FUNCTIONS IN: structural constituent of ribosome; INVOLVED IN: translation; LOCATED IN: in 7 components; EXPRESSED IN: 26 plant structures; EXPRESSED DURING: 14 growth stages; CONTAINS InterPro DOMAIN/s: Ribosomal protein L4/L1e (InterPro:IPR002136), Ribosomal protein L4/L1e, eukaryotic/archaeal, conserved site (InterPro:IPR013000); BEST Arabid…	'protein.synthesis.ribosomal protein.eukaryotic.60S subunit.L4/L1'	1.11383	1	-	3.62018	0.700774	-	0.838875	1	-	0.240811	0.0208825	*	1.16775	1	-	3.00091	0.863737	-	1.05737	1	-	1.97742	0.920974	-	1.62891	0.99992	-	0.753143	1	-
tr.A0A0J8ENY1.A0A0J8ENY1_BETVU		'(at4g14210 : 974.0) Encodes phytoene desaturase (phytoene dehydrogenase), an enzyme that catalyzes the desaturation of phytoene to zeta-carotene during carotenoid biosynthesis. Processed protein is localized to the plastid.; phytoene desaturase 3 (PDS3); FUNCTIONS IN: phytoene dehydrogenase activity; INVOLVED IN: carotenoid biosynthetic process, carotene biosynthetic process; LOCATED IN: chlorop…	'secondary metabolism.isoprenoids.carotenoids.phytoene dehydrogenase'	0.226356	0.186519	-	0.431807	0.357124	-	0.403694	0.466987	-	0.0870777	0.044788	*	0.798917	1	not valid	0.315805	0.10048	-	0.493439	0.900699	-	0.449078	0.54637	-	0.0259036	0.777335	not valid	1.78345	0.999998	not valid
tr.A0A0J8CQ51.A0A0J8CQ51_BETVU	X	'(p93254|metk_mescr : 741.0) S-adenosylmethionine synthetase (EC 2.5.1.6) (Methionine adenosyltransferase) (AdoMet synthetase) - Mesembryanthemum crystallinum (Common ice plant) & (at3g17390 : 712.0) S-adenosylmethionine synthetase; METHIONINE OVER-ACCUMULATOR 3 (MTO3); FUNCTIONS IN: methionine adenosyltransferase activity; INVOLVED IN: lignin biosynthetic process, response to cold, methionine me…	'amino acid metabolism.synthesis.aspartate family.methionine'	1.06449	1	-	1.68304	0.832787	-	0.975405	1	-	0.361915	0.136073	-	0.164964	0.00110758	**	0.347272	0.0124728	*	0.203015	0.00392667	**	0.30811	0.00205662	**	0.600839	0.812136	-	0.916316	1	-
tr.A0A0J8BHA1.A0A0J8BHA1_BETVU	X	'(at5g10730 : 353.0) NAD(P)-binding Rossmann-fold superfamily protein; FUNCTIONS IN: coenzyme binding, binding, catalytic activity; INVOLVED IN: cellular metabolic process, metabolic process; LOCATED IN: plasma membrane; EXPRESSED IN: 25 plant structures; EXPRESSED DURING: 15 growth stages; CONTAINS InterPro DOMAIN/s: NAD-dependent epimerase/dehydratase (InterPro:IPR001509), NAD(P)-binding domain…	'not assigned.unknown'	1.97242	0.120189	-	1.43519	0.997212	-	1.42451	0.976353	-	1.19375	0.999996	-	4.84021	0.000745419	***	4.55559	0.000761233	***	2.60046	0.184192	-	10.636	0.00205945	**	1.15161	0.999988	-	0.722214	0.900754	-
tr.A0A0J8B5S9.A0A0J8B5S9_BETVU	X	'(at4g35250 : 647.0) NAD(P)-binding Rossmann-fold superfamily protein; FUNCTIONS IN: binding, catalytic activity; INVOLVED IN: metabolic process; LOCATED IN: chloroplast; EXPRESSED IN: 21 plant structures; EXPRESSED DURING: 13 growth stages; CONTAINS InterPro DOMAIN/s: NAD(P)-binding domain (InterPro:IPR016040), NmrA-like (InterPro:IPR008030); BEST Arabidopsis thaliana protein match is: NAD(P)-bi…	'not assigned.no ontology'	0.515841	0.0336391	-	0.972376	1	-	0.613194	0.124216	-	0.407765	0.0760578	-	0.396487	0.0135581	*	0.509059	0.00110524	-	0.758558	0.959711	-	0.691965	0.529566	-	0.813607	0.996372	-	1.18873	0.999995	-
tr.A0A0J8F3N6.A0A0J8F3N6_BETVU	X	'(at5g62530 : 951.0) Encodes mitochondrial Delta-pyrroline-5- carboxylate dehydrogenase. Involved in the catabolism of proline to glutamate. Involved in protection from proline toxicity. Induced at pathogen infection sites. P5CDH and SRO5 (an overlapping gene in the sense orientation) generate 24-nt and 21-nt siRNAs, which together are components of a regulatory loop controlling reactive oxygen s…	'amino acid metabolism.degradation.glutamate family.proline'	45.167	0.0187449	*	9.12153	0.999892	-	37.1863	0.0649855	-	707.387	0.0784443	-	53.1953	2.9051e-05	***	9.48895	0.0455749	*	3.25833	0.963547	-	4.96423	0.150029	-	2.60834	0.976139	-	0.823306	0.999997	-
tr.A0A0J8BN21.A0A0J8BN21_BETVU	X	'(at4g14570 : 890.0) acylaminoacyl-peptidase-related; FUNCTIONS IN: serine-type peptidase activity; INVOLVED IN: proteolysis; LOCATED IN: chloroplast, vacuole; EXPRESSED IN: 23 plant structures; EXPRESSED DURING: 13 growth stages; CONTAINS InterPro DOMAIN/s: Peptidase S9, prolyl oligopeptidase, catalytic domain (InterPro:IPR001375); BEST Arabidopsis thaliana protein match is: alpha/beta-Hydrolase…	'protein.degradation'	1.48575	0.753454	-	1.26932	0.997476	-	1.15516	0.999996	-	1.13964	0.999995	-	2.5976	8.53167e-05	***	1.75165	0.0312913	-	1.29983	0.976211	-	1.18675	0.997303	-	1.02451	1	-	0.777493	0.986465	-
tr.A0A0J8C4W5.A0A0J8C4W5_BETVU		'(at1g23800 : 876.0) Encodes a mitochondrial aldehyde dehydrogenase; nuclear gene for mitochondrial product.; aldehyde dehydrogenase 2B7 (ALDH2B7); FUNCTIONS IN: 3-chloroallyl aldehyde dehydrogenase activity, aldehyde dehydrogenase (NAD) activity; INVOLVED IN: oxidation reduction, metabolic process; LOCATED IN: mitochondrion; EXPRESSED IN: 13 plant structures; EXPRESSED DURING: LP.06 six leaves v…	'fermentation.aldehyde dehydrogenase'	2.47721	0.00334451	**	1.03392	1	-	1.25176	0.999979	-	1.28141	0.999931	-	2.54555	0.00928005	**	2.35288	0.0166121	*	1.43286	0.992556	-	1.67031	0.697285	-	1.43344	0.99343	-	0.505309	0.0334009	-
tr.A0A0J8FIR9.A0A0J8FIR9_BETVU		'(at1g06030 : 524.0) pfkB-like carbohydrate kinase family protein; FUNCTIONS IN: kinase activity, ribokinase activity; INVOLVED IN: D-ribose metabolic process, acetate fermentation, sucrose biosynthetic process, sucrose catabolic process, using beta-fructofuranosidase; EXPRESSED IN: guard cell; CONTAINS InterPro DOMAIN/s: Carbohydrate/purine kinase (InterPro:IPR011611), Ribokinase (InterPro:IPR00…	'major CHO metabolism.degradation.sucrose.fructokinase'	82.6344	0.000526517	***	0.279441	0.736282	-	45.2012	0.218829	-	9.55993	0.356876	-	125.831	9.30641e-06	***	93.2687	0.0418396	*	0.0315519	0.999861	not valid	26.0521	0.992218	not valid	10.3273	1	not valid	0.547003	0.612092	-
tr.A0A0J8CR10.A0A0J8CR10_BETVU		'(at5g49360 : 1135.0) Encodes a bifunctional {beta}-D-xylosidase/{alpha}-L-arabinofuranosidase required for pectic arabinan modification. Located in the extracellular matrix. Gene is expressed specifically in tissues undergoing secondary wall thickening. This is a member of glycosyl hydrolase family 3 and has six other closely related members.; beta-xylosidase 1 (BXL1); FUNCTIONS IN: alpha-N-arab…	'cell wall.degradation.mannan-xylose-arabinose-fucose'	32.2919	0.636258	-	7.1487	1	-	18.472	0.990916	-	30.2689	0.999781	-	31.8805	0.0251008	*	180.673	0.00576862	**	17.119	1	not valid	3.67431	1	-	6.28685	1	-	0.572032	0.999729	-
tr.A0A0J8BRM0.A0A0J8BRM0_BETVU	X	'(at1g50380 : 1115.0) Prolyl oligopeptidase family protein; FUNCTIONS IN: serine-type peptidase activity, serine-type endopeptidase activity; INVOLVED IN: proteolysis; LOCATED IN: cellular_component unknown; EXPRESSED IN: 23 plant structures; EXPRESSED DURING: 13 growth stages; CONTAINS InterPro DOMAIN/s: Peptidase S9, prolyl oligopeptidase, catalytic domain (InterPro:IPR001375), Peptidase S9A, o…	'protein.degradation'	22.6853	0.999475	not valid	22.8485	0.997421	not valid	0.833986	1	not valid	1.26338	1	not valid	7.85288	0.0142843	*	0.960086	1	-	4.26726	0.0155017	*	0.968241	1	-	1.96965	0.997183	-	0.0367632	0.999425	not valid
tr.A0A0J8B7X0.A0A0J8B7X0_BETVU	X	'(at2g34590 : 621.0) Transketolase family protein; FUNCTIONS IN: pyruvate dehydrogenase (acetyl-transferring) activity, zinc ion binding, transketolase activity; INVOLVED IN: pollen tube development; LOCATED IN: chloroplast, chloroplast envelope; EXPRESSED IN: 22 plant structures; EXPRESSED DURING: 14 growth stages; CONTAINS InterPro DOMAIN/s: Transketolase, C-terminal (InterPro:IPR005476), Trans…	'TCA / org transformation.TCA.pyruvate DH.E1'	0.654751	0.992615	-	0.68276	0.905304	-	0.907525	1	-	1.74302	0.563857	-	2.56199	0.0134773	*	1.17366	0.999999	-	2.65527	0.0290257	*	2.68665	0.0159614	*	1.38047	0.999986	-	1.38606	0.999791	-
tr.A0A0J8C4D4.A0A0J8C4D4_BETVU	X	'(at1g57770 : 843.0) FAD/NAD(P)-binding oxidoreductase family protein; FUNCTIONS IN: oxidoreductase activity; LOCATED IN: chloroplast; EXPRESSED IN: 21 plant structures; EXPRESSED DURING: 13 growth stages; CONTAINS InterPro DOMAIN/s: Amine oxidase (InterPro:IPR002937); BEST Arabidopsis thaliana protein match is: carotenoid isomerase (TAIR:AT1G06820.1); Has 6263 Blast hits to 6155 proteins in 967 …	'secondary metabolism.isoprenoids.carotenoids'	2.53885	0.485217	-	0.963397	1	-	1.084	1	not valid	0.915119	1	not valid	11.7777	0.00182296	**	1.10932	1	-	0.885883	1	-	0.0099541	8.27e-05	***	1.97737	0.751181	-	0.426964	0.580883	-
tr.A0A0J8CAH5.A0A0J8CAH5_BETVU	X	'(at5g63030 : 147.0) Thioredoxin superfamily protein; FUNCTIONS IN: electron carrier activity, arsenate reductase (glutaredoxin) activity, protein disulfide oxidoreductase activity; INVOLVED IN: N-terminal protein myristoylation, cell redox homeostasis; LOCATED IN: cellular_component unknown; EXPRESSED IN: 24 plant structures; EXPRESSED DURING: 15 growth stages; CONTAINS InterPro DOMAIN/s: Thiore…	'redox.glutaredoxins'	57.8372	1.92778e-09	not valid	0.534511	1	not valid	1.36554	1	not valid	11.413	0.994953	not valid	82.0596	0	***	8.50183	0.99879	not valid	1.17596	1	not valid	15.2737	0.93141	not valid	0.683761	1	not valid	0.0236101	2.34087e-09	not valid
tr.A0A0J8BJ89.A0A0J8BJ89_BETVU		'(at1g06620 : 317.0) encodes a protein whose sequence is similar to a 2-oxoglutarate-dependent dioxygenase; 2-oxoglutarate (2OG) and Fe(II)-dependent oxygenase superfamily protein; CONTAINS InterPro DOMAIN/s: Oxoglutarate/iron-dependent oxygenase (InterPro:IPR005123); BEST Arabidopsis thaliana protein match is: 2-oxoglutarate (2OG) and Fe(II)-dependent oxygenase superfamily protein (TAIR:AT3G6140…	'secondary metabolism.sulfur-containing.glucosinolates.synthesis.aliphatic.2-oxoglutarate-dependent dioxygenase'	742.156	6.03712e-11	***	23.1639	1	-	233.722	0.11632	-	33.6865	0.940366	-	49.195	0.0297031	*	12.5187	0.999997	-	0.528649	1	-	1.12897	1	-	0.0396697	1	-	0.314922	2.61878e-06	***
tr.A0A0J8BTU2.A0A0J8BTU2_BETVU		'(at4g33150 : 1467.0) lysine-ketoglutarate reductase/saccharopine dehydrogenase bifunctional enzyme; CONTAINS InterPro DOMAIN/s: Saccharopine dehydrogenase / Homospermidine synthase (InterPro:IPR005097); Has 1125 Blast hits to 1121 proteins in 331 species: Archae - 40; Bacteria - 296; Metazoa - 110; Fungi - 190; Plants - 55; Viruses - 0; Other Eukaryotes - 434 (source: NCBI BLink). & (gnl|cdd|353…	'amino acid metabolism.degradation.aspartate family.lysine'	273.593	6.13627e-08	***	0.790528	1	not valid	58.5827	0.929988	not valid	89.1112	0.703592	-	148.596	0.0316282	*	101.497	0.17308	-	0.780663	1	not valid	1.11997	1	not valid	1.33001	1	not valid	0.214123	1.95896e-05	***
tr.A0A0J8BAY0.A0A0J8BAY0_BETVU		'(at2g33150 : 733.0) Encodes an organellar (peroxisome, glyoxysome) 3-ketoacyl-CoA thiolase, involved in fatty acid b-oxidation during germination and subsequent seedling growth. Mutants have defects in glyoxysomal fatty acid beta-oxidation. EC2.3.1.16 thiolase.; peroxisomal 3-ketoacyl-CoA thiolase 3 (PKT3); FUNCTIONS IN: acetyl-CoA C-acyltransferase activity; INVOLVED IN: fatty acid beta-oxidati…	'amino acid metabolism.degradation.branched chain group.shared'	2.18289	1.6956e-06	***	1.13929	0.999988	-	1.16436	0.999747	-	1.18776	0.998506	-	1.65597	0.0423676	-	0.948353	1	-	0.9113	1	-	0.881353	0.999973	-	0.855934	0.999962	-	0.533403	4.67185e-05	-
tr.A0A0J8D3D7.A0A0J8D3D7_BETVU	X	'(at1g09850 : 546.0) Arabidopsis thaliana papain-like cysteine peptidase; xylem bark cysteine peptidase 3 (XBCP3); FUNCTIONS IN: cysteine-type endopeptidase activity, cysteine-type peptidase activity; INVOLVED IN: proteolysis; LOCATED IN: vacuole; EXPRESSED IN: 24 plant structures; EXPRESSED DURING: 15 growth stages; CONTAINS InterPro DOMAIN/s: Peptidase C1A, papain (InterPro:IPR013128), Proteina…	'protein.degradation.cysteine protease'	116.495	2.0739e-05	not valid	1.03525	1	not valid	15.2824	0.999987	not valid	30.2605	0.894545	not valid	87.6773	2.40391e-05	***	18.0012	0.996033	not valid	1.84105	1	not valid	22.5469	0.997247	not valid	2.15563	1	not valid	0.131184	0.000277141	not valid
tr.A0A0J8BCU8.A0A0J8BCU8_BETVU	X	'(q43154|gshrp_spiol : 897.0) Glutathione reductase, chloroplast precursor (EC 1.8.1.7) (GR) (GRase) (Fragment) - Spinacia oleracea (Spinach) & (at3g24170 : 833.0) Encodes a cytosolic glutathione reductase.; glutathione-disulfide reductase (GR1); FUNCTIONS IN: NADP or NADPH binding, glutathione-disulfide reductase activity, oxidoreductase activity, FAD binding; INVOLVED IN: oxidation reduction, g…	'redox.ascorbate and glutathione.glutathione'	2.99487	2.64352e-05	***	1.61817	0.959602	-	1.29482	0.999882	-	1.69791	0.518715	-	2.51713	0.00152624	**	1.71423	0.393819	-	1.18498	0.999999	-	1.07688	1	-	0.93334	1	-	0.432348	0.000553265	***
tr.A0A0J8C416.A0A0J8C416_BETVU		'(at3g25800 : 1088.0) one of three genes encoding the protein phosphatase 2A regulatory subunit; protein phosphatase 2A subunit A2 (PP2AA2); FUNCTIONS IN: protein phosphatase type 2A regulator activity; INVOLVED IN: response to cadmium ion, regulation of phosphorylation; LOCATED IN: plasma membrane; EXPRESSED IN: 25 plant structures; EXPRESSED DURING: 15 growth stages; CONTAINS InterPro DOMAIN/s:…	'protein.postranslational modification'	75.5552	0.000793307	not valid	1.0841	1	not valid	1.56699	1	not valid	15.5991	0.999779	not valid	75.8732	0.00017224	***	2.34337	0.379191	-	10.7206	0.999999	not valid	1.98612	0.996125	not valid	0.0693663	0.998956	not valid	0.0207396	0.000899563	not valid
tr.A0A0J8CR66.A0A0J8CR66_BETVU	X	'(at5g19855 : 206.0) Chaperonin-like RbcX protein; FUNCTIONS IN: molecular_function unknown; INVOLVED IN: biological_process unknown; LOCATED IN: chloroplast; EXPRESSED IN: 22 plant structures; EXPRESSED DURING: 13 growth stages; CONTAINS InterPro DOMAIN/s: Chaperonin-like RbcX (InterPro:IPR003435); Has 30201 Blast hits to 17322 proteins in 780 species: Archae - 12; Bacteria - 1396; Metazoa - 173…	'not assigned.unknown'	0.00539629	0.00908941	**	0.648822	0.999528	-	1.08048	1	-	1.85618	0.999344	-	0.187961	0.00688051	**	0.435954	0.158453	-	0.68684	0.994617	-	1.01224	1	-	1.16047	1	-	200.227	0.00315587	**
tr.A0A0J8BJK1.A0A0J8BJK1_BETVU	X	'(at4g34131 : 503.0) UDP-glucosyl transferase 73B3 (UGT73B3); FUNCTIONS IN: transferase activity, transferring hexosyl groups, quercetin 3-O-glucosyltransferase activity, UDP-glycosyltransferase activity, UDP-glucosyltransferase activity; INVOLVED IN: response to cyclopentenone, response to other organism; LOCATED IN: endomembrane system; CONTAINS InterPro DOMAIN/s: UDP-glucuronosyl/UDP-glucosylt…	'secondary metabolism.flavonoids.flavonols.flavonol 3-O-glycosyltransferase'	97.7694	0.0095228	not valid	2.1414	1	not valid	0.54525	1	not valid	1.02488	1	not valid	112.464	0.000709674	***	22.7176	0.999944	not valid	0.506921	1	not valid	1.32291	1	not valid	0.955865	1	not valid	0.0055769	0.00897244	not valid
tr.A0A0J8EZY2.A0A0J8EZY2_BETVU	X	'(at2g22170 : 209.0) Lipase/lipooxygenase, PLAT/LH2 family protein; FUNCTIONS IN: molecular_function unknown; INVOLVED IN: biological_process unknown; LOCATED IN: thylakoid, chloroplast, membrane; EXPRESSED IN: 19 plant structures; EXPRESSED DURING: 13 growth stages; CONTAINS InterPro DOMAIN/s: Lipoxygenase, LH2 (InterPro:IPR001024), Lipase/lipooxygenase, PLAT/LH2 (InterPro:IPR008976); BEST Arabi…	'not assigned.no ontology'	3.292	6.25557e-05	***	1.55467	0.963102	-	1.65839	0.922312	-	1.40546	0.994111	-	2.1402	0.0285371	*	1.59931	0.895803	-	1.2352	0.999998	-	1.72076	0.566564	-	1.3851	0.997509	-	0.503762	0.0135911	-
tr.A0A0J8BMG6.A0A0J8BMG6_BETVU	X	'(at1g47128 : 587.0) cysteine proteinase precursor-like protein/ dehydration stress-responsive gene (RD21); responsive to dehydration 21 (RD21); FUNCTIONS IN: cysteine-type endopeptidase activity, cysteine-type peptidase activity; INVOLVED IN: response to water deprivation; LOCATED IN: apoplast, chloroplast, vacuole; EXPRESSED IN: 23 plant structures; EXPRESSED DURING: 13 growth stages; CONTAINS …	'protein.degradation.cysteine protease'	2.52974	0.0346212	*	1.14196	1	-	0.917983	1	-	1.71256	0.983557	-	2.85864	0.0141552	*	0.951155	1	-	0.643128	0.999973	-	0.927549	1	-	0.890739	1	-	0.362877	0.0197026	*
tr.A0A0J8D024.A0A0J8D024_BETVU	X	'(at5g43060 : 578.0) Granulin repeat cysteine protease family protein; FUNCTIONS IN: cysteine-type peptidase activity, cysteine-type endopeptidase activity; INVOLVED IN: response to salt stress; LOCATED IN: vacuole; EXPRESSED IN: 24 plant structures; EXPRESSED DURING: 15 growth stages; CONTAINS InterPro DOMAIN/s: Peptidase C1A, papain (InterPro:IPR013128), Proteinase inhibitor I29, cathepsin prop…	'protein.degradation.cysteine protease'	35.3672	0.000158801	***	5.66815	0.99942	-	11.1077	0.935519	-	8.91338	0.495781	-	29.9043	0.000252334	***	6.75552	0.92625	-	1.86848	1	-	2.00173	1	-	0.765624	1	-	0.314067	0.0262738	*
tr.A0A0J8FVR5.A0A0J8FVR5_BETVU	X	'(at1g28200 : 283.0) VirF-interacting protein FIP1; FH interacting protein 1 (FIP1); CONTAINS InterPro DOMAIN/s: GRAM (InterPro:IPR004182); BEST Arabidopsis thaliana protein match is: GRAM domain family protein (TAIR:AT2G22475.1); Has 416 Blast hits to 413 proteins in 43 species: Archae - 4; Bacteria - 12; Metazoa - 9; Fungi - 9; Plants - 369; Viruses - 1; Other Eukaryotes - 12 (source: NCBI BLin…	'hormone metabolism.abscisic acid.induced-regulated-responsive-activated'	2.96123	0.000160896	***	1.13241	1	-	1.5769	0.935788	-	1.43886	0.99279	-	2.34727	0.0127024	*	1.39774	0.997419	-	1.31074	0.999987	-	1.3414	0.997074	-	1.662	0.903849	-	0.532516	0.0264913	-
tr.A0A0J8BUM3.A0A0J8BUM3_BETVU	X	'(at2g41040 : 422.0) S-adenosyl-L-methionine-dependent methyltransferases superfamily protein; FUNCTIONS IN: methyltransferase activity; INVOLVED IN: response to karrikin; LOCATED IN: chloroplast, plastoglobule; EXPRESSED IN: 21 plant structures; EXPRESSED DURING: 12 growth stages; CONTAINS InterPro DOMAIN/s: Methyltransferase type 11 (InterPro:IPR013216); BEST Arabidopsis thaliana protein match …	'amino acid metabolism.synthesis.aspartate family.methionine.homocysteine S-methyltransferase'	1.41397	0.998189	-	3.58349	0.797174	-	0.166828	0.434657	-	3.45151	0.999998	not valid	17.5471	4.31519e-05	***	3.72068	0.740074	-	0.124269	0.550643	-	0.0672958	1	not valid	0.162024	0.975062	not valid	0.117985	0.051942	-
tr.A0A0J8EE42.A0A0J8EE42_BETVU	X	'(at2g17200 : 454.0) DSK2; CONTAINS InterPro DOMAIN/s: Heat shock chaperonin-binding (InterPro:IPR006636), Ubiquitin-associated/translation elongation factor EF1B, N-terminal (InterPro:IPR000449), Ubiquitin-associated/translation elongation factor EF1B, N-terminal, eukaryote (InterPro:IPR015940), Ubiquilin (InterPro:IPR015496), Ubiquitin (InterPro:IPR000626), Ubiquitin supergroup (InterPro:IPR019…	'protein.degradation.ubiquitin'	3.11578	0.0180826	*	0.861039	1	-	1.20623	1	-	1.91574	0.817516	-	2.80177	0.0161305	*	1.05118	1	-	1.08075	1	-	1.14791	1	-	1.06369	1	-	0.387136	0.0527209	-
tr.A0A0J8CLD0.A0A0J8CLD0_BETVU	X	'(at5g19440 : 504.0) similar to Eucalyptus gunnii alcohol dehydrogenase of unknown physiological function (GI:1143445), apple tree, PIR:T16995; NOT a cinnamyl-alcohol dehydrogenase; NAD(P)-binding Rossmann-fold superfamily protein; FUNCTIONS IN: alcohol dehydrogenase (NAD) activity; INVOLVED IN: response to salt stress; LOCATED IN: plasma membrane; EXPRESSED IN: 25 plant structures; EXPRESSED DUR…	'misc.alcohol dehydrogenases.cinnamyl alcohol dehydrogenase'	2.16796	0.0209125	*	1.13794	1	-	1.14467	1	-	1.34427	0.996598	-	2.28168	0.00896206	**	1.63829	0.576031	-	0.888519	1	-	1.16667	0.999995	-	0.963021	1	-	0.527996	0.0772079	-
tr.A0A0J8CXF8.A0A0J8CXF8_BETVU	X	'(at3g56310 : 667.0) Melibiase family protein; FUNCTIONS IN: alpha-galactosidase activity, hydrolase activity, hydrolyzing O-glycosyl compounds, catalytic activity; INVOLVED IN: carbohydrate metabolic process, metabolic process; LOCATED IN: vacuole; EXPRESSED IN: 24 plant structures; EXPRESSED DURING: 15 growth stages; CONTAINS InterPro DOMAIN/s: Aldolase-type TIM barrel (InterPro:IPR013785), Gly…	'minor CHO metabolism.galactose.alpha-galactosidases'	9.70691	0.0366505	*	5.79297	0.979757	-	1.82968	1	not valid	1.61575	0.999991	-	183.349	0.00182529	**	4.15761	0.304152	-	1.07151	1	-	1.04103	1	-	0.768065	1	-	0.188493	0.0916236	-
tr.A0A0J8C364.A0A0J8C364_BETVU		'(at3g10410 : 734.0) SERINE CARBOXYPEPTIDASE-LIKE 49 (SCPL49); FUNCTIONS IN: serine-type carboxypeptidase activity; INVOLVED IN: proteolysis; LOCATED IN: vacuole; EXPRESSED IN: 25 plant structures; EXPRESSED DURING: 15 growth stages; CONTAINS InterPro DOMAIN/s: Peptidase S10, serine carboxypeptidase (InterPro:IPR001563), Peptidase S10, serine carboxypeptidase, active site (InterPro:IPR018202); BE…	'protein.degradation'	2.86528	0.0376226	*	1.14912	1	-	1.25595	1	-	2.05958	0.608357	-	3.28714	8.82394e-05	***	1.51635	0.966251	-	1.40018	0.997883	-	1.59821	0.661636	-	0.980992	1	-	0.438335	0.13486	-
tr.A0A0J8D000.A0A0J8D000_BETVU	X	'(at1g72680 : 556.0) cinnamyl-alcohol dehydrogenase (CAD1); FUNCTIONS IN: oxidoreductase activity, oxidoreductase activity, acting on the CH-OH group of donors, NAD or NADP as acceptor, zinc ion binding, cofactor binding; INVOLVED IN: lignin biosynthetic process; EXPRESSED IN: 25 plant structures; EXPRESSED DURING: 13 growth stages; CONTAINS InterPro DOMAIN/s: GroES-like (InterPro:IPR011032), D-i…	'secondary metabolism.phenylpropanoids.lignin biosynthesis.CAD'	239.697	0.00221206	**	17.1535	1	not valid	80.3887	0.950366	-	79.6016	0.89333	-	283.815	0.000303341	***	15.3136	0.117213	-	0.8508	1	-	4.62612	0.999385	-	1.51019	1	-	0.335377	0.166565	-
tr.A0A0J8FIC8.A0A0J8FIC8_BETVU	X	'(q9lec8|dheb_nicpl : 774.0) Glutamate dehydrogenase B (EC 1.4.1.3) (GDH B) - Nicotiana plumbaginifolia (Leadwort-leaved tobacco) & (at5g18170 : 761.0) Encodes the 43 kDa alpha-subunit of the glutamate dehydrogenase with a putative mitochondrial transit polypeptide and NAD(H)- and alpha-ketoglutarate-binding domains. Mitochondrial localization confirmed by subcellular fractionation. Combines in s…	'N-metabolism.N-degradation.glutamate dehydrogenase'	2.31755	0.0003496	***	1.39305	0.931657	-	1.53382	0.64922	-	1.88102	0.0931281	-	2.3212	0.000386843	***	1.5381	0.554923	-	1.18436	0.999993	-	1.27612	0.992381	-	0.942752	1	-	0.661829	0.169194	-
tr.A0A0J8CLZ8.A0A0J8CLZ8_BETVU		'(at5g19440 : 462.0) similar to Eucalyptus gunnii alcohol dehydrogenase of unknown physiological function (GI:1143445), apple tree, PIR:T16995; NOT a cinnamyl-alcohol dehydrogenase; NAD(P)-binding Rossmann-fold superfamily protein; FUNCTIONS IN: alcohol dehydrogenase (NAD) activity; INVOLVED IN: response to salt stress; LOCATED IN: plasma membrane; EXPRESSED IN: 25 plant structures; EXPRESSED DUR…	'misc.alcohol dehydrogenases.cinnamyl alcohol dehydrogenase'	4.13215	0.144721	-	10.6606	0.998761	-	1.07709	1	-	2.489	0.999999	-	19.9738	0.004681	**	5.5896	0.998605	not valid	0.372022	1	not valid	3.60803	0.999854	-	1.48502	1	not valid	0.260661	0.17178	-
tr.A0A0J8C9C6.A0A0J8C9C6_BETVU	X	'(at5g58250 : 203.0) unknown protein; FUNCTIONS IN: molecular_function unknown; INVOLVED IN: biological_process unknown; LOCATED IN: thylakoid, chloroplast; EXPRESSED IN: 22 plant structures; EXPRESSED DURING: 14 growth stages; CONTAINS InterPro DOMAIN/s: Protein of unknown function DUF2488 (InterPro:IPR019616); Has 1807 Blast hits to 1807 proteins in 277 species: Archae - 0; Bacteria - 0; Metazo…	'not assigned.unknown'	0.351741	0.0685834	-	0.518619	0.148046	-	0.916683	1	-	0.600763	0.661433	-	0.339925	0.00739127	**	0.66372	0.815322	-	1.01573	1	-	0.75518	0.982669	-	1.36672	0.992168	-	2.60613	0.194034	-
tr.A0A0J8BGS4.A0A0J8BGS4_BETVU	X	'(at3g19170 : 1634.0) Zinc metalloprotease pitrilysin subfamily A. Signal peptide degrading enzyme targeted to mitochondria and chloroplasts. Expressed only in siliques and flowers; presequence protease 1 (PREP1); CONTAINS InterPro DOMAIN/s: Peptidase M16, C-terminal (InterPro:IPR007863), Peptidase M16C associated (InterPro:IPR013578), Peptidase M16, N-terminal (InterPro:IPR011765), Metalloenzyme…	'protein.degradation'	1.68929	0.093237	-	1.33356	0.995734	-	1.07256	1	-	1.41252	0.8435	-	2.22873	0.000445571	***	1.2567	0.945788	-	0.930237	1	-	1.1758	0.99909	-	1.0441	1	-	0.634917	0.206364	-
tr.A0A0J8C5J5.A0A0J8C5J5_BETVU	X	'(at5g13420 : 638.0) Aldolase-type TIM barrel family protein; FUNCTIONS IN: catalytic activity, transaldolase activity; INVOLVED IN: response to cadmium ion; LOCATED IN: mitochondrion, chloroplast stroma, chloroplast; EXPRESSED IN: 25 plant structures; EXPRESSED DURING: 15 growth stages; CONTAINS InterPro DOMAIN/s: Transaldolase subfamily (InterPro:IPR004732), Aldolase-type TIM barrel (InterPro:I…	'OPP.non-reductive PP.transaldolase'	2.91807	0.000286939	***	1.56594	0.933521	-	1.82521	0.531841	-	2.20674	0.0579128	-	3.27145	1.90055e-06	***	2.28634	0.0544999	-	1.36069	0.99925	-	1.68751	0.417291	-	1.22256	0.999936	-	0.625484	0.207811	-
tr.A0A0J8CGR6.A0A0J8CGR6_BETVU	X	'(q6yzx6|acoc_orysa : 1659.0) Putative aconitate hydratase, cytoplasmic (EC 4.2.1.3) (Citrate hydro-lyase) (Aconitase) - Oryza sativa (Rice) & (at2g05710 : 1636.0) Encodes an aconitase that can catalyze the conversion of citrate to isocitrate through a cis-aconitate intermediate, indicating that it may participate in the TCA cycle and other primary metabolic pathways. The protein is believed to a…	'TCA / org transformation.TCA.aconitase'	1.84766	0.0177083	-	1.27964	0.994483	-	1.21728	0.999271	-	1.47391	0.588342	-	2.11451	0.000426145	***	1.38059	0.687895	-	1.19671	0.999108	-	1.15025	0.999572	-	1.06089	1	-	0.658823	0.22667	-
tr.A0A0J8BEF3.A0A0J8BEF3_BETVU	X	'(p07145|cata_ipoba : 811.0) Catalase (EC 1.11.1.6) - Ipomoea batatas (Sweet potato) (Batate) & (at4g35090 : 800.0) Encodes a peroxisomal catalase, highly expressed in bolts and leaves. mRNA expression patterns show circadian regulation with mRNA levels being high in the subjective early morning. Loss of function mutations have increased H2O2 levels and increased H2O2 sensitivity. Mutants accumul…	'redox.dismutases and catalases'	7.45497	7.51043e-05	***	2.40706	0.976585	-	4.08315	0.245576	-	5.97803	0.204733	-	10.288	3.66974e-06	***	4.6694	0.420359	-	1.72564	0.999996	-	2.01661	0.991656	-	1.16287	1	-	0.547708	0.2285	-
tr.A0A0J8F116.A0A0J8F116_BETVU	X	'(gnl|cdd|36531 : 850.0) no description available & (at2g47510 : 845.0) Encodes a mitochondrial-localized protein. The FUM1 gene appears to be essential, suggesting that FUM1 may play a crucial role as a fumarase in the tricarboxylic acid cycle.; fumarase 1 (FUM1); FUNCTIONS IN: fumarate hydratase activity, protein binding; INVOLVED IN: response to oxidative stress, response to salt stress, polle…	'TCA / org transformation.TCA.fumarase'	1.4303	0.501239	-	1.09117	1	-	0.923091	1	-	1.36483	0.850224	-	1.83637	0.0171129	-	1.36573	0.876034	-	1.60364	0.503569	-	0.902547	0.999998	-	1.17988	0.999842	-	0.645383	0.236438	-
tr.A0A0J8CDY3.A0A0J8CDY3_BETVU	X	'(at1g03090 : 1021.0) MCCA is the biotinylated subunit of the dimer MCCase, which is involved in leucine degradation. Both subunits are nuclear coded and the active enzyme is located in the mitochondrion.; MCCA; FUNCTIONS IN: cobalt ion binding, methylcrotonoyl-CoA carboxylase activity; INVOLVED IN: leucine catabolic process; LOCATED IN: mitochondrion, cytosolic ribosome; EXPRESSED IN: 26 plant s…	'amino acid metabolism.degradation.branched chain group.leucine'	6.78771	0.00379966	**	2.27397	0.999212	-	3.08915	0.929466	-	3.21741	0.798242	-	6.52911	0.000151039	***	2.9011	0.484829	-	1.80695	0.999785	-	2.80673	0.513189	-	2.03742	0.998245	-	0.455109	0.271416	-
tr.A0A0J8C6L0.A0A0J8C6L0_BETVU	X	'(at5g66760 : 1148.0) One of two genes in Arabidopsis that encode a flavoprotein subunit of the mitochondrial succinate dehydrogenase complex.; succinate dehydrogenase 1-1 (SDH1-1); FUNCTIONS IN: cobalt ion binding, succinate dehydrogenase activity, ATP binding; INVOLVED IN: mitochondrial electron transport, succinate to ubiquinone; LOCATED IN: mitochondrial respiratory chain complex II, mitochon…	'TCA / org transformation.TCA.succinate dehydrogenase'	2.07268	0.0433142	*	1.40253	0.975842	-	1.23336	0.999968	-	1.6504	0.317886	-	2.1261	0.013919	*	1.44572	0.719074	-	1.28406	0.99827	-	1.08109	1	-	1.09281	1	-	0.595055	0.273277	-
tr.A0A0J8EM79.A0A0J8EM79_BETVU		'(q96398|chrc_cucsa : 341.0) Chromoplast-specific carotenoid-associated protein, chloroplast precursor - Cucumis sativus (Cucumber) & (at4g04020 : 325.0) Fibrillin precursor protein. The fibrillin preprotein, but not the mature protein interacts with ABI2. Regulated by abscisic acid response regulators. Involved in abscisic acid-mediated photoprotection.; fibrillin (FIB); FUNCTIONS IN: structural…	'cell.organisation'	2.71195	0.0033076	**	2.01253	0.870705	-	1.63665	0.905623	-	2.01572	0.167739	-	2.01049	0.0424888	*	1.07278	1	-	0.590962	0.985114	-	0.721373	0.999665	-	0.586771	0.705808	-	0.603497	0.282594	-
tr.A0A0J8FXR4.A0A0J8FXR4_BETVU	X	'(at2g45990 : 429.0) unknown protein; FUNCTIONS IN: molecular_function unknown; INVOLVED IN: biological_process unknown; LOCATED IN: chloroplast; EXPRESSED IN: 22 plant structures; EXPRESSED DURING: 13 growth stages; Has 35333 Blast hits to 34131 proteins in 2444 species: Archae - 798; Bacteria - 22429; Metazoa - 974; Fungi - 991; Plants - 531; Viruses - 0; Other Eukaryotes - 9610 (source: NCBI B…	'not assigned.unknown'	2.44261	0.0265871	*	1.27221	0.999997	-	1.39777	0.998881	-	1.20663	1	-	2.34646	0.03134	*	1.48929	0.873844	-	0.716066	0.999896	-	1.24417	0.999986	-	1.07608	1	-	0.572243	0.318743	-
tr.A0A0J8C2A2.A0A0J8C2A2_BETVU		'(at3g10060 : 260.0) FKBP-like peptidyl-prolyl cis-trans isomerase family protein; FUNCTIONS IN: FK506 binding, peptidyl-prolyl cis-trans isomerase activity; INVOLVED IN: protein folding; LOCATED IN: thylakoid, chloroplast thylakoid membrane, chloroplast thylakoid lumen, chloroplast; EXPRESSED IN: 21 plant structures; EXPRESSED DURING: 14 growth stages; CONTAINS InterPro DOMAIN/s: Peptidyl-prolyl…	'protein.folding'	1.69254	0.0509726	-	1.2619	0.988773	-	1.16633	0.999907	-	1.3274	0.88945	-	1.93079	0.00316934	-	0.963254	1	-	0.997245	1	-	1.08517	1	-	0.779641	0.995795	-	0.689099	0.344983	-
tr.A0A0J8BGJ7.A0A0J8BGJ7_BETVU	X	'(at3g28715 : 681.0) ATPase, V0/A0 complex, subunit C/D; FUNCTIONS IN: hydrogen ion transmembrane transporter activity, proton-transporting ATPase activity, rotational mechanism; INVOLVED IN: proton transport, ATP synthesis coupled proton transport; EXPRESSED IN: male gametophyte, pollen tube; EXPRESSED DURING: L mature pollen stage, M germinated pollen stage; CONTAINS InterPro DOMAIN/s: ATPase, …	'transport.p- and v-ATPases.H+-transporting two-sector ATPase'	3.18626	0.0986263	-	6.32197	0.732108	-	1.40265	0.999999	-	4.39533	0.989878	-	18.2114	0.0001312	***	1.74583	0.905671	-	0.502006	0.999972	-	1.75606	0.887124	-	1.60543	0.997759	-	0.440219	0.352239	-
tr.A0A0J8BQY9.A0A0J8BQY9_BETVU	X	'(at5g35100 : 302.0) Cyclophilin-like peptidyl-prolyl cis-trans isomerase family protein; FUNCTIONS IN: peptidyl-prolyl cis-trans isomerase activity; INVOLVED IN: protein folding, peptidyl-cysteine S-nitrosylation; LOCATED IN: chloroplast; EXPRESSED IN: 22 plant structures; EXPRESSED DURING: 13 growth stages; CONTAINS InterPro DOMAIN/s: Cyclophilin-like (InterPro:IPR015891), Peptidyl-prolyl cis-t…	'cell.cycle.peptidylprolyl isomerase'	1.73664	0.0164778	-	1.43195	0.67755	-	1.23789	0.990241	-	1.52929	0.193949	-	2.02479	0.000130337	***	1.17546	0.999625	-	1.08849	1	-	1.21799	0.99388	-	0.933463	1	-	0.712806	0.358538	-
tr.A0A0J8CNI1.A0A0J8CNI1_BETVU	X	'(at5g28750 : 97.8) Bacterial sec-independent translocation protein mttA/Hcf106; FUNCTIONS IN: protein transporter activity; INVOLVED IN: protein secretion, protein transport; LOCATED IN: chloroplast thylakoid membrane, chloroplast envelope; EXPRESSED IN: 22 plant structures; EXPRESSED DURING: 13 growth stages; CONTAINS InterPro DOMAIN/s: Bacterial sec-independent translocation protein mttA/Hcf10…	'not assigned.no ontology'	0.577807	0.130945	-	0.789049	0.711487	-	0.927726	1	-	0.844716	0.99578	-	0.596277	0.0352849	-	0.865698	0.99992	-	1.18987	0.997151	-	1.15742	0.999834	-	1.2082	0.987343	-	1.6056	0.387153	-
tr.A0A0J8B8R9.A0A0J8B8R9_BETVU	X	'(at3g45310 : 560.0) Cysteine proteinases superfamily protein; FUNCTIONS IN: cysteine-type endopeptidase activity, cysteine-type peptidase activity; INVOLVED IN: proteolysis; LOCATED IN: endomembrane system; EXPRESSED IN: 22 plant structures; EXPRESSED DURING: 13 growth stages; CONTAINS InterPro DOMAIN/s: Peptidase C1A, papain (InterPro:IPR013128), Proteinase inhibitor I29, cathepsin propeptide (…	'protein.degradation.cysteine protease'	2.91061	0.0297417	*	1.48471	0.999256	-	1.57536	0.997309	-	2.23511	0.341968	-	3.01999	0.000723589	***	1.3263	0.999973	-	0.998361	1	-	1.70735	0.974426	-	1.03138	1	-	0.541247	0.394203	-
tr.A0A0J8B2V7.A0A0J8B2V7_BETVU	X	'(at4g29680 : 657.0) Alkaline-phosphatase-like family protein; FUNCTIONS IN: hydrolase activity, catalytic activity; INVOLVED IN: metabolic process, nucleotide metabolic process; LOCATED IN: vacuole; EXPRESSED IN: 23 plant structures; EXPRESSED DURING: 13 growth stages; CONTAINS InterPro DOMAIN/s: Alkaline phosphatase-like, alpha/beta/alpha (InterPro:IPR017849), Type I phosphodiesterase/nucleotid…	'nucleotide metabolism.phosphotransfer and pyrophosphatases.misc'	2.35039	0.405319	-	1.1624	1	-	1.02533	1	-	1.86168	0.423745	-	2.25124	0.0177991	*	1.4893	0.855324	-	1.73068	0.939056	-	1.88244	0.379377	-	1.54796	0.871663	-	0.43624	0.437569	-
tr.A0A0J8CBZ2.A0A0J8CBZ2_BETVU		'(at4g36400 : 766.0) Encodes a (D)-2-hydroxyglutarate dehydrogenase.; FAD-linked oxidases family protein; FUNCTIONS IN: electron carrier activity, (R)-2-hydroxyglutarate dehydrogenase activity; INVOLVED IN: biological_process unknown; LOCATED IN: mitochondrion; EXPRESSED IN: 22 plant structures; EXPRESSED DURING: 13 growth stages; CONTAINS InterPro DOMAIN/s: FAD-binding, type 2 (InterPro:IPR01616…	'not assigned.no ontology'	5.58817	0.131444	-	23.5942	0.984424	not valid	1.9992	0.999994	not valid	45.06	0.442017	not valid	83.3391	4.71878e-06	***	1.06949	1	not valid	1.0877	1	not valid	30.4663	0.911364	not valid	1.09319	1	not valid	0.357756	0.48683	-
tr.A0A0J8CZF8.A0A0J8CZF8_BETVU	X	'(at1g20810 : 233.0) FKBP-like peptidyl-prolyl cis-trans isomerase family protein; FUNCTIONS IN: FK506 binding, peptidyl-prolyl cis-trans isomerase activity; INVOLVED IN: protein folding; LOCATED IN: thylakoid lumen, chloroplast thylakoid lumen, chloroplast; EXPRESSED IN: 21 plant structures; EXPRESSED DURING: 13 growth stages; CONTAINS InterPro DOMAIN/s: Peptidyl-prolyl cis-trans isomerase, FKBP…	'protein.folding'	1.87601	0.000241373	-	1.47803	0.32595	-	1.46595	0.185689	-	1.56202	0.322066	-	1.87727	3.4232e-05	-	1.40286	0.428383	-	1.28984	0.975214	-	1.9199	0.00261259	-	1.37535	0.851148	-	0.781416	0.502903	-
tr.A0A0J8E360.A0A0J8E360_BETVU	X	'(at2g22250 : 630.0) Encodes a prokaryotic-type plastidic aspartate aminotransferase with glutamate/aspartate-prephenate aminotransferase (PAT) activity.; aspartate aminotransferase (AAT); FUNCTIONS IN: L-aspartate:2-oxoglutarate aminotransferase activity, transferase activity, transferring nitrogenous groups, pyridoxal phosphate binding, catalytic activity; INVOLVED IN: embryo development ending…	'amino acid metabolism.synthesis.central amino acid metabolism.aspartate.aspartate aminotransferase'	1.76004	0.755824	-	1.11833	1	-	0.878828	1	-	1.09372	1	-	3.10158	0.00640686	**	1.03667	1	-	0.694476	0.999224	-	1.10865	1	-	1.01614	1	-	0.499321	0.526606	-
tr.A0A0J8DVI3.A0A0J8DVI3_BETVU	X	'(gnl|cdd|71153 : 529.0) no description available & (at5g61820 : 489.0) FUNCTIONS IN: molecular_function unknown; INVOLVED IN: biological_process unknown; LOCATED IN: vacuole; EXPRESSED IN: 24 plant structures; EXPRESSED DURING: 15 growth stages; CONTAINS InterPro DOMAIN/s: Stress up-regulated Nod 19 (InterPro:IPR011692); Has 30201 Blast hits to 17322 proteins in 780 species: Archae - 12; Bacteri…	'not assigned.unknown'	124.559	0.000101684	***	24.3121	0.998707	not valid	70.1826	0.0910604	-	68.7795	0.352249	-	9.81588	0.0475908	*	1.74566	1	not valid	0.0488507	1	not valid	0.154174	1	not valid	0.0603793	1	not valid	0.563451	0.529798	-
tr.A0A0J8EPQ2.A0A0J8EPQ2_BETVU	X	'(gnl|cdd|39878 : 152.0) no description available & (at3g11780 : 150.0) MD-2-related lipid recognition domain-containing protein / ML domain-containing protein; CONTAINS InterPro DOMAIN/s: MD-2-related lipid-recognition (InterPro:IPR003172), Protein of unknown function DUF907, fungi (InterPro:IPR010308); BEST Arabidopsis thaliana protein match is: Immunoglobulin E-set superfamily protein (TAIR:AT…	'not assigned.no ontology'	17.3083	0.0301411	*	1.14301	1	-	6.78472	0.985677	-	3.43667	0.996557	-	4.74509	0.0149105	*	2.49377	0.733546	-	1.84689	0.999999	-	1.24144	1	-	2.71523	0.999849	-	0.391993	0.53295	-
tr.A0A0J8CMF8.A0A0J8CMF8_BETVU		'(at1g53280 : 546.0) Class I glutamine amidotransferase-like superfamily protein; INVOLVED IN: biological_process unknown; LOCATED IN: chloroplast; EXPRESSED IN: 23 plant structures; EXPRESSED DURING: 13 growth stages; CONTAINS InterPro DOMAIN/s: DJ-1 (InterPro:IPR006287), ThiJ/PfpI (InterPro:IPR002818); BEST Arabidopsis thaliana protein match is: Class I glutamine amidotransferase-like superfami…	'not assigned.no ontology'	1.67567	0.477564	-	0.830766	0.999027	-	1.04404	1	-	0.88149	1	-	2.15791	0.0257784	*	1.65648	0.194486	-	1.92397	0.113586	-	1.73119	0.332787	-	0.995721	1	-	0.623056	0.592235	-
tr.A0A0J8ELT3.A0A0J8ELT3_BETVU	X	'(p12301|psbq_spiol : 293.0) Oxygen-evolving enhancer protein 3, chloroplast precursor (OEE3) (16 kDa subunit of oxygen evolving system of photosystem II) (OEC 16 kDa subunit) - Spinacia oleracea (Spinach) & (gnl|cdd|69290 : 252.0) no description available & (at4g05180 : 241.0) Encodes the PsbQ subunit of the oxygen evolving complex of photosystem II.; photosystem II subunit Q-2 (PSBQ-2); FUNCTIO…	'PS.lightreaction.photosystem II.PSII polypeptide subunits'	0.768648	0.99881	-	0.778311	0.999187	-	1.23796	0.996154	-	0.56392	0.807629	-	0.358573	0.0295033	*	0.696778	0.993492	-	0.856566	0.999989	-	0.527391	0.329622	-	1.04409	1	-	1.61056	0.614614	-
tr.A0A0J8BGC0.A0A0J8BGC0_BETVU	X	'(at3g55410 : 1855.0) 2-oxoglutarate dehydrogenase, E1 component; FUNCTIONS IN: oxoglutarate dehydrogenase (succinyl-transferring) activity, cobalt ion binding, zinc ion binding; INVOLVED IN: glycolysis, metabolic process; LOCATED IN: mitochondrion; EXPRESSED IN: 25 plant structures; EXPRESSED DURING: 15 growth stages; CONTAINS InterPro DOMAIN/s: 2-oxoglutarate dehydrogenase, E1 component (InterP…	'TCA / org transformation.TCA.2-oxoglutarate dehydrogenase'	1.70833	0.202042	-	1.41645	0.932093	-	1.18045	0.99998	-	1.20858	0.999921	-	2.55405	0.000396751	***	1.48093	0.235869	-	0.937157	1	-	1.14841	0.999824	-	0.973118	1	-	0.691	0.67175	-
tr.A0A0J8BDK2.A0A0J8BDK2_BETVU	X	'(at3g06850 : 545.0) dihydrolipoamide branched chain acyltransferase; BCE2; FUNCTIONS IN: acetyltransferase activity, dihydrolipoamide branched chain acyltransferase activity, alpha-ketoacid dehydrogenase activity, zinc ion binding; INVOLVED IN: response to light stimulus, response to sucrose stimulus; LOCATED IN: mitochondrion; EXPRESSED IN: 24 plant structures; EXPRESSED DURING: 13 growth stage…	'amino acid metabolism.degradation.branched chain group.shared'	63.5357	0.0592024	not valid	9.26504	1	not valid	24.143	0.988888	not valid	67.292	0.206092	-	87.9844	1.66722e-05	***	62.3252	0.0506394	-	10.5006	0.999999	not valid	36.97	0.303495	-	4.84424	0.544479	-	0.379991	0.683469	not valid
tr.A0A0J8BDW5.A0A0J8BDW5_BETVU	X	'(at1g12840 : 581.0) Encodes subunit C of the vacuolar H(+)-ATPase (V-ATPase). Bound and phosphorylated by AtWNK8.; DE-ETIOLATED 3 (DET3); FUNCTIONS IN: proton-transporting ATPase activity, rotational mechanism; INVOLVED IN: lignin biosynthetic process, regulation of carbohydrate biosynthetic process, unidimensional cell growth; LOCATED IN: in 6 components; EXPRESSED IN: 26 plant structures; EXPR…	'transport.p- and v-ATPases'	2.62433	0.0216906	*	1.32365	0.99998	-	1.70962	0.896086	-	1.48031	0.999767	-	2.7845	0.000799061	***	2.08849	0.160259	-	1.45156	0.9988	-	1.13995	0.999999	-	1.13807	1	-	0.651452	0.702803	-
tr.A0A0J8CK08.A0A0J8CK08_BETVU	X	'(at5g08740 : 664.0) NAD(P)H dehydrogenase C1 (NDC1); FUNCTIONS IN: NADH dehydrogenase activity, oxidoreductase activity, FAD binding; INVOLVED IN: oxidation reduction; LOCATED IN: intrinsic to mitochondrial inner membrane, cell wall, chloroplast, plastoglobule; EXPRESSED IN: 24 plant structures; EXPRESSED DURING: 13 growth stages; CONTAINS InterPro DOMAIN/s: FAD-dependent pyridine nucleotide-dis…	'mitochondrial electron transport / ATP synthesis.NADH-DH.type II.mitochondrial'	1.82274	0.25998	-	1.59126	0.903662	-	1.19902	0.999995	-	1.03764	1	-	1.92727	0.0310452	-	1.09645	1	-	0.800083	0.999932	-	1.04629	1	-	0.655241	0.848001	-	0.657815	0.709901	-
tr.A0A023ZRB4.A0A023ZRB4_BETVU	X	'(q332w1|psbe_lacsa : 154.0) Cytochrome b559 alpha subunit (PSII reaction center subunit V) - Lactuca sativa (Garden lettuce) & (atcg00580 : 152.0) PSII cytochrome b559. There have been many speculations about the function of Cyt b559, but the most favored at present is that it plays a protective role by acting as an electron acceptor or electron donor under conditions when electron flow through …	'PS.lightreaction.photosystem II.PSII polypeptide subunits'	0.896661	1	-	1.19706	0.999216	-	1.25214	0.956228	-	0.689421	0.878263	-	0.518518	0.0476495	-	0.658776	0.367975	-	0.812894	0.998241	-	0.941087	1	-	0.905102	0.999999	-	1.39645	0.736262	-
tr.A0A0J8F443.A0A0J8F443_BETVU	X	'(p28237|badh_betvu : 920.0) Betaine-aldehyde dehydrogenase, chloroplast precursor (EC 1.2.1.8) (BADH) - Beta vulgaris (Sugar beet) & (at1g74920 : 751.0) Arabidopsis thaliana similar to betaine aldehyde dehydrogenase; aldehyde dehydrogenase 10A8 (ALDH10A8); FUNCTIONS IN: 3-chloroallyl aldehyde dehydrogenase activity, oxidoreductase activity; INVOLVED IN: oxidation reduction, metabolic process; EX…	'secondary metabolism.N misc.betaine.betaine-aldehyde dehydrogenase'	1.68794	0.161623	-	1.62966	0.382144	-	1.22177	0.999381	-	1.60284	0.30566	-	1.90852	0.00589394	-	1.44068	0.44499	-	1.02194	1	-	1.12243	0.99996	-	0.82053	0.953198	-	0.723822	0.758017	-
tr.A0A0J8BNC1.A0A0J8BNC1_BETVU	X	'(at2g30050 : 489.0) transducin family protein / WD-40 repeat family protein; FUNCTIONS IN: nucleotide binding; INVOLVED IN: membrane budding; LOCATED IN: nucleolus, heterotrimeric G-protein complex; EXPRESSED IN: 25 plant structures; EXPRESSED DURING: 15 growth stages; CONTAINS InterPro DOMAIN/s: WD40 repeat 2 (InterPro:IPR019782), WD40 repeat-like-containing domain (InterPro:IPR011046), WD40-re…	'protein.targeting.secretory pathway.plasma membrane'	1.34476	0.954754	-	0.965095	1	-	0.906948	1	-	1.28476	0.940995	-	4.82344	7.06656e-07	***	1.2391	0.998773	-	1.12599	1	-	1.86578	0.0293486	-	0.951958	1	-	0.674433	0.767152	-
tr.A0A0J8BFK0.A0A0J8BFK0_BETVU	X	'(at2g22420 : 490.0) Peroxidase superfamily protein; FUNCTIONS IN: peroxidase activity, heme binding; INVOLVED IN: oxidation reduction, response to oxidative stress; LOCATED IN: endomembrane system; EXPRESSED IN: 21 plant structures; EXPRESSED DURING: 12 growth stages; CONTAINS InterPro DOMAIN/s: Haem peroxidase (InterPro:IPR010255), Plant peroxidase (InterPro:IPR000823), Peroxidases heam-ligand …	'misc.peroxidases'	7.12481	0.0177804	*	2.87949	0.998483	-	3.9007	0.804941	-	7.93236	0.0505436	-	11.2621	2.21906e-05	***	5.41594	0.21384	-	1.9248	0.999603	-	3.90192	0.462996	-	1.42198	1	-	0.547481	0.770637	-
tr.A0A0J8FPF4.A0A0J8FPF4_BETVU	X	'(at5g60390 : 858.0) GTP binding Elongation factor Tu family protein; FUNCTIONS IN: calmodulin binding, translation elongation factor activity; INVOLVED IN: translational elongation; LOCATED IN: mitochondrion, nucleus, cytoplasm; EXPRESSED IN: cotyledon, male gametophyte, guard cell, pollen tube, seed; EXPRESSED DURING: L mature pollen stage, M germinated pollen stage, seed development stages; CO…	'protein.synthesis.elongation'	4.72466	0.0762814	-	2.76858	0.996858	-	2.45946	0.985356	-	2.26834	0.979513	-	4.68118	0.00340625	**	2.59874	0.399439	-	1.13757	1	-	1.30794	0.999766	-	0.801989	0.999998	-	0.520559	0.771535	-
tr.A0A0J8B4V3.A0A0J8B4V3_BETVU	X	'(at2g34460 : 354.0) NAD(P)-binding Rossmann-fold superfamily protein; FUNCTIONS IN: binding, catalytic activity; INVOLVED IN: metabolic process; LOCATED IN: chloroplast thylakoid membrane, chloroplast, plastoglobule, chloroplast envelope; EXPRESSED IN: 21 plant structures; EXPRESSED DURING: 13 growth stages; CONTAINS InterPro DOMAIN/s: NAD(P)-binding domain (InterPro:IPR016040), NmrA-like (Inter…	'not assigned.no ontology'	1.88563	0.0326501	-	1.21553	0.999831	-	1.40875	0.883243	-	1.07462	1	-	2.16644	0.0249631	*	1.64446	0.287102	-	0.962466	1	-	1.28452	0.99773	-	1.14323	0.999981	-	0.747098	0.809716	-
tr.A0A0J8EA61.A0A0J8EA61_BETVU	X	'(at3g60370 : 293.0) Encodes an immunophilin, FKBP20-2, that belongs to the FK-506 binding protein (FKBP) subfamily functioning as peptidyl-prolyl isomerases (PPIases) in protein folding. FKBP20-2 has a unique pair of cysteines at the C terminus and was found to be reduced by thioredoxin (Trx) (itself reduced by NADPH by means of NADP-Trx reductase). The FKBP20-2 protein, which contains only two …	'protein.folding'	1.34289	0.451333	-	1.18251	0.990501	-	1.07458	1	-	1.36692	0.308736	-	1.60389	0.00222967	-	1.32758	0.682948	-	1.5112	0.432182	-	1.28496	0.791094	-	1.15604	0.999334	-	0.800199	0.819783	-
tr.A0A0J8B8U9.A0A0J8B8U9_BETVU	X	'(gnl|cdd|58514 : 322.0) no description available & (at5g55050 : 283.0) GDSL-like Lipase/Acylhydrolase superfamily protein; FUNCTIONS IN: hydrolase activity, acting on ester bonds, lipase activity, carboxylesterase activity; INVOLVED IN: lipid metabolic process; LOCATED IN: endomembrane system; EXPRESSED IN: 17 plant structures; EXPRESSED DURING: 10 growth stages; CONTAINS InterPro DOMAIN/s: Lipa…	'misc.GDSL-motif lipase'	523.249	0.0155048	*	20.5283	0.789133	-	266.952	0.694356	-	12.5402	0.459287	-	10.6232	0.0464671	*	10.9752	0.513374	-	0.602237	1	-	0.50207	0.994194	-	0.819588	1	-	0.510181	0.836845	-
tr.A0A0J8CG89.A0A0J8CG89_BETVU	X	'(at3g20970 : 335.0) Encodes a protein containing the NFU domain that may be involved in iron-sulfur cluster assembly. Part of a five member gene family, more closely related to NFU5 than to NFU1,2, and 3. Targeted to the mitochondrion.; NFU domain protein 4 (NFU4); CONTAINS InterPro DOMAIN/s: NIF system FeS cluster assembly, NifU, C-terminal (InterPro:IPR001075), HIRA-interacting protein 5 (Inte…	'protein.assembly and cofactor ligation'	4.84571	0.215604	not valid	0.532195	1	not valid	2.31752	0.999251	not valid	3.6664	0.068237	-	130.551	0.00201244	**	1.86057	0.999999	not valid	0.988694	1	not valid	24.2998	0.990546	not valid	0.779186	1	not valid	0.478263	0.843653	not valid
tr.A0A0J8CII5.A0A0J8CII5_BETVU	X	'(at5g63620 : 554.0) GroES-like zinc-binding alcohol dehydrogenase family protein; FUNCTIONS IN: cobalt ion binding, zinc ion binding; INVOLVED IN: oxidation reduction; EXPRESSED IN: 24 plant structures; EXPRESSED DURING: 13 growth stages; CONTAINS InterPro DOMAIN/s: GroES-like (InterPro:IPR011032), Alcohol dehydrogenase GroES-like (InterPro:IPR013154), Alcohol dehydrogenase, C-terminal (InterPro…	'not assigned.no ontology'	2.42511	0.722095	-	1.16709	1	-	1.18429	1	-	47.2446	0.839896	-	6.67868	0.00223903	**	1.00937	1	-	4.77424	0.947581	-	0.821621	1	-	64.4658	0.552531	-	0.488344	0.876854	-
tr.A0A0J8BG88.A0A0J8BG88_BETVU	X	'(at2g21620 : 232.0) Encodes gene that is induced in response to dessication; mRNA expression is seen 10 and 24 hrs after start of dessication treatment.; RD2; FUNCTIONS IN: molecular_function unknown; INVOLVED IN: response to desiccation, response to stress; LOCATED IN: cellular_component unknown; EXPRESSED IN: 24 plant structures; EXPRESSED DURING: 14 growth stages; CONTAINS InterPro DOMAIN/s: …	'stress.abiotic.unspecified'	1.97448	0.595218	-	1.17375	1	-	1.20467	1	-	1.79826	0.954163	-	10.5458	0.000301104	***	1.56738	0.995902	-	1.31971	0.999996	-	2.27185	0.226234	-	2.70777	0.564599	-	0.61012	0.888708	-
tr.A0A0N9LMG9.A0A0N9LMG9_BETVU	X	'(gnl|cdd|79246 : 384.0) no description available & (q9m3k5|clpp_spiol : 355.0) ATP-dependent Clp protease proteolytic subunit (EC 3.4.21.92) (Endopeptidase Clp) - Spinacia oleracea (Spinach) & (atcg00670 : 325.0) Encodes the only ClpP (caseinolytic protease) encoded within the plastid genome. Contains a highly conserved catalytic triad of Ser-type proteases (Ser-His-Asp). Part of the 350 kDa chl…	'protein.degradation'	2.20578	0.0381008	*	1.12091	1	-	1.60346	0.82198	-	1.13051	1	-	2.19183	0.00991068	**	1.21057	0.998781	-	0.742678	0.999766	-	0.651403	0.99431	-	1.15536	1	-	0.726936	0.893273	-
tr.A0A0J8BS11.A0A0J8BS11_BETVU	X	'(at1g48420 : 583.0) Encodes an enzyme that decomposes D-cysteine into pyruvate, H2S, and NH3. Only D-cysteine but not L-cysteine was converted by D-CDes to pyruvate, H2S, and NH3. There is conflicting evidence on its 1-aminocyclopropane-1-carboxylate deaminase activity. Involved in regulating ethylene levels.; D-cysteine desulfhydrase (D-CDES); FUNCTIONS IN: 1-aminocyclopropane-1-carboxylate dea…	'hormone metabolism.ethylene.synthesis-degradation'	1.02408	1	-	0.552364	0.984988	-	0.477181	0.87147	-	3.91535	0.706883	-	6.64458	0.00863528	**	1.11699	1	not valid	2.18096	0.944629	-	2.06403	0.999983	not valid	0.709815	1	not valid	0.465962	0.89667	not valid
tr.A0A0J8C660.A0A0J8C660_BETVU	X	'(at5g08530 : 886.0) 51 kDa subunit of complex I (CI51); FUNCTIONS IN: 4 iron, 4 sulfur cluster binding, NAD or NADH binding, FMN binding, NADH dehydrogenase (ubiquinone) activity, oxidoreductase activity, acting on NADH or NADPH; INVOLVED IN: oxidation reduction, mitochondrial electron transport, NADH to ubiquinone; LOCATED IN: mitochondrion, mitochondrial respiratory chain complex I, respirator…	'mitochondrial electron transport / ATP synthesis.NADH-DH.localisation not clear'	1.53416	0.636578	-	1.46333	0.931958	-	1.1082	1	-	1.27467	0.996415	-	2.17151	0.0167612	*	1.10685	1	-	1.20116	0.999935	-	1.06677	1	-	1.00237	1	-	0.72235	0.900486	-
tr.A0A0J8D8X3.A0A0J8D8X3_BETVU	X	' no hits & (original description: Uncharacterized protein OS=Beta vulgaris subsp. vulgaris GN=BVRB_1g006830 PE=4 SV=1)'	'not assigned.unknown'	22.8165	0.999999	not valid	11.5083	1	not valid	81.0893	0.365075	-	142.807	0.157023	-	154.252	0.00213613	**	149.672	0.193199	-	35.241	0.98955	not valid	146.335	0.0829144	-	19.2721	1	not valid	3.55397	0.905827	-
tr.A0A0J8CLY0.A0A0J8CLY0_BETVU	X	'(at3g15520 : 543.0) Cyclophilin-like peptidyl-prolyl cis-trans isomerase family protein; FUNCTIONS IN: peptidyl-prolyl cis-trans isomerase activity; INVOLVED IN: protein folding; LOCATED IN: thylakoid, thylakoid lumen, chloroplast thylakoid membrane, chloroplast thylakoid lumen, chloroplast; EXPRESSED IN: 22 plant structures; EXPRESSED DURING: 14 growth stages; CONTAINS InterPro DOMAIN/s: Cyclop…	'cell.cycle.peptidylprolyl isomerase'	1.70114	0.00488524	-	1.29481	0.72157	-	1.41705	0.290249	-	1.52267	0.0674746	-	1.64906	0.00271676	-	1.38538	0.513406	-	1.52001	0.580583	-	1.46583	0.326361	-	1.34264	0.855683	-	0.832998	0.917774	-
tr.A0A0J8BEA4.A0A0J8BEA4_BETVU	X	'(at5g47860 : 562.0) Protein of unknown function (DUF1350); LOCATED IN: chloroplast; EXPRESSED IN: guard cell; CONTAINS InterPro DOMAIN/s: Protein of unknown function DUF1350 (InterPro:IPR010765); BEST Arabidopsis thaliana protein match is: Protein of unknown function (DUF1350) (TAIR:AT3G43540.1); Has 1807 Blast hits to 1807 proteins in 277 species: Archae - 0; Bacteria - 0; Metazoa - 736; Fungi …	'not assigned.unknown'	7.81922	0.0246125	*	1.44191	0.999999	-	4.749	0.6394	-	2.33825	0.989456	-	3.78589	0.0393779	*	2.58684	0.852073	-	2.51993	0.999923	-	1.26976	1	-	2.1731	0.999716	-	0.607349	0.932235	-
tr.A0A0J8CY46.A0A0J8CY46_BETVU	X	'(at1g21720 : 395.0) 20S proteasome beta subunit PBC1 truncated protein (PBC1); proteasome beta subunit C1 (PBC1); FUNCTIONS IN: peptidase activity, endopeptidase activity, threonine-type endopeptidase activity; INVOLVED IN: ubiquitin-dependent protein catabolic process; LOCATED IN: proteasome core complex, proteasome complex, plasma membrane; EXPRESSED IN: 23 plant structures; EXPRESSED DURING: …	'protein.degradation.ubiquitin.proteasom'	1.92035	0.349017	-	1.04821	1	-	1.34433	0.999269	-	1.46131	0.988809	-	1.91776	0.0358593	-	1.24537	0.999744	-	1.24092	0.999998	-	1.53904	0.796231	-	1.33124	0.993369	-	0.700043	0.941631	-
tr.A0A0J8BUK5.A0A0J8BUK5_BETVU		'(at1g54100 : 833.0) Aldehyde dehydrogenase; aldehyde dehydrogenase 7B4 (ALDH7B4); FUNCTIONS IN: 3-chloroallyl aldehyde dehydrogenase activity, oxidoreductase activity; INVOLVED IN: response to desiccation, response to salt stress, response to abscisic acid stimulus; EXPRESSED IN: 23 plant structures; EXPRESSED DURING: 15 growth stages; CONTAINS InterPro DOMAIN/s: Aldehyde/histidinol dehydrogenas…	'fermentation.aldehyde dehydrogenase'	6.31149	0.419115	-	3.22055	1	-	2.89206	0.999758	-	4.04975	0.99956	-	12.7129	0.00725132	**	4.51228	0.987498	-	1.92414	1	-	2.66462	1	-	1.32567	1	-	0.458222	0.9477	-
tr.A0A0J8CZ47.A0A0J8CZ47_BETVU	X	'(at3g10850 : 424.0) glyoxalase II cytoplasmic isozyme (Glx2-2) mRNA, complete; GLY2; FUNCTIONS IN: hydroxyacylglutathione hydrolase activity; INVOLVED IN: methylglyoxal catabolic process to D-lactate; LOCATED IN: endomembrane system, cytoplasm; EXPRESSED IN: 23 plant structures; EXPRESSED DURING: 13 growth stages; CONTAINS InterPro DOMAIN/s: Beta-lactamase-like (InterPro:IPR001279), Hydroxyacylg…	'Biodegradation of Xenobiotics.hydroxyacylglutathione hydrolase'	1.76459	0.545869	-	0.894821	1	-	1.26673	0.999928	-	1.657	0.643907	-	2.45423	0.00640398	**	1.35307	0.998655	-	1.60224	0.717366	-	1.39892	0.994668	-	1.27767	0.999833	-	0.717865	0.968979	-
tr.A0A0J8E4N2.A0A0J8E4N2_BETVU	X	'(p10690|psbr_spiol : 180.0) Photosystem II 10 kDa polypeptide, chloroplast precursor - Spinacia oleracea (Spinach) & (at1g79040 : 149.0) Encodes for the 10 kDa PsbR subunit of photosystem II (PSII). This subunit appears to be involved in the stable assembly of PSII, particularly that of the oxygen-evolving complex subunit PsbP. Mutants defective in this gene have reduced amounts of subunits PsbP…	'PS.lightreaction.photosystem II.PSII polypeptide subunits'	0.781232	0.991018	-	0.771409	0.986137	-	1.02602	1	-	0.51621	0.0651682	-	0.397775	0.00341235	**	0.875743	0.999999	-	1.10482	0.999999	-	0.799973	0.960475	-	0.926169	1	-	1.31334	0.973998	-
tr.A0A0J8CR03.A0A0J8CR03_BETVU	X	'(p12359|psbo_spiol : 558.0) Oxygen-evolving enhancer protein 1, chloroplast precursor (OEE1) (33 kDa subunit of oxygen evolving system of photosystem II) (OEC 33 kDa subunit) (33 kDa thylakoid membrane protein) - Spinacia oleracea (Spinach) & (at3g50820 : 493.0) Encodes a protein which is an extrinsic subunit of photosystem II and which has been proposed to play a central role in stabilization o…	'PS.lightreaction.photosystem II.PSII polypeptide subunits'	0.629683	0.0402924	-	1.00047	1	-	0.783883	0.619414	-	0.725689	0.211972	-	0.450902	2.89377e-06	***	0.651701	0.212027	-	0.980572	1	-	0.922725	1	-	0.861287	0.996962	-	1.24489	0.976165	-
tr.A0A0J8C1K6.A0A0J8C1K6_BETVU	X	'(at4g20260 : 115.0) Encodes a Ca2+ and Cu2+ binding protein. N-terminal myristylation on glycine 2 appears to enable it to associate tightly with the plasma membrane. Recombinant PCaP1 interacts strongly with phosphatidylinositol 3,5-bisphosphate (PtdIns(3,5)P2) and PtdIns (3,4,5)P3, and weakly with PtdIns(3,5)P2 and PtdIns(4,5). It also interacts with calmodulin (CaM) in a calcium-dependent man…	'signalling.phosphinositides'	1.98447	0.063472	-	1.2408	0.999057	-	1.57682	0.687982	-	2.1699	0.0684068	-	2.31624	0.00210393	**	1.95705	0.362843	-	1.54052	0.999619	-	1.7127	0.894231	-	1.48959	0.99159	-	0.794578	0.98549	-
tr.A0A0J8BZ98.A0A0J8BZ98_BETVU		'(p09189|hsp7c_pethy : 1097.0) Heat shock cognate 70 kDa protein - Petunia hybrida (Petunia) & (at3g12580 : 1090.0) heat shock protein 70 (HSP70); FUNCTIONS IN: ATP binding; INVOLVED IN: in 9 processes; LOCATED IN: cytosol, mitochondrion, cell wall, plasma membrane; EXPRESSED IN: 23 plant structures; EXPRESSED DURING: 11 growth stages; CONTAINS InterPro DOMAIN/s: Heat shock protein 70, conserved …	'stress.abiotic.heat'	763.785	0.681115	-	317.612	0.999998	-	276.484	0.999962	-	1168.64	0.276572	-	101.519	0.0209311	*	4.43202	0.811542	-	3.48102	1	not valid	3.03217	0.999473	-	0.745929	1	-	0.361991	0.987953	-
tr.A0A0J8CRZ8.A0A0J8CRZ8_BETVU	X	'(at4g20850 : 1810.0) Tripeptidyl Peptidase II. Ser protease that assembles into a large oligomeric complex containing two proteins of 153 and 142 kD that are derived from a single TPP2 gene, with the smaller version missing part of the C-terminal end. Not essential, based on the lack of phenotype of a T-DNA disruption mutant.; tripeptidyl peptidase ii (TPP2); FUNCTIONS IN: tripeptidyl-peptidase …	'protein.degradation.serine protease'	10.4299	0.364774	-	2.94087	0.999992	-	5.57297	0.988929	-	75.9287	0.928737	-	16.7759	0.00805849	**	2.96351	0.991439	-	1.11087	1	not valid	3.83203	0.995954	-	2.09819	0.999998	-	0.534329	0.990626	-
tr.A0A0J8CM79.A0A0J8CM79_BETVU	X	' no hits & (original description: Uncharacterized protein OS=Beta vulgaris subsp. vulgaris GN=BVRB_4g086750 PE=4 SV=1)'	'not assigned.unknown'	0.557693	0.169521	-	0.846182	0.999857	-	0.754593	0.891049	-	0.596965	0.227897	-	0.393362	0.000876364	***	0.883941	0.999995	-	0.664633	0.465895	-	0.557289	0.0321144	-	1.04854	1	-	1.35306	0.991375	-
tr.A0A0J8D349.A0A0J8D349_BETVU	X	'(at2g46820 : 92.0) Encodes the P subunit of Photosystem I. About 25% of the TMP14 pool appeared to be phosphorylated, and this ratio is not affected by light. Contains seven phosphorylation sites on threonine residue and chloroplast targeting signal. Located in the proximity of PSI-L, -H and -O subunits.; photosystem I P subunit (PSI-P); FUNCTIONS IN: DNA binding; INVOLVED IN: photosynthetic ele…	'PS.lightreaction.photosystem I.PSI polypeptide subunits'	0.686243	0.858871	-	0.877777	0.999901	-	0.910306	1	-	0.68835	0.658114	-	0.39749	7.20099e-05	***	0.682926	0.469954	-	0.919874	1	-	1.12627	0.999999	-	0.920058	1	-	1.32651	0.991432	-
tr.A0A0J8BFV0.A0A0J8BFV0_BETVU	X	'(at1g56450 : 332.0) 20S proteasome beta subunit PBG1 (PBG1) mRNA, complete cds; 20S proteasome beta subunit G1 (PBG1); FUNCTIONS IN: peptidase activity, endopeptidase activity, threonine-type endopeptidase activity; INVOLVED IN: response to cadmium ion, response to salt stress, ubiquitin-dependent protein catabolic process; LOCATED IN: proteasome core complex, proteasome complex, cytosolic ribos…	'protein.degradation.ubiquitin.proteasom'	1.66804	0.276849	-	1.00954	1	-	1.3486	0.963822	-	1.28988	0.99164	-	2.19654	0.000904223	***	1.13538	0.999899	-	1.31632	0.960072	-	1.49529	0.396018	-	1.08737	1	-	0.808491	0.992203	-
tr.A0A0J8BUJ0.A0A0J8BUJ0_BETVU		'(at4g19880 : 552.0) Glutathione S-transferase family protein; FUNCTIONS IN: molecular_function unknown; INVOLVED IN: response to cadmium ion; LOCATED IN: chloroplast; EXPRESSED IN: 23 plant structures; EXPRESSED DURING: 13 growth stages; CONTAINS InterPro DOMAIN/s: Glutathione S-transferase, predicted (InterPro:IPR016639), Glutathione S-transferase, C-terminal (InterPro:IPR004046), Glutathione S…	'misc.glutathione S transferases'	2.26789	0.415673	-	1.41346	0.999957	-	1.61345	0.992002	-	1.83428	0.98917	-	3.21814	0.00143073	**	1.81314	0.89636	-	0.45576	0.989416	-	0.959404	1	-	0.945767	1	-	0.711434	0.992949	-
tr.A0A0J8BMB6.A0A0J8BMB6_BETVU	X	'(gnl|cdd|68039 : 260.0) no description available & (at2g15220 : 258.0) Plant basic secretory protein (BSP) family protein; INVOLVED IN: defense response; LOCATED IN: endomembrane system; EXPRESSED DURING: seedling growth; CONTAINS InterPro DOMAIN/s: Uncharacterised protein family, basic secretory protein (InterPro:IPR007541); BEST Arabidopsis thaliana protein match is: Plant basic secretory prot…	'stress.biotic'	27.5411	0.992106	not valid	0.843559	1	not valid	1.53789	1	not valid	5.52757	1	not valid	43.6698	0.00828919	**	23.9886	0.879016	not valid	0.0256401	0.552515	not valid	11.0798	0.999996	not valid	1.26904	1	not valid	0.05584	0.993595	not valid
tr.A0A0J8BB86.A0A0J8BB86_BETVU	X	'(at1g17160 : 438.0) pfkB-like carbohydrate kinase family protein; FUNCTIONS IN: kinase activity, ribokinase activity; INVOLVED IN: D-ribose metabolic process; LOCATED IN: chloroplast; EXPRESSED IN: 23 plant structures; EXPRESSED DURING: 13 growth stages; CONTAINS InterPro DOMAIN/s: Carbohydrate/purine kinase (InterPro:IPR011611), Ribokinase (InterPro:IPR002139), Carbohydrate/puine kinase, PfkB, …	'minor CHO metabolism.others'	1.79568	0.859244	-	1.03715	1	-	1.25357	0.999999	-	2.13364	0.316843	-	2.54583	0.0125055	*	1.03343	1	-	1.12571	1	-	1.80446	0.0880899	-	1.10116	1	-	0.698103	0.994733	-
tr.A0A0J8FD90.A0A0J8FD90_BETVU	X	'(at5g27540 : 890.0) Encodes a protein with similarity to GTPases that is localized to the mitochondrion. Involved in embryogenesis, pollen tube growth and required for mitochondrial development.; MIRO-related GTP-ase 1 (MIRO1); FUNCTIONS IN: GTP binding; INVOLVED IN: pollen tube growth, mitochondrion organization, embryo development, embryo development ending in seed dormancy; LOCATED IN: mitoch…	'signalling.G-proteins'	0.938723	1	not valid	1.45888	1	not valid	12.1905	0.989342	not valid	10.9097	0.998086	not valid	72.2316	6.65226e-08	***	9.53869	0.996787	not valid	1.85094	1	not valid	0.532025	1	not valid	0.421674	1	not valid	12.9862	0.994854	not valid
tr.A0A0J8CZU9.A0A0J8CZU9_BETVU	X	'(at4g26900 : 920.0) encodes a glutamine amidotransferase and cyclase, catalyzes the fifth and sixth steps of the histidine biosynthetic pathway; HIS HF (AT-HF); FUNCTIONS IN: imidazoleglycerol-phosphate synthase activity; INVOLVED IN: histidine biosynthetic process; LOCATED IN: chloroplast; EXPRESSED IN: 23 plant structures; EXPRESSED DURING: 14 growth stages; CONTAINS InterPro DOMAIN/s: Imidazo…	'amino acid metabolism.synthesis.histidine.N'-5'-phosphoribosyl-formimino-5-aminoimidazole-4-carboxamide ribonucleotide isomerase'	1.87111	0.217265	-	1.22652	0.995809	-	1.50323	0.890001	-	1.53011	0.608741	-	2.09691	0.00696436	**	1.51321	0.603874	-	1.81693	0.223399	-	1.31249	0.962501	-	1.07992	1	-	0.803392	0.99669	-
tr.A0A0J8FQ17.A0A0J8FQ17_BETVU	X	'(at5g12040 : 493.0) Nitrilase/cyanide hydratase and apolipoprotein N-acyltransferase family protein; FUNCTIONS IN: hydrolase activity, acting on carbon-nitrogen (but not peptide) bonds, zinc ion binding; INVOLVED IN: nitrogen compound metabolic process; LOCATED IN: chloroplast; EXPRESSED IN: 23 plant structures; EXPRESSED DURING: 13 growth stages; CONTAINS InterPro DOMAIN/s: Nitrilase/cyanide hy…	'not assigned.no ontology'	1.56973	0.35539	-	1.18862	0.999965	-	1.31063	0.965727	-	1.55898	0.284667	-	1.82588	0.0017264	-	1.06296	1	-	1.13086	0.999997	-	1.09688	0.999999	-	1.0831	1	-	0.834942	0.997302	-
tr.A0A0J8B2F5.A0A0J8B2F5_BETVU	X	'(at2g21250 : 526.0) NAD(P)-linked oxidoreductase superfamily protein; FUNCTIONS IN: oxidoreductase activity; INVOLVED IN: response to cadmium ion; EXPRESSED IN: cultured cell, leaf; EXPRESSED DURING: seedling growth; CONTAINS InterPro DOMAIN/s: Aldo/keto reductase (InterPro:IPR001395), Aldo/keto reductase subgroup (InterPro:IPR020471), Aldo/keto reductase, conserved site (InterPro:IPR018170); BE…	'minor CHO metabolism.others'	1.70851	0.205558	-	1.22123	0.99932	-	1.41889	0.863489	-	1.71632	0.314939	-	2.1463	0.000428819	***	1.42208	0.291009	-	1.06354	1	-	1.45487	0.316295	-	1.16772	0.99931	-	0.830484	0.99744	-
tr.A0A0J8C987.A0A0J8C987_BETVU	X	'(at2g04039 : 162.0) unknown protein; FUNCTIONS IN: molecular_function unknown; LOCATED IN: chloroplast; EXPRESSED IN: 21 plant structures; EXPRESSED DURING: 13 growth stages; CONTAINS InterPro DOMAIN/s: Protein of unknown function DUF2996 (InterPro:IPR021374); Has 38 Blast hits to 38 proteins in 13 species: Archae - 0; Bacteria - 0; Metazoa - 0; Fungi - 0; Plants - 38; Viruses - 0; Other Eukaryo…	'not assigned.unknown'	0.523623	0.0129919	-	0.947684	1	-	0.657416	0.143962	-	0.694357	0.314551	-	0.456319	1.16088e-05	***	0.668938	0.386218	-	0.834316	0.997658	-	0.787328	0.944411	-	1.06084	1	-	1.25551	0.998828	-
tr.A0A0J8CXQ4.A0A0J8CXQ4_BETVU	X	'(at5g11450 : 301.0) Mog1/PsbP/DUF1795-like photosystem II reaction center PsbP family protein; FUNCTIONS IN: calcium ion binding; INVOLVED IN: photosynthesis; LOCATED IN: thylakoid, thylakoid lumen, chloroplast thylakoid membrane, chloroplast thylakoid lumen, chloroplast; EXPRESSED IN: 23 plant structures; EXPRESSED DURING: 13 growth stages; CONTAINS InterPro DOMAIN/s: Photosystem II oxygen evol…	'PS.lightreaction.photosystem II.PSII polypeptide subunits'	1.56863	0.10094	-	1.14026	0.999955	-	1.39581	0.495556	-	1.51011	0.28412	-	1.76511	0.00378243	-	1.29124	0.956002	-	1.60198	0.390628	-	1.71704	0.18746	-	1.37966	0.920188	-	0.889828	0.999743	-
tr.A0A0J8D1M0.A0A0J8D1M0_BETVU	X	'(p51613|chib_vitvi : 415.0) Basic endochitinase precursor (EC 3.2.1.14) - Vitis vinifera (Grape) & (gnl|cdd|84590 : 390.0) no description available & (at3g12500 : 389.0) encodes a basic chitinase involved in ethylene/jasmonic acid mediated signalling pathway during systemic acquired resistance based on expression analyses.; basic chitinase (HCHIB); FUNCTIONS IN: chitinase activity; INVOLVED IN: …	'stress.biotic'	250.446	0.20636	-	3.02322	0.936689	-	168.727	0.714812	-	309.748	0.476708	-	269.491	0.014244	*	17.0836	0.308932	-	37.4473	1	not valid	7.33293	0.885149	not valid	189.384	0.972784	-	0.673708	0.999815	-
tr.A0A0J8CN52.A0A0J8CN52_BETVU	X	'(at1g54500 : 166.0) Rubredoxin-like superfamily protein; FUNCTIONS IN: electron carrier activity, metal ion binding; LOCATED IN: chloroplast thylakoid membrane, chloroplast; EXPRESSED IN: 21 plant structures; EXPRESSED DURING: 13 growth stages; CONTAINS InterPro DOMAIN/s: Rubredoxin, iron-binding site (InterPro:IPR018527), Rubredoxin-type Fe(Cys)4 protein (InterPro:IPR004039); Has 3108 Blast hit…	'protein.assembly and cofactor ligation'	0.391597	0.0652077	-	1.10614	1	-	0.551851	0.3143	-	0.465559	0.0638081	-	0.135711	2.12949e-05	***	0.765295	0.997333	-	0.702373	0.986219	-	1.02413	1	-	0.896616	1	-	1.40923	0.99992	-
tr.A0A0J8CWV6.A0A0J8CWV6_BETVU	X	'(at4g27585 : 315.0) SPFH/Band 7/PHB domain-containing membrane-associated protein family; FUNCTIONS IN: zinc ion binding; INVOLVED IN: biological_process unknown; LOCATED IN: mitochondrion, membrane; EXPRESSED IN: callus, leaf; CONTAINS InterPro DOMAIN/s: Band 7 protein (InterPro:IPR001107); BEST Arabidopsis thaliana protein match is: SPFH/Band 7/PHB domain-containing membrane-associated protein…	'not assigned.no ontology'	4.12856	0.185775	-	0.491105	0.912047	-	3.22231	0.604617	-	2.80335	0.595565	-	7.56486	0.00821459	**	1.09757	1	-	1.10551	1	-	0.694814	0.956469	-	1.86733	0.992445	-	0.780491	0.999953	-
tr.A0A0J8C1W0.A0A0J8C1W0_BETVU		'(at1g27385 : 216.0) unknown protein; FUNCTIONS IN: molecular_function unknown; INVOLVED IN: biological_process unknown; EXPRESSED IN: 24 plant structures; EXPRESSED DURING: 13 growth stages; CONTAINS InterPro DOMAIN/s: Protein of unknown function DUF493 (InterPro:IPR007454); Has 79 Blast hits to 79 proteins in 23 species: Archae - 0; Bacteria - 6; Metazoa - 0; Fungi - 0; Plants - 72; Viruses - 0…	'not assigned.unknown'	0.767937	1	not valid	0.437684	0.988675	-	0.0318204	0.997653	not valid	0.15278	0.858991	not valid	0.217706	0.037048	*	0.0658654	0.999997	not valid	1.0398	1	not valid	0.0421696	0.99999	not valid	0.0920567	1	not valid	0.0414362	0.999969	not valid
tr.A0A0J8BYB6.A0A0J8BYB6_BETVU	X	'(at5g52970 : 277.0) thylakoid lumen 15.0 kDa protein; FUNCTIONS IN: molecular_function unknown; INVOLVED IN: biological_process unknown; LOCATED IN: thylakoid, thylakoid lumen, chloroplast thylakoid lumen, chloroplast; EXPRESSED IN: 20 plant structures; EXPRESSED DURING: 13 growth stages; Has 30201 Blast hits to 17322 proteins in 780 species: Archae - 12; Bacteria - 1396; Metazoa - 17338; Fungi …	'not assigned.no ontology'	1.79775	0.0860321	-	0.865459	0.999973	-	1.59846	0.336223	-	1.74124	0.124014	-	2.12056	0.000370847	***	1.10204	1	-	1.15604	0.999994	-	1.92801	0.0240054	-	1.10295	1	-	0.889142	0.999974	-
tr.Q9AXD1.Q9AXD1_BETVU		'(q42899|glna1_lotja : 661.0) Glutamine synthetase cytosolic isozyme (EC 6.3.1.2) (Glutamate--ammonia ligase) (GS1) - Lotus japonicus & (at5g37600 : 639.0) encodes a cytosolic glutamine synthetase, the enzyme has high affinity with substrate ammonium; glutamine synthase clone R1 (GSR 1); FUNCTIONS IN: glutamate-ammonia ligase activity, copper ion binding; INVOLVED IN: nitrate assimilation, respon…	'N-metabolism.ammonia metabolism.glutamine synthetase'	2.21177	0.172818	-	1.46553	0.997102	-	1.89134	0.527363	-	2.02672	0.178792	-	2.82193	0.000731511	***	2.68713	0.231505	-	1.6894	0.838405	-	1.73243	0.475527	-	1.37819	0.994765	-	0.855126	0.999984	-
tr.A0A0J8CWP9.A0A0J8CWP9_BETVU	X	'(at4g32770 : 660.0) Tocopherol cyclase involved in tocopherol (vitamin E)synthesis. VTE1 over-expressing plants have increased tocopherol indicating VTE1 is a major limiting factor in tocopherol synthesis. Mutants defective in this gene accumulate high amounts of zeaxanthin in conditions of high light or low temperature. Plays a role in the adaptation to low temperature stress, notably phloem lo…	'secondary metabolism.isoprenoids.tocopherol biosynthesis.tocopherol cyclase'	36.8253	0.821244	not valid	3.18675	0.99997	not valid	23.2039	0.993467	not valid	49.5072	0.0937349	-	158.457	0.00544433	**	20.859	0.990513	not valid	0.0576633	0.9798	not valid	2.29896	0.999801	not valid	0.075593	0.999998	not valid	0.630108	0.999994	not valid
tr.A0A0J8CC95.A0A0J8CC95_BETVU	X	'(at5g45390 : 361.0) One of several nuclear-encoded ClpPs (caseinolytic protease). Contains a highly conserved catalytic triad of Ser-type proteases (Ser-His-Asp). The name reflects nomenclature described in Adam et. al (2001).; CLP protease P4 (CLPP4); FUNCTIONS IN: serine-type endopeptidase activity; INVOLVED IN: chloroplast organization, regulation of timing of transition from vegetative to re…	'protein.degradation.serine protease'	1.64743	0.0887421	-	1.13452	0.999887	-	1.50675	0.276366	-	1.40083	0.923901	-	1.97414	0.00149748	-	1.06368	1	-	0.925652	1	-	1.34567	0.7691	-	1.30471	0.802397	-	0.914608	0.999996	-
tr.A0A0J8FT27.A0A0J8FT27_BETVU	X	'(at3g56190 : 370.0) Encodes one of two alpha-SNAPs (soluble NSF attachment protein) in Arabidopsis; alpha-soluble NSF attachment protein 2 (ALPHA-SNAP2); FUNCTIONS IN: soluble NSF attachment protein activity, binding; INVOLVED IN: intracellular protein transport; LOCATED IN: plasma membrane, vacuole, membrane; EXPRESSED IN: male gametophyte, cultured cell, pollen tube, leaf; EXPRESSED DURING: L …	'protein.targeting.secretory pathway.unspecified'	1.64313	0.604482	-	1.06035	1	-	1.44381	0.929832	-	1.73922	0.96639	-	4.0171	0.0158973	*	1.34654	0.998279	-	0.759279	0.998518	-	0.521784	0.776198	-	0.919454	1	-	0.878697	0.999997	-
tr.A0A0J8BDD0.A0A0J8BDD0_BETVU	X	'(at3g15360 : 172.0) encodes a prokaryotic thioredoxin; thioredoxin M-type 4 (TRX-M4); FUNCTIONS IN: enzyme activator activity; INVOLVED IN: response to oxidative stress, positive regulation of catalytic activity; LOCATED IN: thylakoid, chloroplast thylakoid membrane, cell wall, chloroplast, chloroplast envelope; EXPRESSED IN: 24 plant structures; EXPRESSED DURING: 13 growth stages; CONTAINS Inte…	'redox.thioredoxin'	1.86806	0.174432	-	0.730582	0.962767	-	1.67785	0.427039	-	1.74067	0.069148	-	2.0185	0.00198041	**	1.40524	0.885309	-	1.49396	0.733157	-	1.83195	0.0586928	-	1.0444	1	-	0.89818	0.999999	-
tr.A0A0J8C5G7.A0A0J8C5G7_BETVU	X	'(at5g65020 : 445.0) Annexins are calcium binding proteins that are localized in the cytoplasm. When cytosolic Ca2+ increases, they relocate to the plasma membrane. They may be involved in the Golgi-mediated secretion of polysaccharides.; annexin 2 (ANNAT2); FUNCTIONS IN: calcium-dependent phospholipid binding, calcium ion binding; INVOLVED IN: polysaccharide transport, response to water deprivat…	'cell.organisation'	1.17865	1	-	1.91386	0.886003	-	1.53851	0.999472	-	0.578706	1	not valid	6.35108	0.016791	*	30.4463	1	not valid	3.68913	0.438498	-	0.702317	0.999999	-	0.765471	0.999999	-	1.30532	0.999999	-
tr.A0A0J8B9T6.A0A0J8B9T6_BETVU	X	'(at1g30630 : 461.0) Coatomer epsilon subunit; FUNCTIONS IN: protein transporter activity, structural molecule activity, binding; INVOLVED IN: retrograde vesicle-mediated transport, Golgi to ER; LOCATED IN: plasma membrane; EXPRESSED IN: 24 plant structures; EXPRESSED DURING: 13 growth stages; CONTAINS InterPro DOMAIN/s: Tetratricopeptide-like helical (InterPro:IPR011990), Coatomer, epsilon subun…	'cell.vesicle transport'	3.84415	0.996307	not valid	0.20108	0.285942	-	2.36505	0.999999	not valid	1.40415	1	not valid	67.2682	0.00509213	**	1.67095	0.50592	-	7.83367	1	not valid	3.00247	0.99978	not valid	2.02741	0.999985	not valid	0.615233	0.999999	not valid
tr.A0A0J8E4L6.A0A0J8E4L6_BETVU	X	'(p49332|gstxc_tobac : 306.0) Probable glutathione S-transferase parC (EC 2.5.1.18) (Auxin-regulated protein parC) - Nicotiana tabacum (Common tobacco) & (at1g78340 : 293.0) Encodes glutathione transferase belonging to the tau class of GSTs. Naming convention according to Wagner et al. (2002).; glutathione S-transferase TAU 22 (GSTU22); CONTAINS InterPro DOMAIN/s: Thioredoxin fold (InterPro:IPR01…	'misc.glutathione S transferases'	4.26146	0.608152	-	4.22414	0.972066	-	3.35534	0.903578	-	4.76639	0.593271	-	4.26371	0.035774	*	2.34572	0.40287	-	1.21609	1	-	1.4366	0.999968	-	1.26856	0.999987	-	0.787369	0.999999	-
tr.A0A0J8E055.A0A0J8E055_BETVU	X	'(at3g21360 : 501.0) 2-oxoglutarate (2OG) and Fe(II)-dependent oxygenase superfamily protein; FUNCTIONS IN: oxidoreductase activity; INVOLVED IN: oxidation reduction; LOCATED IN: nucleus; EXPRESSED IN: 21 plant structures; EXPRESSED DURING: 13 growth stages; CONTAINS InterPro DOMAIN/s: Taurine catabolism dioxygenase TauD/TfdA (InterPro:IPR003819); Has 1029 Blast hits to 1021 proteins in 229 speci…	'not assigned.unknown'	1.87246	0.493822	-	1.46764	0.979185	-	1.64618	0.822558	-	2.02565	0.0629209	-	1.86164	0.0391116	-	1.35947	0.980723	-	1.38679	0.9784	-	1.32507	0.987274	-	1.10253	1	-	0.879154	0.999999	-
tr.A0A0J8BMU6.A0A0J8BMU6_BETVU	X	'(at3g19900 : 221.0) unknown protein; FUNCTIONS IN: molecular_function unknown; INVOLVED IN: biological_process unknown; LOCATED IN: chloroplast; EXPRESSED IN: 23 plant structures; EXPRESSED DURING: 13 growth stages; CONTAINS InterPro DOMAIN/s: Protein of unknown function DUF3067 (InterPro:IPR021420); Has 276 Blast hits to 276 proteins in 83 species: Archae - 0; Bacteria - 112; Metazoa - 0; Fungi…	'not assigned.unknown'	0.819252	0.864978	-	0.881458	0.999719	-	0.759202	0.330177	-	0.664046	0.177547	-	0.54831	0.00278237	-	0.723249	0.567257	-	0.708927	0.733995	-	0.569078	0.0333545	-	0.9745	1	-	0.926701	1	-
tr.A0A0J8B373.A0A0J8B373_BETVU		'(at5g42220 : 460.0) Ubiquitin-like superfamily protein; CONTAINS InterPro DOMAIN/s: Ubiquitin subgroup (InterPro:IPR019956), Ubiquitin conserved site (InterPro:IPR019954), Ubiquitin (InterPro:IPR000626), Ubiquitin supergroup (InterPro:IPR019955); BEST Arabidopsis thaliana protein match is: Ubiquitin-like superfamily protein (TAIR:AT5G25270.1); Has 12270 Blast hits to 6672 proteins in 779 species…	'protein.synthesis.initiation'	2.97934	0.40514	-	2.21684	0.922251	-	2.51208	0.719742	-	2.28057	0.460512	-	56.8226	0.0242273	*	0.651611	0.997728	-	2.17164	0.999747	not valid	2.15035	0.999916	not valid	14.677	0.999758	not valid	0.843166	1	-
tr.A0A0J8ELT9.A0A0J8ELT9_BETVU	X	'(at1g11530 : 138.0) Encodes a monocysteinic thioredoxin, thioredoxin in which the second cysteine of the redox site is replaced by a serine, with low disulfide reductase but efficient disulfide isomerase activity.; C-terminal cysteine residue is changed to a serine 1 (CXXS1); CONTAINS InterPro DOMAIN/s: Thioredoxin fold (InterPro:IPR012335), Thioredoxin, core (InterPro:IPR015467), Thioredoxin-li…	'redox.thioredoxin'	1.21538	1	not valid	21.5538	0.992093	not valid	1.85842	0.999969	not valid	14.6099	0.999496	not valid	88.6897	0.000118876	***	1.70608	1	not valid	9.11529	1	not valid	19.2783	0.911293	not valid	12.9654	1	not valid	1.52909	1	not valid
tr.A0A0J8FGS4.A0A0J8FGS4_BETVU	X	' no hits & (original description: Uncharacterized protein OS=Beta vulgaris subsp. vulgaris GN=BVRB_3g061780 PE=4 SV=1)'	'not assigned.unknown'	1.07425	1	-	1.05206	1	-	1.19257	0.999639	-	1.67416	0.0648955	-	1.71145	0.0460814	-	1.06725	1	-	1.37814	0.992954	-	1.89666	0.446193	-	0.85161	0.999965	-	1.11014	1	-
tr.A0A0J8BPJ9.A0A0J8BPJ9_BETVU	X	'(p51615|maox_vitvi : 992.0) NADP-dependent malic enzyme (EC 1.1.1.40) (NADP-ME) - Vitis vinifera (Grape) & (at2g19900 : 943.0) The malic enzyme (EC 1.1.1.40) encoded by AtNADP-ME1 is expressed in response to developmental and cell-specific signals. The enzyme is active in vitro and appears to function as a homohexamer or homooctamer. It is believed to be a cytosolic protein.; NADP-malic enzyme 1…	'TCA / org transformation.other organic acid transformatons.malic'	5.70518	0.966838	-	4.01229	0.998439	-	4.02374	0.999236	-	6.77145	0.965616	-	22.4981	0.0187625	*	6.7226	0.694467	-	1.68085	1	-	2.08068	0.961137	-	1.07323	1	-	0.705278	1	-
tr.A0A0J8CIK5.A0A0J8CIK5_BETVU	X	'(at4g23890 : 210.0) unknown protein; FUNCTIONS IN: molecular_function unknown; INVOLVED IN: biological_process unknown; LOCATED IN: chloroplast thylakoid membrane, chloroplast; EXPRESSED IN: 22 plant structures; EXPRESSED DURING: 13 growth stages; CONTAINS InterPro DOMAIN/s: Protein of unknown function DUF3252 (InterPro:IPR021659); Has 287 Blast hits to 287 proteins in 81 species: Archae - 0; Ba…	'not assigned.unknown'	0.619672	0.123412	-	0.869756	0.994436	-	0.680098	0.233554	-	0.692785	0.397155	-	0.469141	0.000489174	***	0.745829	0.867591	-	0.871256	0.999893	-	0.773388	0.932038	-	0.8692	0.999917	-	1.09751	1	-
tr.A0A0J8BGE4.A0A0J8BGE4_BETVU	X	'(at5g52100 : 455.0) Is essential for chloroplast NAD(P)H dehydrogenase activity, which is involved in electron transfer between PSII and PSI. Likely functions in biogenesis or stabilization of the NAD(P)H dehydrogenase complex.; chlororespiration reduction 1 (crr1); FUNCTIONS IN: dihydrodipicolinate reductase activity; INVOLVED IN: photosynthesis, light reaction, lysine biosynthetic process via …	'amino acid metabolism.synthesis.aspartate family.lysine.dihydrodipicolinate reductase'	0.834595	0.999854	-	1.02151	1	-	0.755024	0.97448	-	0.739217	0.912046	-	0.306815	0.0154619	*	0.819516	0.998465	-	0.72413	0.983688	-	1.02332	1	-	0.893536	1	-	0.90466	1	-
tr.A0A0J8D0K4.A0A0J8D0K4_BETVU	X	'(at5g42765 : 172.0) INVOLVED IN: biological_process unknown; LOCATED IN: thylakoid, chloroplast thylakoid membrane, chloroplast; EXPRESSED IN: 22 plant structures; EXPRESSED DURING: 13 growth stages; CONTAINS InterPro DOMAIN/s: Twin-arginine translocation pathway, signal sequence (InterPro:IPR006311); Has 30201 Blast hits to 17322 proteins in 780 species: Archae - 12; Bacteria - 1396; Metazoa - …	'not assigned.unknown'	1.73263	0.269764	-	1.20677	0.999684	-	1.85082	0.0506817	-	1.49935	0.969213	-	2.89839	5.99764e-05	***	1.23278	0.997614	-	1.46167	0.799518	-	1.7572	0.122466	-	1.44189	0.728082	-	1.06821	1	-
tr.A0A0J8CSD9.A0A0J8CSD9_BETVU	X	'(at4g17720 : 264.0) RNA-binding (RRM/RBD/RNP motifs) family protein; FUNCTIONS IN: oxidoreductase activity, nucleotide binding, nucleic acid binding; INVOLVED IN: oxidation reduction; EXPRESSED IN: 24 plant structures; EXPRESSED DURING: 15 growth stages; CONTAINS InterPro DOMAIN/s: Aldo/keto reductase (InterPro:IPR001395), RNA recognition motif, RNP-1 (InterPro:IPR000504), Nucleotide-binding, al…	'RNA.RNA binding'	1.55828	0.993661	-	1.33438	0.999936	-	1.74534	0.859106	-	1.98561	0.195648	-	4.28374	0.0118436	*	1.15527	1	-	1.14982	1	not valid	3.29153	0.20755	-	1.36559	0.999994	-	1.12004	1	-
tr.A0A0J8FG47.A0A0J8FG47_BETVU	X	'(gnl|cdd|81600 : 585.0) no description available & (at4g22930 : 582.0) Encodes dihydroorotase (PYR4).; pyrimidin 4 (PYR4); FUNCTIONS IN: dihydroorotase activity; INVOLVED IN: 'de novo' pyrimidine base biosynthetic process, pyrimidine base biosynthetic process; LOCATED IN: chloroplast; EXPRESSED IN: 22 plant structures; EXPRESSED DURING: 13 growth stages; CONTAINS InterPro DOMAIN/s: Dihydroorotas…	'nucleotide metabolism.synthesis.pyrimidine.dihydroorotase'	63.9053	0.0886889	-	2.43359	0.999994	not valid	55.9117	0.139648	-	14.7135	0.999999	not valid	5.50894	0.0175836	*	1.08097	1	not valid	34.3104	0.999986	not valid	1.81789	1	not valid	1.03376	1	not valid	0.874915	1	-
tr.A0A0J8FID3.A0A0J8FID3_BETVU	X	'(at3g13460 : 351.0) Physically interacts with CIPK1.; evolutionarily conserved C-terminal region 2 (ECT2); FUNCTIONS IN: protein binding; LOCATED IN: nucleus, cytoplasm; EXPRESSED IN: 24 plant structures; EXPRESSED DURING: 15 growth stages; CONTAINS InterPro DOMAIN/s: YTH domain (InterPro:IPR007275); BEST Arabidopsis thaliana protein match is: evolutionarily conserved C-terminal region 4 (TAIR:A…	'signalling.calcium'	3.84823	0.109376	not valid	0.862767	0.999999	-	3.53512	0.146486	-	1.00287	1	-	1.89495	0.0452482	-	1.5376	0.659508	-	1.7215	0.180648	-	2.77012	0.185745	-	0.874192	0.999999	-	0.918635	1	-
tr.A0A0J8EBP4.A0A0J8EBP4_BETVU	X	'(p80269|ndus8_soltu : 365.0) NADH dehydrogenase [ubiquinone] iron-sulfur protein 8, mitochondrial precursor (EC 1.6.5.3) (EC 1.6.99.3) (NADH-ubiquinone oxidoreductase 23 kDa subunit) (Complex I-23kD) (CI-23kD) (Complex I-28.5kD) (CI-28.5kD) - Solanum tuberosum (Po & (at1g79010 : 350.0) Alpha-helical ferredoxin; FUNCTIONS IN: NADH dehydrogenase (ubiquinone) activity, metal ion binding; INVOLVED I…	'mitochondrial electron transport / ATP synthesis.NADH-DH.localisation not clear'	1.26921	0.976705	-	1.20062	0.998998	-	1.2445	0.980448	-	1.44261	0.672374	-	1.85387	0.0450055	-	1.28606	0.928123	-	1.05131	1	-	1.85923	0.00609712	-	0.953503	1	-	0.980531	1	-
tr.A0A0J8C4I4.A0A0J8C4I4_BETVU	X	'(at2g02740 : 304.0) Encodes a homolog of the potato p24 protein. It shares the conserved KGKAAL domain, a putative DNA-binding domain, with potato p24 and is localized to the plastid and not the nucleus.; WHIRLY 3 (WHY3); FUNCTIONS IN: DNA binding; INVOLVED IN: defense response; LOCATED IN: plastid chromosome, chloroplast; EXPRESSED IN: 20 plant structures; EXPRESSED DURING: 13 growth stages; CO…	'RNA.regulation of transcription.putative transcription regulator'	1.34928	0.87731	-	0.980051	1	-	1.39344	0.636251	-	1.07988	1	-	1.78823	0.0216081	-	1.53679	0.29457	-	1.5475	0.516418	-	1.82045	0.00684914	-	1.67635	0.41692	-	1.03273	1	-
tr.A0A0J8BYN4.A0A0J8BYN4_BETVU	X	' no hits & (original description: Uncharacterized protein OS=Beta vulgaris subsp. vulgaris GN=BVRB_7g172530 PE=4 SV=1)'	'not assigned.unknown'	0.885085	1	-	0.60301	0.902939	-	0.947602	1	-	0.44516	0.71628	-	0.279284	0.00493066	**	0.750222	0.999966	-	0.636105	0.908674	-	0.402321	0.172515	-	1.30387	0.999997	-	1.07063	1	-
tr.A0A0J8CS77.A0A0J8CS77_BETVU	X	'(at4g19710 : 1406.0) Encodes a bifunctional aspartate kinase/homoserine dehydrogenase. These two activities catalyze the first and the third steps toward the synthesis of the essential amino acids threonine, isoleucine and methionine.; aspartate kinase-homoserine dehydrogenase ii (AK-HSDH II); FUNCTIONS IN: homoserine dehydrogenase activity, aspartate kinase activity; INVOLVED IN: aspartate fami…	'amino acid metabolism.synthesis.aspartate family.misc.homoserine.aspartate kinase'	0.0181898	0.277751	-	0.0525887	1	not valid	0.00813946	0.163786	-	18.574	1	not valid	0.0138949	0.0402575	*	0.456993	0.639213	-	0.0145765	0.829081	not valid	0.00787888	0.317827	-	0.974639	1	not valid	0.447475	1	not valid
tr.A0A0J8BIQ5.A0A0J8BIQ5_BETVU	X	'(at2g32520 : 396.0) alpha/beta-Hydrolases superfamily protein; FUNCTIONS IN: hydrolase activity, transferase activity, transferring acyl groups other than amino-acyl groups; INVOLVED IN: response to zinc ion; LOCATED IN: chloroplast; EXPRESSED IN: 24 plant structures; EXPRESSED DURING: 13 growth stages; CONTAINS InterPro DOMAIN/s: Thiolase, active site (InterPro:IPR020610), Dienelactone hydrolas…	'misc.misc2'	1.59333	0.383942	-	0.984986	1	-	1.55671	0.361793	-	1.51782	0.237327	-	2.10207	0.000352475	***	1.42691	0.770169	-	1.30928	0.953743	-	1.48595	0.383445	-	1.00236	1	-	0.977015	1	-
tr.A0A0J8FJB3.A0A0J8FJB3_BETVU	X	'(at5g53490 : 294.0) thylakoid lumenal 17.4 kDa protein, chloroplast, identical to SP:P81760 Thylakoid lumenal 17.4 kDa protein, chloroplast precursor (P17.4) {Arabidopsis thaliana}. Putative pentapeptide protein.; Tetratricopeptide repeat (TPR)-like superfamily protein; FUNCTIONS IN: molecular_function unknown; INVOLVED IN: biological_process unknown; LOCATED IN: chloroplast thylakoid lumen; EXP…	'not assigned.no ontology'	1.61971	0.129514	-	1.22672	0.988027	-	1.60699	0.0830651	-	1.80308	0.0848275	-	2.17411	0.000314182	***	1.0247	1	-	1.06953	1	-	1.40318	0.595506	-	1.12937	0.999987	-	0.992147	1	-
tr.A0A0J8BBQ5.A0A0J8BBQ5_BETVU	X	'(q9sp07|1433_lillo : 409.0) 14-3-3-like protein - Lilium longiflorum (Trumpet lily) & (at3g02520 : 405.0) Encodes GF14 &#957;, a 14-3-3 protein isoform (14-3-3&#957;).; general regulatory factor 7 (GRF7); FUNCTIONS IN: protein phosphorylated amino acid binding; LOCATED IN: nuclear envelope, chloroplast stroma, plasma membrane, chloroplast, cytoplasm; EXPRESSED IN: 24 plant structures; EXPRESSED …	'signalling.14-3-3 proteins'	2.14461	0.404053	-	0.890281	1	-	2.21853	0.194821	-	2.63275	0.974325	-	147.36	0.0037493	**	1.33979	0.998937	-	0.635518	0.988155	-	0.563903	0.980322	-	1.12986	1	-	1.03447	1	-
tr.A0A0J8E0F9.A0A0J8E0F9_BETVU	X	'(p30109|gstf1_tobac : 269.0) Glutathione S-transferase PARB (EC 2.5.1.18) (GST class-phi) - Nicotiana tabacum (Common tobacco) & (at2g47730 : 259.0) Encodes glutathione transferase belonging to the phi class of GSTs. Naming convention according to Wagner et al. (2002).; glutathione S-transferase phi 8 (GSTF8); FUNCTIONS IN: glutathione transferase activity, glutathione binding; INVOLVED IN: in 8…	'misc.glutathione S transferases'	2.08722	0.514399	-	0.883216	1	-	1.97645	0.566148	-	2.46487	0.123813	-	2.78757	0.00885383	**	1.71781	0.856086	-	1.2337	0.999995	-	1.39877	0.992028	-	1.36658	0.999237	-	0.946926	1	-
tr.A0A0J8BQJ9.A0A0J8BQJ9_BETVU	X	'(p45852|glp1_mescr : 261.0) Germin-like protein precursor - Mesembryanthemum crystallinum (Common ice plant) & (at5g39130 : 226.0) RmlC-like cupins superfamily protein; FUNCTIONS IN: manganese ion binding, nutrient reservoir activity; INVOLVED IN: biological_process unknown; LOCATED IN: endomembrane system, apoplast; CONTAINS InterPro DOMAIN/s: Cupin, RmlC-type (InterPro:IPR011051), Cupin 1 (Int…	'stress.abiotic.unspecified'	0.130694	0.886343	-	0.499584	0.991697	-	0.235326	0.921088	-	0.347948	0.989245	-	0.0901456	0.00315181	**	0.584736	1	-	0.746632	1	-	0.389813	0.999733	-	0.943588	1	-	1.80058	1	not valid
tr.A0A023ZQX0.A0A023ZQX0_BETVU	X	'(gnl|cdd|79229 : 133.0) no description available & (p08698|if1c_spiol : 120.0) Translation initiation factor IF-1, chloroplast - Spinacia oleracea (Spinach) & (at4g11175 : 82.0) Nucleic acid-binding, OB-fold-like protein; FUNCTIONS IN: RNA binding, translation initiation factor activity; INVOLVED IN: translational initiation; LOCATED IN: chloroplast; EXPRESSED IN: 22 plant structures; EXPRESSED …	'protein.synthesis.initiation'	4.40069	0.221094	-	0.545288	0.985906	-	4.21359	0.194882	-	0.550607	0.999994	not valid	75.5718	0.0114343	*	0.881533	1	not valid	1.16125	1	not valid	19.4312	0.999992	not valid	0.919415	1	not valid	0.957483	1	-
tr.A0A0J8EMS6.A0A0J8EMS6_BETVU		' (original description: Uncharacterized protein OS=Beta vulgaris subsp. vulgaris GN=BVRB_8g183810 PE=4 SV=1)'	'not assigned.unknown'	28.4306	0.670102	-	2.88599	1	-	26.9465	0.636615	-	3.72217	0.999934	-	20.7487	0.0312587	*	7.02318	0.999847	-	5.8657	1	-	0.781371	1	-	0.810858	1	-	0.9478	1	-
tr.A0A0J8CN03.A0A0J8CN03_BETVU	X	'(at3g04780 : 278.0) Encodes a protein with little sequence identity with any other protein of known structure or function. Part of this protein shows a 42% sequence identity with the C-terminal domain of the 32-kD human thioredoxin-like protein.; CONTAINS InterPro DOMAIN/s: Thioredoxin, core (InterPro:IPR015467), Proteasome-interacting thioredoxin-like domain, C-terminal (InterPro:IPR010400); BE…	'not assigned.unknown'	0.530083	1	not valid	0.0476915	0.920149	not valid	0.900987	1	not valid	18.5159	0.699535	not valid	44.1401	8.07565e-05	***	0.107476	0.999518	not valid	1.25059	1	not valid	0.926261	1	not valid	13.6237	0.999832	not valid	1.69971	1	not valid
tr.A0A0J8CCF7.A0A0J8CCF7_BETVU	X	'(at5g42770 : 261.0) Maf-like protein; FUNCTIONS IN: molecular_function unknown; INVOLVED IN: biological_process unknown; LOCATED IN: cytoplasm; CONTAINS InterPro DOMAIN/s: Maf-like protein (InterPro:IPR003697); BEST Arabidopsis thaliana protein match is: Maf-like protein (TAIR:AT5G66550.1). & (gnl|cdd|36722 : 146.0) no description available & (gnl|cdd|29954 : 129.0) no description available & (r…	'not assigned.no ontology'	0.858901	1	-	0.962611	1	-	0.899554	1	-	1.0294	1	-	0.292825	0.180865	-	0.196379	0.00141841	**	4.84044	0.126299	-	11.8354	0.000109845	***	1.77872	0.921337	-	1.04733	1	-
tr.A0A0J8BKI2.A0A0J8BKI2_BETVU	X	'(at1g80030 : 530.0) Molecular chaperone Hsp40/DnaJ family protein; FUNCTIONS IN: unfolded protein binding, heat shock protein binding, ATP binding; INVOLVED IN: protein folding, response to heat; LOCATED IN: chloroplast thylakoid membrane, chloroplast; EXPRESSED IN: 23 plant structures; EXPRESSED DURING: 14 growth stages; CONTAINS InterPro DOMAIN/s: Molecular chaperone, heat shock protein, Hsp40…	'stress.abiotic.heat'	0.977123	1	-	1.26086	0.999742	-	0.896489	1	-	1.26032	0.996962	-	1.3755	0.970056	-	3.92812	0.0185189	*	0.591179	0.960851	-	6.58091	0.00462934	**	4.10518	0.0713368	-	0.917478	1	-
tr.A0A0J8BZI4.A0A0J8BZI4_BETVU	X	'(at3g45780 : 1304.0) Blue-light photoreceptor. Contains a light activated serine-threonine kinase domain and LOV1 and LOV2 repeats. Mutants are defective in blue-light response. Mediates blue light-induced growth enhancements. PHOT1 and PHOT2 mediate blue light-dependent activation of the plasma membrane H+-ATPase in guard cell protoplasts. PHOT1 undergoes blue-light-dependent autophosphorylatio…	'signalling.light'	1.03728	1	not valid	0.316887	0.946606	-	0.0472327	0.999947	not valid	14.8672	1	not valid	3.8645	0.706718	-	4.61014	0.0251299	*	156.77	0.0508601	-	6.30355	0.015599	*	235.485	0.0244716	*	0.0455353	0.999968	not valid
tr.A0A0J8D1M7.A0A0J8D1M7_BETVU	X	'(at5g41970 : 549.0) Metal-dependent protein hydrolase; FUNCTIONS IN: molecular_function unknown; INVOLVED IN: biological_process unknown; LOCATED IN: mitochondrion; EXPRESSED IN: 24 plant structures; EXPRESSED DURING: 13 growth stages; CONTAINS InterPro DOMAIN/s: Metal-dependent protein hydrolase (InterPro:IPR003226); BEST Arabidopsis thaliana protein match is: Metal-dependent protein hydrolase …	'not assigned.unknown'	1.33614	0.991602	-	0.888737	1	-	1.15798	0.999998	-	1.81927	0.249162	-	1.34398	0.903158	-	8.57521	0.000596668	***	2.19946	0.344654	-	0.997179	1	-	138.931	0.000870388	***	0.866659	0.999997	-
tr.A0A0J8C9K8.A0A0J8C9K8_BETVU	X	'(at4g02620 : 206.0) vacuolar ATPase subunit F family protein; FUNCTIONS IN: hydrogen ion transporting ATP synthase activity, rotational mechanism, proton-transporting ATPase activity, rotational mechanism; INVOLVED IN: ATP synthesis coupled proton transport; LOCATED IN: plasma membrane, vacuole; EXPRESSED IN: 25 plant structures; EXPRESSED DURING: 15 growth stages; CONTAINS InterPro DOMAIN/s: AT…	'transport.p- and v-ATPases.H+-transporting two-sector ATPase'	3.37694	0.538598	not valid	1.4085	1	not valid	0.0298216	0.999455	not valid	0.952801	1	not valid	4.22482	0.418179	-	131.267	9.82575e-05	***	0.0685647	0.999992	not valid	0.659157	1	not valid	5.01312	0.34478	-	0.00883095	0.0775063	not valid
tr.A0A0J8EMH9.A0A0J8EMH9_BETVU	X	'(at5g47550 : 96.3) Cystatin/monellin superfamily protein; FUNCTIONS IN: cysteine-type endopeptidase inhibitor activity; INVOLVED IN: biological_process unknown; LOCATED IN: cell wall; EXPRESSED IN: 24 plant structures; EXPRESSED DURING: 15 growth stages; CONTAINS InterPro DOMAIN/s: Proteinase inhibitor I25, cystatin (InterPro:IPR000010), Proteinase inhibitor I25, cystatin, conserved region (Inte…	'protein.degradation.cysteine protease'	3.7428	0.00355328	**	0.772858	1	-	2.30251	0.627515	-	2.23533	0.705075	-	2.51949	0.205219	-	3.96745	0.0368098	*	1.04759	1	-	1.20513	1	-	2.40897	0.513815	-	0.615183	0.589138	-
tr.A0A0J8CG74.A0A0J8CG74_BETVU	X	'(q9xgx8|tim9_mescr : 156.0) Mitochondrial import inner membrane translocase subunit Tim9 - Mesembryanthemum crystallinum (Common ice plant) & (at3g46560 : 139.0) Encodes a small zinc finger-like protein that is a component of the mitochondrial protein import apparatus.; TIM9; CONTAINS InterPro DOMAIN/s: Mitochondrial inner membrane translocase complex, Tim8/9/10/13-zinc finger-like (InterPro:IPR…	'protein.targeting.mitochondria'	1.14637	0.999999	-	0.155017	0.0518566	-	0.887165	1	-	0.292171	0.627062	-	0.734969	0.998262	-	0.0903763	0.000239176	***	0.755201	0.998463	-	0.71355	0.975193	-	1.7315	0.608616	-	0.773893	0.998987	-
tr.A0A0J8BYD2.A0A0J8BYD2_BETVU	X	'(at5g17560 : 127.0) BolA-like family protein; FUNCTIONS IN: transcription regulator activity; INVOLVED IN: biological_process unknown; LOCATED IN: chloroplast; EXPRESSED IN: 22 plant structures; EXPRESSED DURING: 13 growth stages; CONTAINS InterPro DOMAIN/s: BolA-like protein (InterPro:IPR002634); BEST Arabidopsis thaliana protein match is: BolA-like family protein (TAIR:AT1G55805.1); Has 1807 B…	'RNA.regulation of transcription'	0.773268	0.999997	-	0.767238	0.9999	-	1.01285	1	-	0.48184	0.900133	-	0.562867	0.637429	-	0.014363	0.0308322	*	0.905997	1	-	0.519237	0.224239	-	1.95147	0.920199	-	1.30983	0.999993	-
tr.A0A0J8BIK3.A0A0J8BIK3_BETVU	X	'(at1g79870 : 487.0) D-isomer specific 2-hydroxyacid dehydrogenase family protein; FUNCTIONS IN: in 6 functions; INVOLVED IN: metabolic process; EXPRESSED IN: 22 plant structures; EXPRESSED DURING: 13 growth stages; CONTAINS InterPro DOMAIN/s: D-isomer specific 2-hydroxyacid dehydrogenase, catalytic domain (InterPro:IPR006139), D-isomer specific 2-hydroxyacid dehydrogenase, NAD-binding (InterPro:…	'PS.photorespiration.hydroxypyruvate reductase'	1.18532	1	-	0.950315	1	-	1.24251	0.999991	-	1.08858	1	-	1.72333	0.376613	-	4.05413	0.00292508	**	0.722899	0.998471	-	1.00079	1	-	1.39793	0.991975	-	1.04825	1	-
tr.A0A0J8CFW1.A0A0J8CFW1_BETVU	X	'(gnl|cdd|84661 : 618.0) no description available & (at4g26530 : 611.0) Aldolase superfamily protein; FUNCTIONS IN: fructose-bisphosphate aldolase activity; INVOLVED IN: glycolysis, metabolic process; EXPRESSED IN: 17 plant structures; EXPRESSED DURING: 11 growth stages; CONTAINS InterPro DOMAIN/s: Aldolase-type TIM barrel (InterPro:IPR013785), Fructose-bisphosphate aldolase, class-I (InterPro:IP…	'PS.calvin cycle.aldolase'	0.844469	0.995641	-	1.14049	0.999284	-	0.820911	0.96453	-	0.639928	0.0975886	-	0.640319	0.0588643	-	0.693826	0.044685	-	0.728463	0.335451	-	0.879282	0.99582	-	0.882568	0.996045	-	0.972103	1	-
tr.A0A0J8CI22.A0A0J8CI22_BETVU	X	'(at1g32520 : 314.0) unknown protein; FUNCTIONS IN: molecular_function unknown; INVOLVED IN: biological_process unknown; LOCATED IN: chloroplast; EXPRESSED IN: 24 plant structures; EXPRESSED DURING: 15 growth stages; Has 143 Blast hits to 142 proteins in 34 species: Archae - 0; Bacteria - 0; Metazoa - 39; Fungi - 0; Plants - 56; Viruses - 0; Other Eukaryotes - 48 (source: NCBI BLink). & (reliabil…	'not assigned.unknown'	0.792765	0.998279	-	1.03556	1	-	0.785447	0.994205	-	0.656354	0.478035	-	0.777431	0.997007	-	0.30949	0.0230929	*	0.912785	1	-	0.436997	0.0553828	-	0.798302	0.997839	-	0.99077	1	-
tr.A0A0J8BMU1.A0A0J8BMU1_BETVU		' (original description: rRNA N-glycosidase OS=Beta vulgaris subsp. vulgaris GN=BVRB_9g202490 PE=3 SV=1)'	'not assigned.unknown'	23.4041	0.99907	-	1707.41	0.99999	-	24.4055	0.996381	-	1.90236	1	-	10.8463	0.213815	-	20.0661	0.00359938	**	11.2624	0.083351	-	3.46998	0.999949	-	1.91093	0.99969	-	1.04279	1	-
tr.A0A0J8BJW0.A0A0J8BJW0_BETVU	X	'(at4g39080 : 1245.0) Vacuolar proton ATPase subunit VHA-a isoform 3. Localized in the tonoplast.; vacuolar proton ATPase A3 (VHA-A3); FUNCTIONS IN: ATPase activity, hydrogen-translocating pyrophosphatase activity; INVOLVED IN: cellular response to nutrient levels, ATP synthesis coupled proton transport; LOCATED IN: in 7 components; EXPRESSED IN: 26 plant structures; EXPRESSED DURING: 16 growth s…	'transport.p- and v-ATPases'	179.737	0.00537837	not valid	0.905501	1	not valid	28.8115	0.999996	not valid	26.0092	0.999996	not valid	29.9514	0.993386	not valid	100.391	6.74924e-05	***	0.917434	1	not valid	0.652357	1	not valid	13.7994	0.999996	not valid	0.160298	0.0393871	not valid
tr.A0A0J8C250.A0A0J8C250_BETVU	X	'(at3g52990 : 899.0) Pyruvate kinase family protein; FUNCTIONS IN: pyruvate kinase activity, magnesium ion binding, potassium ion binding, catalytic activity; INVOLVED IN: glycolysis; LOCATED IN: membrane; EXPRESSED IN: guard cell, cultured cell, leaf; CONTAINS InterPro DOMAIN/s: Pyruvate/Phosphoenolpyruvate kinase, catalytic core (InterPro:IPR015813), Pyruvate kinase, alpha/beta (InterPro:IPR015…	'glycolysis.cytosolic branch.pyruvate kinase (PK)'	1.62464	0.199136	-	1.12382	1	-	1.15614	0.999984	-	1.51409	0.587106	-	1.58463	0.243804	-	1.60431	0.0117058	-	0.946901	1	-	1.17971	0.994676	-	0.908292	0.999998	-	0.711625	0.658306	-
tr.A0A0J8E7I2.A0A0J8E7I2_BETVU		'(at4g25450 : 922.0) member of NAP subfamily; non-intrinsic ABC protein 8 (NAP8); FUNCTIONS IN: ATPase activity, coupled to transmembrane movement of substances, transporter activity; INVOLVED IN: transport, transmembrane transport; LOCATED IN: chloroplast, membrane; EXPRESSED IN: 22 plant structures; EXPRESSED DURING: 13 growth stages; CONTAINS InterPro DOMAIN/s: ATPase, AAA+ type, core (InterPr…	'transport.ABC transporters and multidrug resistance systems'	95.2608	0.000171381	not valid	1.84617	1	not valid	0.83908	1	not valid	0.780123	1	not valid	15.852	1	not valid	6.59986	0.0161257	*	0.142922	0.271285	-	1.24544	1	not valid	0.0771359	0.999999	not valid	0.00880825	0.000166006	not valid
tr.A0A0J8BGG5.A0A0J8BGG5_BETVU	X	'(at1g79440 : 764.0) Encodes a mitochondrial succinic semialdehyde dehydrogenase (SSADH). Nomenclature according to Kirch, et al (2004).; aldehyde dehydrogenase 5F1 (ALDH5F1); FUNCTIONS IN: 3-chloroallyl aldehyde dehydrogenase activity, NAD or NADH binding, copper ion binding, succinate-semialdehyde dehydrogenase activity; INVOLVED IN: in 6 processes; LOCATED IN: mitochondrion, chloroplast, mitoc…	'TCA / org transformation.other organic acid transformatons.misc'	3.45545	0.409817	-	3.9598	0.509352	-	1.45135	1	not valid	47.7268	0.0675682	-	3.61585	0.0913431	-	44.2712	0.044527	*	2.95474	0.195554	-	3.7461	0.983398	not valid	1.21325	1	-	0.420017	0.738672	-
tr.A0A0J8BK53.A0A0J8BK53_BETVU		'(at5g42190 : 223.0) Similar to SKP1 in yeast and humans which are involved in mitotic cell cycle control and ubiquitin mediated proteolysis.; E3 ubiquitin ligase SCF complex subunit SKP1/ASK1 family protein; CONTAINS InterPro DOMAIN/s: E3 ubiquitin ligase, SCF complex, Skp subunit (InterPro:IPR016897), SKP1 component, dimerisation (InterPro:IPR016072), SKP1 component (InterPro:IPR001232), BTB/PO…	'protein.degradation.ubiquitin.E3.SCF.SKP'	1.0626	1	-	1.00265	1	-	1.47613	0.816407	-	1.6579	0.393864	-	1.78007	0.0925523	-	3.49798	0.0122245	*	1.68636	0.99212	-	1.43126	0.970799	-	1.1072	1	-	1.38916	0.961939	-
tr.A0A0J8CPI6.A0A0J8CPI6_BETVU	X	'(at1g09430 : 775.0) Encodes subunit A of the heteromeric enzyme ATP citrate lyase (ACL). In animals, ACL is encoded by a single gene; ACL in Arabidopsis is composed of two polypeptides, ACLA (encoded by 3 genes) and ACLB (encoded by 2 genes). The holoenzyme has an A(4)B(4)stoichiometry. Expression of both ACLA and ACLB but not of either of the subunits alone results in ACL activity.; ATP-citrate…	'TCA / org transformation.other organic acid transformatons.atp-citrate lyase'	7.23617	0.0871125	-	0.265662	0.17159	-	1.93928	1	not valid	0.0416958	0.925207	not valid	3.04089	0.276281	-	65.1475	0.0192358	*	0.0880281	0.999963	not valid	2.2664	0.997136	not valid	0.851007	1	not valid	0.267998	0.266225	-
tr.A0A0J8BB71.A0A0J8BB71_BETVU	X	'(at5g48960 : 936.0) HAD-superfamily hydrolase, subfamily IG, 5'-nucleotidase; FUNCTIONS IN: 5'-nucleotidase activity; INVOLVED IN: biological_process unknown; LOCATED IN: chloroplast, chloroplast stroma; EXPRESSED IN: 23 plant structures; EXPRESSED DURING: 13 growth stages; CONTAINS InterPro DOMAIN/s: HAD-superfamily hydrolase, subfamily IG, 5'-nucleotidase (InterPro:IPR008380); BEST Arabidopsis…	'not assigned.no ontology'	0.737776	0.99841	-	0.932821	1	-	0.768841	0.999097	-	0.946359	1	-	0.948721	1	-	0.299241	0.0163682	*	33.5624	0.821641	not valid	0.955132	1	-	1.01878	1	not valid	1.04211	1	-
tr.A0A0J8FDE8.A0A0J8FDE8_BETVU	X	'(at3g04600 : 677.0) Nucleotidylyl transferase superfamily protein; FUNCTIONS IN: nucleotide binding, tryptophan-tRNA ligase activity, aminoacyl-tRNA ligase activity, ATP binding; INVOLVED IN: tRNA aminoacylation for protein translation, tryptophanyl-tRNA aminoacylation; LOCATED IN: cytosol; EXPRESSED IN: 24 plant structures; EXPRESSED DURING: 14 growth stages; CONTAINS InterPro DOMAIN/s: Aminoac…	'protein.aa activation'	1.19904	0.999999	-	0.992126	1	-	0.386632	0.736889	-	2.62857	0.733439	-	3.76899	0.0801954	-	0.967059	1	-	0.119323	0.000931225	***	2.05013	0.556987	-	0.40794	0.673541	-	0.322452	0.406168	-
tr.A0A0J8BBM3.A0A0J8BBM3_BETVU	X	'(gnl|cdd|30217 : 900.0) no description available & (at5g19780 : 846.0) Encodes an isoform of alpha tubulin. Closely related to adjacent gene TUA3 suggesting recent duplication.; tubulin alpha-5 (TUA5); FUNCTIONS IN: structural constituent of cytoskeleton; INVOLVED IN: response to cadmium ion, microtubule-based process; LOCATED IN: tubulin complex, cytosol, cell wall, membrane; EXPRESSED IN: 6 pl…	'cell.organisation.cytoskeleton.mikrotubuli'	0.880278	1	-	1.28526	0.997833	-	1.02645	1	-	2.48193	0.114833	-	1.50077	0.742312	-	1.07312	1	-	4.82665	0.0115323	*	1.5397	0.630578	-	1.16703	0.999997	-	1.16605	0.999999	-
tr.A0A0J8ESP0.A0A0J8ESP0_BETVU	X	'(at5g57170 : 183.0) Tautomerase/MIF superfamily protein; INVOLVED IN: inflammatory response, response to other organism; EXPRESSED IN: 22 plant structures; EXPRESSED DURING: 13 growth stages; CONTAINS InterPro DOMAIN/s: Tautomerase (InterPro:IPR014347), Macrophage migration inhibitory factor (InterPro:IPR001398); BEST Arabidopsis thaliana protein match is: Tautomerase/MIF superfamily protein (TA…	'not assigned.no ontology'	0.942429	1	-	1.18508	0.999928	-	1.23457	0.99962	-	1.18602	0.999992	-	1.10447	1	-	1.15032	0.999998	-	2.04068	0.0161009	*	1.09018	0.999999	-	1.28831	0.975314	-	1.30999	0.99798	-
tr.A0A0J8B705.A0A0J8B705_BETVU	X	'(at1g07780 : 300.0) Encodes phosphoribosylanthranilate isomerase which catalyzes the third step of the tryptophan biosynthetic pathway. Member of gene family.; phosphoribosylanthranilate isomerase 1 (PAI1); CONTAINS InterPro DOMAIN/s: N-(5&apos;phosphoribosyl)anthranilate isomerase (PRAI) (InterPro:IPR001240), Aldolase-type TIM barrel (InterPro:IPR013785), Ribulose-phosphate binding barrel (Inte…	'amino acid metabolism.synthesis.aromatic aa.tryptophan.phosphoribosyanthranilate isomerase'	0.939684	1	-	1.04162	1	-	1.18496	0.999962	-	1.42765	0.705626	-	1.60489	0.561016	-	1.08073	1	-	2.81073	0.0210767	*	1.47021	0.789118	-	2.06755	0.490349	-	1.26102	0.99949	-
tr.A0A0J8C8U6.A0A0J8C8U6_BETVU	X	'(at3g07480 : 175.0) 2Fe-2S ferredoxin-like superfamily protein; FUNCTIONS IN: electron carrier activity, iron-sulfur cluster binding; LOCATED IN: mitochondrion, chloroplast; EXPRESSED IN: 23 plant structures; EXPRESSED DURING: 15 growth stages; CONTAINS InterPro DOMAIN/s: Ferredoxin (InterPro:IPR001041), Beta-grasp fold, ferredoxin-type (InterPro:IPR012675); Has 1263 Blast hits to 1263 proteins …	'not assigned.unknown'	1.23703	0.998329	-	0.972103	1	-	1.55375	0.214776	-	1.36183	0.820901	-	1.21088	0.996398	-	1.35692	0.813183	-	2.37589	0.0213897	*	1.18997	0.999649	-	0.945802	1	-	1.25603	0.968997	-
tr.A0A0J8F5S9.A0A0J8F5S9_BETVU	X	'(p93263|mete_mescr : 1402.0) 5-methyltetrahydropteroyltriglutamate--homocysteine methyltransferase (EC 2.1.1.14) (Vitamin-B12-independent methionine synthase isozyme) (Cobalamin-independent methionine synthase isozyme) - Mesembryanthemum crystallinum (Common ice pl & (at5g17920 : 1352.0) Encodes a cytosolic cobalamin-independent methionine synthase, involved in methionine regeneration via the ac…	'amino acid metabolism.synthesis.aspartate family.methionine'	1.39024	0.996625	-	1.62922	0.96974	-	1.03599	1	-	0.632388	0.984037	-	0.633681	0.988761	-	0.623896	0.549432	-	0.366309	0.0220518	*	0.427577	0.00776352	**	0.538853	0.253014	-	0.745189	0.998859	-
tr.A0A0J8CCU7.A0A0J8CCU7_BETVU	X	'(at4g34290 : 121.0) SWIB/MDM2 domain superfamily protein; FUNCTIONS IN: molecular_function unknown; INVOLVED IN: biological_process unknown; LOCATED IN: chloroplast; EXPRESSED IN: 21 plant structures; EXPRESSED DURING: 13 growth stages; CONTAINS InterPro DOMAIN/s: SWIB/MDM2 domain (InterPro:IPR003121), SWIB domain (InterPro:IPR019835); BEST Arabidopsis thaliana protein match is: SWIB/MDM2 domain…	'not assigned.no ontology'	0.596579	0.949568	-	0.846378	0.999995	-	1.30831	0.991138	-	0.744419	0.986838	-	0.726226	0.990669	-	1.08028	1	-	1.96404	0.0339696	-	1.23649	0.999612	-	1.42527	0.977335	-	2.19303	0.22804	-
tr.A0A0J8BQH2.A0A0J8BQH2_BETVU		'(at5g35360 : 870.0) Encodes biotin carboxylase subunit (CAC2).; acetyl Co-enzyme a carboxylase biotin carboxylase subunit (CAC2); CONTAINS InterPro DOMAIN/s: Carbamoyl phosphate synthase, large subunit, N-terminal (InterPro:IPR005481), Carbamoyl phosphate synthetase, large subunit, ATP-binding (InterPro:IPR005479), Acetyl-CoA carboxylase, biotin carboxylase (InterPro:IPR004549), PreATP-grasp-lik…	'lipid metabolism.FA synthesis and FA elongation.Acetyl CoA Carboxylation.heteromeric Complex.Biotin Carboxylase'	0.590335	0.238814	-	0.698744	0.302261	-	0.859335	0.999373	-	0.937741	1	-	0.949438	1	-	1.01254	1	-	1.71027	0.0350408	-	1.64885	0.0526873	-	1.31031	0.904258	-	1.45567	0.860995	-
tr.A0A0J8CBA4.A0A0J8CBA4_BETVU	X	'(at2g06050 : 482.0) Encodes a 12-oxophytodienoate reductase that is required for jasmonate biosynthesis. Mutants are male sterile and defective in pollen dehiscence. Shows activity towards 2,4,6-trinitrotoluene.; oxophytodienoate-reductase 3 (OPR3); FUNCTIONS IN: 12-oxophytodienoate reductase activity; INVOLVED IN: response to jasmonic acid stimulus, response to fungus, jasmonic acid biosyntheti…	'hormone metabolism.jasmonate.synthesis-degradation.12-Oxo-PDA-reductase'	0.976691	1	-	1.21682	0.99948	-	0.939696	1	-	0.86225	0.999991	-	0.860606	0.99987	-	1.16951	0.999422	-	0.759263	0.975154	-	0.150269	2.71508e-06	***	1.07965	1	-	0.962123	1	-
tr.A0A0J8CK55.A0A0J8CK55_BETVU		'(at1g04290 : 166.0) Thioesterase superfamily protein; FUNCTIONS IN: hydrolase activity, acting on ester bonds, acyl-CoA thioesterase activity; INVOLVED IN: biological_process unknown; LOCATED IN: peroxisome; EXPRESSED IN: 24 plant structures; EXPRESSED DURING: 15 growth stages; CONTAINS InterPro DOMAIN/s: Thioesterase superfamily (InterPro:IPR006683), Phenylacetic acid degradation-related protei…	'lipid metabolism.lipid degradation.beta-oxidation.acyl-CoA thioesterase'	0.271065	1	not valid	0.665329	1	not valid	0.71401	1	not valid	0.182324	0.999998	not valid	1.78056	1	not valid	0.0559532	0.985733	not valid	0.052398	0.993045	not valid	38.3612	2.74152e-06	***	0.0779582	0.984022	not valid	2.63409	1	not valid
tr.A0A0J8FCL9.A0A0J8FCL9_BETVU		'(at5g27390 : 234.0) Mog1/PsbP/DUF1795-like photosystem II reaction center PsbP family protein; FUNCTIONS IN: calcium ion binding; INVOLVED IN: photosynthesis; LOCATED IN: chloroplast; CONTAINS InterPro DOMAIN/s: Photosystem II oxygen evolving complex protein PsbP (InterPro:IPR002683), Mog1/PsbP/DUF1795, alpha/beta/alpha sandwich (InterPro:IPR016124); Has 23 Blast hits to 23 proteins in 11 specie…	'not assigned.unknown'	1.15017	0.999999	-	1.11587	1	-	1.12962	1	-	1.73793	0.130847	-	1.29693	0.985388	-	0.909884	1	-	0.696189	0.997139	-	5.20138	3.87874e-05	***	1.00299	1	-	0.982134	1	-
tr.A0A0J8BYH3.A0A0J8BYH3_BETVU	X	' (original description: Non-specific lipid-transfer protein OS=Beta vulgaris subsp. vulgaris GN=BVRB_7g157270 PE=3 SV=1)'	'not assigned.unknown'	2.17919	0.920372	-	0.00358567	0.784614	-	0.18582	0.994258	-	0.0728629	0.757634	-	1.0279	1	-	1.5183	0.999594	-	0.8201	1	-	0.159741	0.000113905	***	0.61471	1	-	0.0852705	0.206685	-
tr.A0A0J8CAA9.A0A0J8CAA9_BETVU	X	'(at4g33470 : 572.0) Encodes HDA14, a member of the histone deacetylase family proteins.; histone deacetylase 14 (hda14); FUNCTIONS IN: histone deacetylase activity; INVOLVED IN: histone deacetylation; LOCATED IN: chloroplast; EXPRESSED IN: 20 plant structures; EXPRESSED DURING: 13 growth stages; CONTAINS InterPro DOMAIN/s: Histone deacetylase superfamily (InterPro:IPR000286); BEST Arabidopsis th…	'RNA.regulation of transcription.HDA'	0.0553893	0.999999	not valid	1.51197	1	not valid	1.24772	1	not valid	22.3922	0.910677	not valid	0.350034	0.999818	not valid	9.90657	1	not valid	0.0393533	0.98666	not valid	6.90687	0.000122145	***	1.50598	1	not valid	22.5263	0.999976	not valid
tr.A0A0J8BQF4.A0A0J8BQF4_BETVU	X	'(at2g20690 : 330.0) A synthetic gene encoding the catalytic domain of the Arabidopsis thaliana gene At2g20690 was recombinant expressed in E. coli demonstrating the molecular function of riboflavin synthase.; lumazine-binding family protein; FUNCTIONS IN: binding, riboflavin synthase activity; INVOLVED IN: riboflavin biosynthetic process; LOCATED IN: chloroplast; EXPRESSED IN: 22 plant structure…	'Co-factor and vitamine metabolism.riboflavin.riboflavin synthase'	1.2749	0.992959	-	0.86135	0.999969	-	1.34117	0.908193	-	1.55168	0.0998887	-	1.41039	0.314668	-	1.2498	0.948007	-	1.29844	0.939563	-	1.91898	0.00022225	-	1.4537	0.310666	-	1.05198	1	-
tr.A0A0J8EEQ5.A0A0J8EEQ5_BETVU	X	' (original description: Uncharacterized protein OS=Beta vulgaris subsp. vulgaris GN=BVRB_9g214730 PE=4 SV=1)'	'not assigned.unknown'	5.27127	0.44911	not valid	0.112199	0.998468	-	3.57258	0.950592	-	17.6845	1	not valid	0.377924	1	not valid	0.673355	1	not valid	0.972937	1	-	0.138425	0.000253734	***	273.293	0.266815	-	0.677747	0.999707	-
tr.A0A0J8BHR0.A0A0J8BHR0_BETVU	X	'(at4g33670 : 456.0) Encodes a L-galactose dehydrogenase, involved in ascorbate biosynthesis; NAD(P)-linked oxidoreductase superfamily protein; CONTAINS InterPro DOMAIN/s: Aldo/keto reductase (InterPro:IPR001395); BEST Arabidopsis thaliana protein match is: NAD(P)-linked oxidoreductase superfamily protein (TAIR:AT1G60750.1); Has 28637 Blast hits to 28630 proteins in 2499 species: Archae - 653; Ba…	'redox.ascorbate and glutathione.ascorbate.L-galactose dehydrogenase'	1.03304	1	-	1.12505	0.999998	-	0.946351	1	-	1.18887	0.999791	-	0.993997	1	-	0.860027	0.999873	-	0.967813	1	-	0.221617	0.000367676	***	0.181378	3.70828e-05	***	0.916084	1	-
tr.A0A0J8BYH7.A0A0J8BYH7_BETVU		'(gnl|cdd|85360 : 156.0) no description available & (gnl|cdd|36979 : 137.0) no description available & (at2g40590 : 136.0) Ribosomal protein S26e family protein; FUNCTIONS IN: structural constituent of ribosome; INVOLVED IN: translation, ribosome biogenesis; LOCATED IN: cytosolic small ribosomal subunit, ribosome; EXPRESSED IN: pollen tube; CONTAINS InterPro DOMAIN/s: Ribosomal protein S26e (Inte…	'protein.synthesis.ribosomal protein.eukaryotic.40S subunit.S26'	2.97585	1	not valid	0.482925	1	not valid	0.212216	1	not valid	0.175332	1	not valid	15.946	1	not valid	0.887029	1	not valid	0.0210698	0.820245	not valid	0.0102725	0.000864826	***	1.09081	1	not valid	0.0713128	0.999995	not valid
tr.A0A0J8CM32.A0A0J8CM32_BETVU	X	'(p93253|sahh_mescr : 900.0) Adenosylhomocysteinase (EC 3.3.1.1) (S-adenosyl-L-homocysteine hydrolase) (AdoHcyase) - Mesembryanthemum crystallinum (Common ice plant) & (at4g13940 : 888.0) Encodes a S-adenosyl-L-homocysteine hydrolase required for DNA methylation-dependent gene silencing.; HOMOLOGY-DEPENDENT GENE SILENCING 1 (HOG1); FUNCTIONS IN: adenosylhomocysteinase activity; INVOLVED IN: methy…	'amino acid metabolism.degradation.aspartate family.methionine'	1.02821	1	-	1.45791	0.73062	-	0.980539	1	-	0.932501	1	-	0.852667	0.999856	-	0.850602	0.99691	-	0.582784	0.0963978	-	0.554447	0.00161616	-	0.681661	0.162268	-	0.953634	1	-
tr.A0A0J8CFE8.A0A0J8CFE8_BETVU	X	'(at3g54210 : 184.0) Ribosomal protein L17 family protein; FUNCTIONS IN: structural constituent of ribosome; INVOLVED IN: translation; LOCATED IN: ribosome, chloroplast; EXPRESSED IN: 22 plant structures; EXPRESSED DURING: 13 growth stages; CONTAINS InterPro DOMAIN/s: Ribosomal protein L17 (InterPro:IPR000456); BEST Arabidopsis thaliana protein match is: Ribosomal protein L17 family protein (TAIR…	'protein.synthesis.ribosomal protein.prokaryotic.chloroplast.50S subunit.L17'	1.199	1	-	0.353871	0.999773	-	3.38475	0.3564	-	1.09713	1	-	0.152202	0.965578	-	0.802758	1	-	0.653871	0.999998	-	0.163016	0.0022094	**	1.17375	1	not valid	2.82297	0.633328	-
tr.A0A023ZQV6.A0A023ZQV6_BETVU	X	'(gnl|cdd|79246 : 384.0) no description available & (q9m3k5|clpp_spiol : 355.0) ATP-dependent Clp protease proteolytic subunit (EC 3.4.21.92) (Endopeptidase Clp) - Spinacia oleracea (Spinach) & (atcg00670 : 324.0) Encodes the only ClpP (caseinolytic protease) encoded within the plastid genome. Contains a highly conserved catalytic triad of Ser-type proteases (Ser-His-Asp). Part of the 350 kDa chl…	'protein.degradation'	1.51737	0.905802	-	1.21411	0.999523	-	1.49161	0.887011	-	1.06827	1	-	1.3174	0.990382	-	1.08116	1	-	0.774653	0.999925	-	2.41246	0.00254603	**	1.06302	1	-	0.983023	1	-
tr.A0A0N9LTA0.A0A0N9LTA0_BETVU		'(gnl|cdd|79262 : 239.0) no description available & (q1kxs1|rk16_helan : 214.0) Chloroplast 50S ribosomal protein L16 - Helianthus annuus (Common sunflower) & (atcg00790 : 202.0) chloroplast gene encoding a ribosomal protein L16, which is a constituent of 50S large ribosomal subunit; ribosomal protein L16 (RPL16); FUNCTIONS IN: structural constituent of ribosome; INVOLVED IN: translation; LOCATED…	'protein.synthesis.ribosomal protein.prokaryotic.chloroplast.50S subunit.L16'	4.46732	0.988591	not valid	1.27309	1	not valid	3.15461	0.999879	-	0.459221	1	not valid	38.6907	0.999974	not valid	0.754898	0.999998	-	0.261378	1	not valid	0.00339474	0.00390336	**	0.899178	1	not valid	0.706153	1	-
tr.A0A0J8BB88.A0A0J8BB88_BETVU	X	'(at4g24750 : 371.0) Rhodanese/Cell cycle control phosphatase superfamily protein; FUNCTIONS IN: molecular_function unknown; INVOLVED IN: biological_process unknown; LOCATED IN: chloroplast; EXPRESSED IN: 22 plant structures; EXPRESSED DURING: 13 growth stages; CONTAINS InterPro DOMAIN/s: Rhodanese-like (InterPro:IPR001763); BEST Arabidopsis thaliana protein match is: Rhodanese/Cell cycle control…	'not assigned.unknown'	0.947285	1	-	0.888321	1	-	1.10003	1	-	0.83603	1	-	1.11968	1	-	1.34192	0.994405	-	1.64117	0.842348	-	3.10273	0.00439857	**	1.19474	0.999999	-	1.16124	1	-
tr.A0A0J8DX57.A0A0J8DX57_BETVU		'(at1g03220 : 365.0) Eukaryotic aspartyl protease family protein; FUNCTIONS IN: aspartic-type endopeptidase activity; INVOLVED IN: response to salt stress; LOCATED IN: cell wall, plasma membrane, membrane, plant-type cell wall; EXPRESSED IN: 6 plant structures; CONTAINS InterPro DOMAIN/s: Peptidase aspartic (InterPro:IPR021109), Peptidase aspartic, catalytic (InterPro:IPR009007), Peptidase A1 (In…	'protein.degradation.aspartate protease'	2.83299	0.992746	not valid	5.33845	0.982316	-	4.23185	0.440209	-	89.7874	0.056241	-	9.80304	0.20447	-	52.7928	0.851987	-	1.54752	0.999994	-	12.405	0.00610687	**	6.7267	0.849366	-	1.49377	0.999657	-
tr.A0A0J8D4A9.A0A0J8D4A9_BETVU	X	'(at5g43070 : 80.1) WPP family members contains an NE targeting domain. This domain, called the WPP domain after a highly conserved Trp-Pro-Pro motif, is necessary and sufficient for NE targeting of WPP1. RNAi suppression of WPP1 resulted in reduced mitotic activity.; WPP domain protein 1 (WPP1); BEST Arabidopsis thaliana protein match is: WPP domain protein 2 (TAIR:AT1G47200.1); Has 1807 Blast h…	'cell.division'	0.896771	1	-	0.747544	0.997117	-	0.813331	0.999998	-	1.25367	0.999527	-	1.08841	1	-	3.01593	0.605127	-	3.92994	0.337232	-	13.621	0.00861622	**	1.02101	1	-	0.906955	1	-
tr.A0A0J8EDY9.A0A0J8EDY9_BETVU	X	'(at3g19320 : 342.0) Leucine-rich repeat (LRR) family protein; LOCATED IN: endomembrane system; EXPRESSED IN: root; CONTAINS InterPro DOMAIN/s: Leucine-rich repeat (InterPro:IPR001611); BEST Arabidopsis thaliana protein match is: Leucine-rich repeat (LRR) family protein (TAIR:AT1G49750.1); Has 128497 Blast hits to 47794 proteins in 2067 species: Archae - 184; Bacteria - 14728; Metazoa - 28641; Fu…	'signalling.receptor kinases.misc'	1.81203	0.880404	-	1.27481	1	-	0.794488	1	-	0.836269	1	-	0.934013	1	-	1.01454	1	-	0.372248	0.10941	-	0.402486	0.0098616	**	0.637774	0.99961	-	0.438451	0.59453	-
tr.A0A0J8CYS5.A0A0J8CYS5_BETVU		'(at4g18100 : 195.0) Ribosomal protein L32e; FUNCTIONS IN: structural constituent of ribosome; INVOLVED IN: translation, ribosome biogenesis; LOCATED IN: cytosolic ribosome, ribosome, cytosolic large ribosomal subunit, nucleolus; EXPRESSED IN: callus, pollen tube, leaf; CONTAINS InterPro DOMAIN/s: Ribosomal protein L32e (InterPro:IPR001515), Ribosomal protein L32e, conserved site (InterPro:IPR018…	'protein.synthesis.ribosomal protein.eukaryotic.60S subunit.L32'	1.2104	1	-	0.692513	1	-	1.79634	0.996046	-	0.822672	1	-	1.74658	0.999999	-	0.856823	1	-	0.775327	0.999999	-	0.246412	0.00994952	**	0.903158	1	-	1.48409	0.999962	-
tr.A0A0J8EHA4.A0A0J8EHA4_BETVU	X	'(at5g28060 : 176.0) Ribosomal protein S24e family protein; FUNCTIONS IN: structural constituent of ribosome, nucleotide binding; INVOLVED IN: translation, ribosome biogenesis; LOCATED IN: cytosolic small ribosomal subunit, cytosolic ribosome, ribosome, cell wall, membrane; EXPRESSED IN: 23 plant structures; EXPRESSED DURING: 14 growth stages; CONTAINS InterPro DOMAIN/s: Ribosomal protein S24e (I…	'protein.synthesis.ribosomal protein.eukaryotic.40S subunit.S24'	1.16797	1	-	0.265445	0.99999	-	0.540154	1	-	2.59632	1	not valid	4.62201	0.999911	-	0.959568	1	-	0.341874	0.999992	not valid	0.061806	0.0124757	*	0.0505571	1	not valid	0.462474	1	-
tr.A0A023ZRC0.A0A023ZRC0_BETVU	X	'(gnl|cdd|79294 : 135.0) no description available & (q9m3k7|rr18_spiol : 118.0) Chloroplast 30S ribosomal protein S18 - Spinacia oleracea (Spinach) & (atcg00650 : 107.0) chloroplast-encoded ribosomal protein S18; ribosomal protein S18 (RPS18); FUNCTIONS IN: structural constituent of ribosome; INVOLVED IN: translation; LOCATED IN: plastid small ribosomal subunit, chloroplast, chloroplast stroma, c…	'protein.synthesis.ribosomal protein.prokaryotic.chloroplast.30S subunit.S18'	70.8778	0.997081	-	0.0340836	1	not valid	29.3444	1	not valid	27.6249	1	not valid	2.22437	1	not valid	0.398745	0.996242	-	0.351968	1	not valid	0.0637443	0.0129552	*	1.7787	1	not valid	0.414013	0.999996	-
tr.A0A0J8CKD8.A0A0J8CKD8_BETVU	X	'(at1g12230 : 515.0) Aldolase superfamily protein; FUNCTIONS IN: transaldolase activity, zinc ion binding; INVOLVED IN: carbohydrate metabolic process, metabolic process; EXPRESSED IN: 23 plant structures; EXPRESSED DURING: 13 growth stages; CONTAINS InterPro DOMAIN/s: Aldolase-type TIM barrel (InterPro:IPR013785), Transaldolase (InterPro:IPR001585). & (gnl|cdd|29950 : 359.0) no description avail…	'OPP.non-reductive PP.transaldolase'	0.611998	0.782028	-	0.762161	0.888326	-	0.88025	0.999998	-	1.25339	0.994108	-	1.53978	0.600528	-	1.02912	1	-	1.73704	0.409597	-	2.28271	0.0134482	*	1.31792	0.991126	-	1.43832	0.987324	-
tr.A0A0J8B747.A0A0J8B747_BETVU	X	'(at3g47590 : 344.0) alpha/beta-Hydrolases superfamily protein; CONTAINS InterPro DOMAIN/s: BAAT/Acyl-CoA thioester hydrolase C-terminal (InterPro:IPR014940); BEST Arabidopsis thaliana protein match is: alpha/beta-Hydrolases superfamily protein (TAIR:AT1G29840.1); Has 4006 Blast hits to 4003 proteins in 1107 species: Archae - 84; Bacteria - 2507; Metazoa - 7; Fungi - 75; Plants - 235; Viruses - 7…	'not assigned.no ontology'	1.06154	1	-	1.16125	0.999995	-	1.1038	1	-	2.5251	0.119644	-	1.4593	0.789285	-	1.10871	1	-	1.12829	1	-	5.47596	0.0156319	*	1.15288	1	-	1.03981	1	-
tr.A0A0J8C381.A0A0J8C381_BETVU		'(at2g37500 : 583.0) arginine biosynthesis protein ArgJ family; FUNCTIONS IN: glutamate N-acetyltransferase activity; INVOLVED IN: arginine biosynthetic process; LOCATED IN: chloroplast; EXPRESSED IN: 22 plant structures; EXPRESSED DURING: 13 growth stages; CONTAINS InterPro DOMAIN/s: Arginine biosynthesis protein ArgJ (InterPro:IPR002813), Peptidase S58 DmpA/arginine biosynthesis protein ArgJ (I…	'amino acid metabolism.synthesis.glutamate family.arginine.acetylglutamate kinase'	0.985579	1	-	1.12928	0.999995	-	0.873452	0.999998	-	1.45691	0.783639	-	1.23045	0.999642	-	1.35498	0.95943	-	1.30843	0.999221	-	3.76309	0.0181316	*	0.385311	0.23568	-	0.886233	1	-
tr.A0A0J8BV94.A0A0J8BV94_BETVU	X	'(at4g18930 : 201.0) RNA ligase/cyclic nucleotide phosphodiesterase family protein; CONTAINS InterPro DOMAIN/s: RNA ligase/cyclic nucleotide phosphodiesterase (InterPro:IPR009097), 2&apos;,3&apos;-cyclic-nucleotide 3&apos;-phosphodiesterase (InterPro:IPR012386); BEST Arabidopsis thaliana protein match is: RNA ligase/cyclic nucleotide phosphodiesterase family protein (TAIR:AT4G18940.1); Has 112 Bl…	'not assigned.no ontology'	82.6812	0.336399	-	1.55064	0.95581	-	89.133	0.134577	-	4.24946	0.106346	-	3.54693	0.185321	-	30.4219	0.998271	not valid	3.58044	0.154242	-	109.277	0.0186802	*	4.38993	0.364865	-	1.07803	1	-
tr.A0A0J8BNE3.A0A0J8BNE3_BETVU	X	'(at4g38810 : 386.0) Calcium-binding EF-hand family protein; FUNCTIONS IN: calcium ion binding; LOCATED IN: cellular_component unknown; EXPRESSED IN: 23 plant structures; EXPRESSED DURING: 13 growth stages; CONTAINS InterPro DOMAIN/s: EF-Hand 1, calcium-binding site (InterPro:IPR018247), EF-HAND 2 (InterPro:IPR018249), Calcium-binding EF-hand (InterPro:IPR002048); BEST Arabidopsis thaliana protei…	'signalling.calcium'	0.418942	0.914287	-	1.04556	1	not valid	1.43677	0.985214	-	4.74499	0.142234	-	2.41875	0.449786	-	2.55194	0.996755	not valid	5.2232	0.10924	-	134.012	0.0194621	*	51.8461	0.949241	not valid	3.42951	0.15326	-
tr.A0A023ZPS0.A0A023ZPS0_BETVU	X	'(gnl|cdd|79231 : 329.0) no description available & (q9bbt6|ndhj_lotja : 314.0) NAD(P)H-quinone oxidoreductase chain J, chloroplast (EC 1.6.5.-) (NAD(P)H dehydrogenase, chain J) (NADH-plastoquinone oxidoreductase subunit J) - Lotus japonicus & (atcg00420 : 297.0) Encodes NADH dehydrogenase subunit J. Its transcription is increased upon sulfur depletion.; NADH dehydrogenase subunit J (NDHJ); FUNCT…	'PS.lightreaction.NADH DH'	1.14085	0.999986	-	1.0543	1	-	0.735261	0.95777	-	0.846787	0.999994	-	0.658877	0.710076	-	0.669518	0.220834	-	0.54233	0.102887	-	0.587117	0.0231974	-	0.779906	0.986383	-	0.644487	0.617851	-
tr.A0A023ZQD7.A0A023ZQD7_BETVU	X	'(gnl|cdd|79279 : 998.0) no description available & (p04160|psbb_spiol : 950.0) Photosystem II P680 chlorophyll A apoprotein (CP-47 protein) (cp47 protein) - Spinacia oleracea (Spinach) & (atcg00680 : 938.0) encodes for CP47, subunit of the photosystem II reaction center.; photosystem II reaction center protein B (PSBB); FUNCTIONS IN: chlorophyll binding; INVOLVED IN: photosynthesis, light reacti…	'PS.lightreaction.photosystem II.PSII polypeptide subunits'	1.56979	0.996022	-	0.816926	1	-	1.0651	1	-	0.615889	0.99899	-	0.727977	0.999998	-	0.776137	0.999944	-	0.548022	0.712054	-	0.386435	0.0244681	*	0.776917	0.999998	-	0.678497	0.998976	-
tr.A0A0J8BHA4.A0A0J8BHA4_BETVU	X	'(q9m7j4|mfp1_tobac : 340.0) MAR-binding filament-like protein 1-1 - Nicotiana tabacum (Common tobacco) & (at3g16000 : 329.0) encodes a DNA-binding protein that binds to plastid DNA non-specifically and is associated with nucleoids and thylakoid membranes. The expression of the gene is correlated with the development of thylakoid membranes.; MAR binding filament-like protein 1 (MFP1); FUNCTIONS I…	'RNA.regulation of transcription.Orphan family'	1.0413	1	-	1.09434	0.999946	-	1.0012	1	-	1.33995	0.194816	-	1.1777	0.970572	-	1.26527	0.873017	-	1.53271	0.309416	-	1.69276	0.0253722	-	1.15352	0.997651	-	0.96149	1	-
tr.A0A0J8FDI6.A0A0J8FDI6_BETVU	X	'(at5g37360 : 295.0) unknown protein; FUNCTIONS IN: molecular_function unknown; INVOLVED IN: biological_process unknown; LOCATED IN: chloroplast thylakoid membrane, chloroplast; EXPRESSED IN: 23 plant structures; EXPRESSED DURING: 13 growth stages; Has 1807 Blast hits to 1807 proteins in 277 species: Archae - 0; Bacteria - 0; Metazoa - 736; Fungi - 347; Plants - 385; Viruses - 0; Other Eukaryotes…	'not assigned.unknown'	1.14817	1	-	1.27991	0.999999	-	1.16263	1	-	7.30388	0.967174	-	12.8164	0.795345	-	1.07335	1	-	0.893663	1	not valid	0.132963	0.0289836	*	0.839176	1	not valid	1.0126	1	-
tr.A0A0J8B5Q5.A0A0J8B5Q5_BETVU	X	'(o49954|gcsp_soltu : 1786.0) Glycine dehydrogenase [decarboxylating], mitochondrial precursor (EC 1.4.4.2) (Glycine decarboxylase) (Glycine cleavage system P-protein) - Solanum tuberosum (Potato) & (at4g33010 : 1761.0) glycine decarboxylase P-protein 1 (GLDP1); FUNCTIONS IN: glycine dehydrogenase (decarboxylating) activity, protein binding; INVOLVED IN: glycine catabolic process, response to cad…	'PS.photorespiration.glycine cleavage.P subunit'	1.24933	0.998576	-	1.28425	0.997106	-	0.837169	0.999982	-	0.717562	0.946847	-	1.17505	0.999998	-	0.817724	0.989841	-	0.662454	0.497316	-	0.568438	0.0303529	-	0.736196	0.809418	-	0.670093	0.859603	-
tr.A0A0J8EPR1.A0A0J8EPR1_BETVU	X	'(at1g08480 : 176.0) unknown protein; FUNCTIONS IN: molecular_function unknown; INVOLVED IN: biological_process unknown; LOCATED IN: mitochondrion, plasma membrane, plastid, vacuole; EXPRESSED IN: 27 plant structures; EXPRESSED DURING: 15 growth stages; Has 39 Blast hits to 39 proteins in 13 species: Archae - 0; Bacteria - 0; Metazoa - 0; Fungi - 0; Plants - 39; Viruses - 0; Other Eukaryotes - 0 …	'not assigned.unknown'	1.02237	1	-	0.915085	1	-	1.18296	0.999999	-	1.91572	0.958543	-	1.19226	0.999999	-	1.3195	0.998254	-	0.345669	0.719446	-	5.53552	0.0322339	*	1.93726	0.887435	-	1.15708	1	-
tr.A0A0J8CK21.A0A0J8CK21_BETVU	X	'(at4g10750 : 387.0) Phosphoenolpyruvate carboxylase family protein; FUNCTIONS IN: carbon-carbon lyase activity, catalytic activity; INVOLVED IN: in 7 processes; LOCATED IN: mitochondrion, chloroplast; EXPRESSED IN: 24 plant structures; EXPRESSED DURING: 13 growth stages; CONTAINS InterPro DOMAIN/s: Pyruvate/Phosphoenolpyruvate kinase, catalytic core (InterPro:IPR015813), HpcH/HpaI aldolase (Inte…	'not assigned.no ontology'	1.19665	0.999988	-	1.40704	0.884056	-	1.46407	0.804284	-	1.48214	0.364169	-	1.87456	0.263106	-	1.12591	0.999993	-	1.41215	0.942896	-	1.77148	0.0327322	-	1.42238	0.638351	-	1.22347	0.999384	-
tr.A0A0J8EGM8.A0A0J8EGM8_BETVU	X	'(at1g07140 : 228.0) Encodes a putative Ran-binding protein (siRanBP).; SIRANBP; FUNCTIONS IN: Ran GTPase binding; INVOLVED IN: intracellular transport, protein import into nucleus, translocation; LOCATED IN: cellular_component unknown; EXPRESSED IN: 23 plant structures; EXPRESSED DURING: 16 growth stages; CONTAINS InterPro DOMAIN/s: Ran binding protein 1 (InterPro:IPR000156), Pleckstrin homology…	'signalling.G-proteins'	2.20605	0.00225985	**	0.890601	0.999997	-	1.53387	0.688524	-	1.32556	0.807084	-	0.98281	1	-	1.18647	0.999755	-	1.01795	1	-	3.22244	0.0330965	*	0.955948	1	-	0.695301	0.434708	-
tr.A0A0J8E1T2.A0A0J8E1T2_BETVU	X	'(p09887|hs22c_soybn : 107.0) Chloroplast small heat shock protein (Fragment) - Glycine max (Soybean) & (at4g27670 : 100.0) chloroplast located small heat shock protein.; heat shock protein 21 (HSP21); CONTAINS InterPro DOMAIN/s: Heat shock protein Hsp20 (InterPro:IPR002068), HSP20-like chaperone (InterPro:IPR008978); BEST Arabidopsis thaliana protein match is: HSP20-like chaperones superfamily p…	'stress.abiotic.heat'	1.92713	1	not valid	0.856689	1	not valid	5.46601	0.267135	-	1.08453	1	-	2.59052	0.240255	-	5.16463	0.388375	-	2.81419	0.637991	-	52.859	0.0380899	*	0.973521	1	not valid	2.83634	0.761398	-
tr.A0A023ZR91.A0A023ZR91_BETVU		'(gnl|cdd|79253 : 925.0) no description available & (p06003|psbc_spiol : 837.0) Photosystem II 44 kDa reaction center protein precursor (P6 protein) (CP43) - Spinacia oleracea (Spinach) & (atcg00280 : 830.0) chloroplast gene encoding a CP43 subunit of the photosystem II reaction center. promoter contains a blue-light responsive element.; photosystem II reaction center protein C (PSBC); FUNCTIONS …	'PS.lightreaction.photosystem II.PSII polypeptide subunits'	1.66987	0.992728	-	0.908954	1	-	1.19498	1	-	0.769039	1	-	0.865916	1	-	0.818435	1	-	0.573296	0.858954	-	0.360351	0.038128	*	0.815008	1	-	0.715611	0.999863	-
tr.A0A0J8D022.A0A0J8D022_BETVU	X	'(p62302|rs13_soybn : 268.0) 40S ribosomal protein S13 - Glycine max (Soybean) & (at4g00100 : 258.0) Encodes a cytoplasmic ribosomal protein S13 homologue involved in early leaf development; ribosomal protein S13A (RPS13A); FUNCTIONS IN: structural constituent of ribosome; INVOLVED IN: translation, trichome morphogenesis, leaf morphogenesis, cytokinesis by cell plate formation; LOCATED IN: cytoso…	'protein.synthesis.ribosomal protein.eukaryotic.40S subunit.S13'	9.19061	0.980101	not valid	0.0314663	1	not valid	2.95483	1	-	2.77628	1	-	1.59726	1	not valid	1.36822	1	-	0.309495	0.999989	not valid	0.0579265	0.045999	*	0.877869	1	not valid	0.321505	0.998848	-
tr.A0A0J8CY75.A0A0J8CY75_BETVU	X	'(q08184|rbs4_mescr : 281.0) Ribulose bisphosphate carboxylase small chain 4, chloroplast precursor (EC 4.1.1.39) (RuBisCO small subunit 4) - Mesembryanthemum crystallinum (Common ice plant) & (at1g67090 : 261.0) ribulose bisphosphate carboxylase small chain 1A (RBCS1A); FUNCTIONS IN: ribulose-bisphosphate carboxylase activity, copper ion binding; INVOLVED IN: carbon fixation, response to cold, r…	'PS.calvin cycle.rubisco small subunit'	1.24471	0.999573	-	1.01797	1	-	0.887025	1	-	0.507461	0.486572	-	0.546971	0.210792	-	0.554174	0.349325	-	0.563921	0.403998	-	0.507513	0.0528047	-	0.786897	0.992899	-	0.712633	0.975421	-
tr.A0A0J8D5I2.A0A0J8D5I2_BETVU	X	'(at1g76730 : 430.0) NagB/RpiA/CoA transferase-like superfamily protein; FUNCTIONS IN: catalytic activity, ATP binding, 5-formyltetrahydrofolate cyclo-ligase activity; INVOLVED IN: folic acid and derivative biosynthetic process, metabolic process; LOCATED IN: chloroplast; EXPRESSED IN: 22 plant structures; EXPRESSED DURING: 15 growth stages; CONTAINS InterPro DOMAIN/s: 5-formyltetrahydrofolate cy…	'C1-metabolism.5-formyltetrahydrofolate cyclo-ligase'	1.01698	1	-	1.08257	1	-	0.992206	1	-	0.922363	1	-	1.23189	0.99794	-	0.920946	1	-	0.981094	1	-	3.53375	0.053062	-	0.876988	1	not valid	0.975637	1	-
tr.A0A0J8CBZ0.A0A0J8CBZ0_BETVU		'(q9m571|peamt_spiol : 673.0) Phosphoethanolamine N-methyltransferase (EC 2.1.1.103) - Spinacia oleracea (Spinach) & (at1g73600 : 650.0) S-adenosyl-L-methionine-dependent methyltransferases superfamily protein; FUNCTIONS IN: methyltransferase activity, phosphoethanolamine N-methyltransferase activity; INVOLVED IN: metabolic process; EXPRESSED IN: guard cell; CONTAINS InterPro DOMAIN/s: Methyltran…	'lipid metabolism.Phospholipid synthesis'	1.08828	1	-	1.91653	0.515915	-	1.0028	1	-	0.989132	1	-	0.764324	0.998213	-	0.625696	0.761265	-	0.32987	0.0827352	-	0.386186	0.0630436	-	0.482458	0.0714071	-	0.921456	1	-
tr.A0A0J8CR46.A0A0J8CR46_BETVU	X	' no hits & (original description: Uncharacterized protein OS=Beta vulgaris subsp. vulgaris GN=BVRB_3g052150 PE=4 SV=1)'	'not assigned.unknown'	2.05926	0.881352	-	0.881932	1	-	2.28585	0.519976	-	0.639352	1	-	0.91491	1	-	1.34933	0.999953	-	0.949847	1	-	0.263634	0.0647655	-	1.54123	0.999997	-	1.11003	1	-
tr.A0A0J8B4G9.A0A0J8B4G9_BETVU	X	'(at1g01090 : 697.0) pyruvate dehydrogenase E1 alpha subunit; pyruvate dehydrogenase E1 alpha (PDH-E1 ALPHA); FUNCTIONS IN: pyruvate dehydrogenase (acetyl-transferring) activity; INVOLVED IN: oxidation reduction, glycolysis, metabolic process; LOCATED IN: chloroplast, plastid, chloroplast envelope; EXPRESSED IN: 25 plant structures; EXPRESSED DURING: 15 growth stages; CONTAINS InterPro DOMAIN/s: …	'TCA / org transformation.TCA.pyruvate DH.E1'	0.499664	0.897084	-	0.573742	0.481363	-	0.693965	0.997714	-	1.30453	0.999508	-	2.20564	0.111182	-	1.11368	1	-	1.98689	0.813473	-	2.51027	0.0680494	-	1.33162	0.999988	-	1.38886	0.999997	-
tr.A0A0J8CD93.A0A0J8CD93_BETVU	X	'(at2g37770 : 402.0) NAD(P)-linked oxidoreductase superfamily protein; FUNCTIONS IN: oxidoreductase activity; INVOLVED IN: oxidation reduction; EXPRESSED IN: 12 plant structures; EXPRESSED DURING: LP.04 four leaves visible, 4 anthesis, petal differentiation and expansion stage; CONTAINS InterPro DOMAIN/s: Aldo/keto reductase (InterPro:IPR001395), Aldo/keto reductase subgroup (InterPro:IPR020471),…	'minor CHO metabolism.others'	1.63894	0.979481	-	1.22421	1	-	1.35126	0.999945	-	1.28302	0.999998	-	2.11778	0.236714	-	1.38981	0.999567	-	0.565766	0.998082	-	6.1733	0.0685727	-	0.400079	0.941115	-	0.824472	0.999999	-
tr.Q0QG29.Q0QG29_BETVU		'(p98012|cox2_betvu : 454.0) Cytochrome c oxidase subunit 2 (EC 1.9.3.1) (Cytochrome c oxidase polypeptide II) - Beta vulgaris (Sugar beet) & (atmg00160 : 424.0) cytochrome c oxidase subunit 2; cytochrome oxidase 2 (COX2); FUNCTIONS IN: cytochrome-c oxidase activity; INVOLVED IN: respiratory electron transport chain; LOCATED IN: mitochondrion, chloroplast, mitochondrial respiratory chain complex …	'mitochondrial electron transport / ATP synthesis.cytochrome c oxidase'	1.86835	0.560983	-	1.29548	0.999992	-	0.50853	0.983843	-	1.19341	1	-	1.72919	0.617024	-	1.1308	1	-	1.20575	1	not valid	39.4657	0.0822491	-	2.93581	0.682703	-	0.272181	0.032108	*
tr.A0A0J8D3W8.A0A0J8D3W8_BETVU		'(at5g23740 : 250.0) Encodes a putative ribosomal protein S11 (RPS11-beta).; ribosomal protein S11-beta (RPS11-BETA); FUNCTIONS IN: structural constituent of ribosome; INVOLVED IN: translation; LOCATED IN: cytosolic small ribosomal subunit, membrane; EXPRESSED IN: 22 plant structures; EXPRESSED DURING: 13 growth stages; CONTAINS InterPro DOMAIN/s: Nucleic acid-binding, OB-fold-like (InterPro:IPR0…	'protein.synthesis.ribosomal protein.eukaryotic.40S subunit.S11'	7.41702	0.977289	not valid	0.0356295	1	not valid	0.0949013	1	not valid	0.0714392	1	not valid	57.7698	0.999921	not valid	0.899871	1	-	0.484287	1	not valid	0.173461	0.082534	-	2.98558	1	not valid	0.0127951	0.931593	not valid
tr.A0A0J8C2B6.A0A0J8C2B6_BETVU	X	'(p34091|rl6_mescr : 294.0) 60S ribosomal protein L6 (YL16-like) - Mesembryanthemum crystallinum (Common ice plant) & (at1g74050 : 276.0) Ribosomal protein L6 family protein; FUNCTIONS IN: structural constituent of ribosome; INVOLVED IN: translation; LOCATED IN: ribosome, cytosolic large ribosomal subunit, intracellular, plasma membrane, membrane; EXPRESSED IN: leaf; CONTAINS InterPro DOMAIN/s: R…	'protein.synthesis.ribosomal protein.eukaryotic.60S subunit.L6'	0.887725	1	-	1.26445	1	-	0.411376	0.990202	-	1.92806	0.999913	-	52.1019	0.815031	-	3.78436	0.999457	not valid	0.024341	0.999989	not valid	0.464999	0.0826351	-	0.749492	1	not valid	0.463405	0.999606	not valid
tr.A0A0J8E2P5.A0A0J8E2P5_BETVU	X	'(at1g29700 : 403.0) Metallo-hydrolase/oxidoreductase superfamily protein; FUNCTIONS IN: molecular_function unknown; INVOLVED IN: biological_process unknown; LOCATED IN: chloroplast; EXPRESSED IN: 22 plant structures; EXPRESSED DURING: 13 growth stages; Has 404 Blast hits to 404 proteins in 124 species: Archae - 0; Bacteria - 197; Metazoa - 0; Fungi - 2; Plants - 43; Viruses - 0; Other Eukaryotes…	'not assigned.unknown'	3.1088	0.763255	not valid	0.517939	0.985122	-	2.60352	0.935168	-	1.02491	1	not valid	4.77536	0.881395	not valid	0.515683	0.792166	-	0.313769	0.99442	not valid	0.0184381	0.0834636	-	0.34765	0.326939	-	0.837467	1	-
tr.A0A0J8CTJ9.A0A0J8CTJ9_BETVU	X	'(at3g12050 : 482.0) Aha1 domain-containing protein; FUNCTIONS IN: ATPase activator activity, chaperone binding; INVOLVED IN: response to stress; LOCATED IN: cytoplasm; EXPRESSED IN: 24 plant structures; EXPRESSED DURING: 16 growth stages; CONTAINS InterPro DOMAIN/s: Activator of Hsp90 ATPase, N-terminal (InterPro:IPR015310), Activator of Hsp90 ATPase homologue 1-like (InterPro:IPR013538); Has 50…	'not assigned.no ontology'	0.39906	0.990791	-	0.891342	1	-	1.22404	1	-	1.23543	0.999992	-	0.296668	0.388995	-	2.35645	0.938834	-	0.756129	1	not valid	9.46469	0.0846606	-	0.468345	0.999245	not valid	3.06732	0.870029	-
tr.A0A0J8EX35.A0A0J8EX35_BETVU	X	'(o22553|chmo_betvu : 867.0) Choline monooxygenase, chloroplast precursor (EC 1.14.15.7) - Beta vulgaris (Sugar beet) & (at4g29890 : 442.0) choline monooxygenase, putative (CMO-like); FUNCTIONS IN: electron carrier activity, oxidoreductase activity, iron ion binding, 2 iron, 2 sulfur cluster binding; INVOLVED IN: oxidation reduction, cellular aromatic compound metabolic process; LOCATED IN: chlor…	'lipid metabolism.Phospholipid synthesis.choline monooxygenase'	1.59614	0.909973	-	2.45311	0.375413	-	1.26045	0.999971	-	0.429468	0.185237	-	0.481288	0.646393	-	0.549282	0.369472	-	0.218252	0.100513	-	0.383154	0.0854736	-	0.641001	0.846556	-	0.78969	0.999721	-
tr.A0A023ZPP8.A0A023ZPP8_BETVU	X	'(p28807|rr16_spiol : 154.0) Chloroplast 30S ribosomal protein S16 - Spinacia oleracea (Spinach) & (gnl|cdd|79224 : 150.0) no description available & (atcg00050 : 118.0) Homologous to the bacterial ribosomal protein S16; ribosomal protein S16 (RPS16); CONTAINS InterPro DOMAIN/s: Ribosomal protein S16, conserved site (InterPro:IPR020592), Ribosomal protein S16 (InterPro:IPR000307); BEST Arabidopsi…	'protein.synthesis.ribosomal protein.prokaryotic.chloroplast.30S subunit.S16'	1.14636	1	-	0.486224	0.996518	-	1.68401	0.960197	-	0.454033	0.999353	-	0.625773	0.999989	-	0.994687	1	-	0.914957	1	-	0.339093	0.0864831	-	1.30335	1	-	1.46901	0.998306	-
tr.A0A0J8BBD7.A0A0J8BBD7_BETVU	X	'(gnl|cdd|37450 : 192.0) no description available & (at3g12390 : 172.0) Nascent polypeptide-associated complex (NAC), alpha subunit family protein; INVOLVED IN: response to salt stress; LOCATED IN: cytosolic ribosome; EXPRESSED IN: 24 plant structures; EXPRESSED DURING: 13 growth stages; CONTAINS InterPro DOMAIN/s: Ubiquitin-associated/translation elongation factor EF1B, N-terminal (InterPro:IPR0…	'protein.synthesis.elongation'	0.986573	1	-	0.867757	0.999615	-	1.17573	0.999952	-	1.49673	0.125757	-	1.26915	0.982575	-	1.18899	0.999756	-	1.2887	0.993776	-	1.76675	0.0885861	-	1.04677	1	-	1.19173	0.999954	-
tr.A0A0J8CXQ7.A0A0J8CXQ7_BETVU		'(at5g06060 : 370.0) NAD(P)-binding Rossmann-fold superfamily protein; FUNCTIONS IN: oxidoreductase activity, binding, catalytic activity; INVOLVED IN: oxidation reduction, metabolic process; EXPRESSED IN: 23 plant structures; EXPRESSED DURING: 14 growth stages; CONTAINS InterPro DOMAIN/s: Short-chain dehydrogenase/reductase, conserved site (InterPro:IPR020904), NAD(P)-binding domain (InterPro:IP…	'secondary metabolism.N misc.alkaloid-like'	1.05779	1	-	0.80535	0.999869	-	1.15193	1	-	1.19891	0.99999	-	1.04729	1	-	0.935875	1	-	1.10306	1	-	1.77221	0.0901502	-	1.02316	1	-	1.089	1	-
tr.A0A0J8BQL1.A0A0J8BQL1_BETVU	X	'(p23326|rk35_spiol : 153.0) 50S ribosomal protein L35, chloroplast precursor (CL35) - Spinacia oleracea (Spinach) & (at2g24090 : 111.0) Ribosomal protein L35; FUNCTIONS IN: structural constituent of ribosome; INVOLVED IN: translation; LOCATED IN: ribosome, chloroplast; EXPRESSED IN: 22 plant structures; EXPRESSED DURING: 13 growth stages; CONTAINS InterPro DOMAIN/s: Ribosomal protein L35, conser…	'protein.synthesis.ribosomal protein.prokaryotic.unknown organellar.50S subunit.L35'	7.04417	0.993521	not valid	0.065552	1	not valid	3.68011	0.999999	not valid	1.03428	1	not valid	22.6489	0.999999	not valid	0.203354	0.999995	not valid	0.158868	0.77303	not valid	0.126825	0.0925517	-	0.5261	1	not valid	0.522434	0.999995	not valid
tr.A0A0J8B411.A0A0J8B411_BETVU	X	'(at4g09800 : 243.0) encodes a ribosomal protein S18C, a constituent of the small subunit of the ribosomal complex; S18 ribosomal protein (RPS18C); FUNCTIONS IN: structural constituent of ribosome, RNA binding, nucleic acid binding; INVOLVED IN: translation; LOCATED IN: cytosolic small ribosomal subunit, small ribosomal subunit, nucleolus, cell wall, vacuole; EXPRESSED IN: 23 plant structures; EX…	'protein.synthesis.ribosomal protein.eukaryotic.40S subunit.S18'	1.93416	0.99904	-	1.47408	1	-	1.48451	1	-	0.692649	1	-	1.68949	1	-	1.08295	1	-	0.992375	1	-	0.360655	0.102213	-	1.28013	1	-	0.767523	1	-
tr.A0A0J8BZC2.A0A0J8BZC2_BETVU		'(gnl|cdd|28955 : 171.0) no description available & (gnl|cdd|36967 : 161.0) no description available & (q6l500|h2a4_orysa : 147.0) Probable histone H2A.4 - Oryza sativa (Rice) & (at5g02560 : 144.0) Encodes HTA12, a histone H2A protein.; histone H2A 12 (HTA12); FUNCTIONS IN: DNA binding; INVOLVED IN: nucleosome assembly; LOCATED IN: nucleus, nucleosome; EXPRESSED IN: 22 plant structures; EXPRESSED…	'DNA.synthesis/chromatin structure.histone.core.H2A'	10.6845	0.48239	-	0.600765	1	not valid	3.80987	0.99999	-	0.00690004	1	-	203.331	0.996856	-	1.37461	1	-	0.912062	1	-	0.137294	0.103851	-	2.73679	1	-	0.35658	0.916552	-
tr.A0A0J8CXF3.A0A0J8CXF3_BETVU	X	'(at1g74270 : 195.0) Ribosomal protein L35Ae family protein; FUNCTIONS IN: structural constituent of ribosome; INVOLVED IN: translation, ribosome biogenesis; LOCATED IN: ribosome, cytosolic large ribosomal subunit; EXPRESSED IN: 22 plant structures; EXPRESSED DURING: 13 growth stages; CONTAINS InterPro DOMAIN/s: Ribosomal protein L35Ae (InterPro:IPR001780), Ribosomal protein L35Ae, conserved site…	'protein.synthesis.ribosomal protein.eukaryotic.60S subunit.L35A'	1.34725	1	-	0.189077	0.715765	-	0.884811	1	-	0.505244	0.999987	-	4.82789	0.977036	-	1.61363	0.994341	-	1.20283	1	-	0.412177	0.121368	-	1.40904	1	not valid	0.656753	0.999988	-
tr.A0A0J8C3C3.A0A0J8C3C3_BETVU	X	'(at3g25860 : 514.0) Nuclear encoded dihydrolipoamide S-acetyltransferase (LTA2) that encodes teh Pyruvate Decarboxylase E2 subunit. Mutant has embryo defect.; LTA2; FUNCTIONS IN: dihydrolipoyllysine-residue acetyltransferase activity; INVOLVED IN: metabolic process, acetyl-CoA biosynthetic process from pyruvate; LOCATED IN: cytosolic ribosome, chloroplast stroma, chloroplast, membrane, chloropla…	'lipid metabolism.FA synthesis and FA elongation.pyruvate DH'	0.942196	1	-	0.917156	1	-	1.08241	1	-	1.74449	0.12445	-	1.60626	0.399876	-	1.16763	0.999991	-	1.97499	0.139466	-	2.01153	0.12304	-	1.32841	0.985912	-	1.14881	0.999999	-
tr.A0A0J8BBR8.A0A0J8BBR8_BETVU	X	'(at1g09690 : 282.0) Translation protein SH3-like family protein; FUNCTIONS IN: structural constituent of ribosome; INVOLVED IN: translation; LOCATED IN: ribosome, cytosolic large ribosomal subunit; EXPRESSED IN: juvenile leaf, pollen tube; CONTAINS InterPro DOMAIN/s: Translation protein SH3-like (InterPro:IPR008991), Ribosomal protein L21e (InterPro:IPR001147), Ribosomal protein L21e, conserved …	'protein.synthesis.ribosomal protein.eukaryotic.60S subunit.L21'	9.75257	0.998324	not valid	0.88447	1	not valid	0.10708	1	not valid	1.93878	1	-	38.9771	0.999998	not valid	1.47222	1	-	0.00894423	1	not valid	0.230213	0.123541	-	2.84516	1	not valid	0.0109796	0.995148	not valid
tr.A0A0J8D748.A0A0J8D748_BETVU		'(at5g14320 : 193.0) Ribosomal protein S13/S18 family; FUNCTIONS IN: structural constituent of ribosome, RNA binding, nucleic acid binding; INVOLVED IN: translation; LOCATED IN: small ribosomal subunit, chloroplast; EXPRESSED IN: 22 plant structures; EXPRESSED DURING: 13 growth stages; CONTAINS InterPro DOMAIN/s: Ribosomal protein S13-like, H2TH (InterPro:IPR010979), Ribosomal protein S13 (InterP…	'protein.synthesis.ribosomal protein.prokaryotic.chloroplast.30S subunit.S13'	1.15143	1	-	0.599944	0.999476	-	1.67884	0.973857	-	0.699895	1	-	0.754	1	-	0.943208	1	-	0.719632	0.999981	-	0.326124	0.124812	-	1.38739	1	-	1.45804	0.999156	-
tr.A0A0J8BU60.A0A0J8BU60_BETVU	X	'(at2g40010 : 414.0) Ribosomal protein L10 family protein; FUNCTIONS IN: structural constituent of ribosome; INVOLVED IN: translational elongation, translation, ribosome biogenesis; LOCATED IN: cytosolic ribosome, ribosome; EXPRESSED IN: 19 plant structures; EXPRESSED DURING: 13 growth stages; CONTAINS InterPro DOMAIN/s: Ribosomal protein 60S (InterPro:IPR001813), Ribosomal protein L10 (InterPro:…	'protein.synthesis.ribosomal protein.eukaryotic.60S subunit.P0'	1.78755	1	not valid	0.835067	1	-	6.77646	0.681722	-	1.36103	0.997132	-	1.28054	0.99986	-	0.750399	0.999996	-	2.51444	0.764302	-	5.68411	0.125536	-	1.65329	0.831194	-	3.79092	0.917756	-
tr.A0A0J8D1Q5.A0A0J8D1Q5_BETVU	X	'(at1g34430 : 514.0) embryo defective 3003 (EMB3003); FUNCTIONS IN: dihydrolipoyllysine-residue acetyltransferase activity, acyltransferase activity; INVOLVED IN: embryo development ending in seed dormancy; LOCATED IN: cytosolic ribosome, plasma membrane, chloroplast, chloroplast envelope; EXPRESSED IN: 23 plant structures; EXPRESSED DURING: 15 growth stages; CONTAINS InterPro DOMAIN/s: 2-oxo aci…	'TCA / org transformation.TCA.pyruvate DH.E2'	0.946332	1	-	1.09614	1	-	0.789064	0.999832	-	1.65307	0.611195	-	2.06212	0.0745875	-	0.866942	1	-	1.65706	0.882081	-	2.77878	0.156761	-	1.10131	1	-	0.833813	0.999999	-
tr.A0A0J8BX60.A0A0J8BX60_BETVU	X	'(at4g02860 : 333.0) Phenazine biosynthesis PhzC/PhzF protein; FUNCTIONS IN: catalytic activity; INVOLVED IN: biosynthetic process; LOCATED IN: cellular_component unknown; EXPRESSED IN: 23 plant structures; EXPRESSED DURING: 13 growth stages; CONTAINS InterPro DOMAIN/s: Phenazine biosynthesis PhzC/PhzF protein (InterPro:IPR003719); BEST Arabidopsis thaliana protein match is: Phenazine biosynthesi…	'not assigned.no ontology'	2.64014	0.49712	-	1.96097	0.93713	-	2.00716	0.953908	-	2.57464	0.259757	-	1.25027	0.999787	-	0.860534	0.999995	-	0.27248	0.468234	-	0.403708	0.16546	-	1.4707	0.984971	-	0.760248	0.999858	-
tr.A0A0J8BZV6.A0A0J8BZV6_BETVU	X	'(at1g14150 : 194.0) Encodes a subunit of the NAD(P)H dehydrogenase complex located in the chloroplast thylakoid lumen.; PsbQ-like 2 (PQL2); FUNCTIONS IN: electron transporter, transferring electrons within the cyclic electron transport pathway of photosynthesis activity; INVOLVED IN: photosynthetic electron transport chain; LOCATED IN: in 6 components; EXPRESSED IN: 22 plant structures; EXPRESSE…	'PS.lightreaction.photosystem II.PSII polypeptide subunits'	1.07261	1	-	1.1126	1	-	1.13427	0.999952	-	0.873945	1	-	0.913032	1	-	0.760709	0.668893	-	0.604411	0.30745	-	0.643353	0.168962	-	0.859605	0.999608	-	1.05749	1	-
tr.A0A0J8C466.A0A0J8C466_BETVU	X	'(gnl|cdd|70663 : 101.0) no description available & (at3g26740 : 80.9) transcripts are differentially regulated at the level of mRNA stability at different times of day controlled by the circadian clock. mRNAs are targets of the mRNA degradation pathway mediated by the downstream (DST) instability determinant.; CCR-like (CCL); FUNCTIONS IN: molecular_function unknown; INVOLVED IN: biological_proc…	'signalling.light'	1.88967	0.558706	-	1.0388	1	-	1.59451	0.932306	-	6.62079	0.0834347	-	3.71638	0.287539	-	6.39252	0.894786	-	5.87212	0.138347	-	75.0663	0.169824	-	1.89323	0.9833	-	0.843806	0.999988	-
tr.A0A0J8FVI7.A0A0J8FVI7_BETVU	X	'(q43116|pdi_ricco : 670.0) Protein disulfide-isomerase precursor (EC 5.3.4.1) (PDI) - Ricinus communis (Castor bean) & (at1g21750 : 611.0) Encodes a protein disulfide isomerase-like (PDIL) protein, a member of a multigene family within the thioredoxin (TRX) superfamily; isoform contains non-consensus GA donor splice site at intron 9. Transcript levels for this gene are up-regulated in response t…	'redox.thioredoxin.PDIL'	1.17592	0.999983	-	0.84608	0.999612	-	1.11127	1	-	1.1602	0.996687	-	1.14624	0.999909	-	1.09071	1	-	1.27987	0.993474	-	1.79446	0.177484	-	0.996955	1	-	0.94502	1	-
tr.A0A0J8B8J2.A0A0J8B8J2_BETVU		'(p19954|rr30_spiol : 390.0) Plastid-specific 30S ribosomal protein 1, chloroplast precursor (PSRP-1) (CS-S5) (CS5) (S22) (Ribosomal protein 1) - Spinacia oleracea (Spinach) & (at5g24490 : 303.0) 30S ribosomal protein, putative; FUNCTIONS IN: structural constituent of ribosome, binding; INVOLVED IN: translation, primary metabolic process; LOCATED IN: ribosome, chloroplast; EXPRESSED IN: 22 plant …	'protein.synthesis.ribosomal protein.prokaryotic.chloroplast.30S subunit.S30A'	0.67023	0.76116	-	0.769192	0.676348	-	0.917696	1	-	1.34207	0.837642	-	0.96205	1	-	1.13589	0.999993	-	1.91002	0.131103	-	1.78484	0.185044	-	1.35191	0.936186	-	1.36923	0.968665	-
tr.A0A0J8CC79.A0A0J8CC79_BETVU	X	'(at5g67360 : 980.0) Encodes a subtilisin-like serine protease essential for mucilage release from seed coats.; ARA12; FUNCTIONS IN: serine-type endopeptidase activity; INVOLVED IN: proteolysis, seed coat development, mucilage metabolic process involved seed coat development, mucilage extrusion from seed coat; LOCATED IN: extracellular region, apoplast, cell wall, plant-type cell wall; EXPRESSED …	'protein.degradation.subtilases'	1.1094	1	-	0.671841	0.984392	-	0.910316	1	-	0.826976	0.999998	-	0.582635	0.641699	-	0.955875	1	-	0.760383	0.999175	-	0.561782	0.188559	-	1.16068	1	-	0.820549	0.999982	-
tr.A0A0J8ECB3.A0A0J8ECB3_BETVU		'(at1g15690 : 1278.0) Encodes a H(+)-translocating (pyrophosphate-energized) inorganic pyrophosphatase (H(+)-PPase; EC 3.6.1.1) located in the vacuolar membrane. Expression is found in all tissues examined, including meristems and floral organ primordium. Expression is particularly enhanced in pollen, and is repressed by light. Over expression and loss of function phenotypes suggest AVP1 is invol…	'transport.H+ transporting pyrophosphatase'	2.67472	0.534117	-	1.07176	1	-	0.992008	1	-	0.857905	1	-	48.4991	0.999892	not valid	2.07093	0.953476	-	0.90635	1	-	0.168457	0.19292	-	1.38498	1	-	0.370883	0.525975	-
tr.A0A0J8CT56.A0A0J8CT56_BETVU	X	'(at2g40600 : 293.0) appr-1-p processing enzyme family protein; FUNCTIONS IN: molecular_function unknown; INVOLVED IN: biological_process unknown; LOCATED IN: chloroplast; EXPRESSED IN: 22 plant structures; EXPRESSED DURING: 13 growth stages; CONTAINS InterPro DOMAIN/s: Appr-1-p processing (InterPro:IPR002589); BEST Arabidopsis thaliana protein match is: appr-1-p processing enzyme family protein …	'not assigned.no ontology'	1.32772	0.999761	-	0.904225	1	-	0.79269	0.999999	-	1.21526	1	not valid	0.420246	0.760415	-	0.23984	0.623381	-	0.371961	0.906333	-	3.07906	0.194432	-	0.646302	0.999849	-	0.597032	0.957444	-
tr.A0A0J8CSF3.A0A0J8CSF3_BETVU	X	'(at3g06720 : 858.0) Encodes importin alpha involved in nuclear import.; AT-IMP; FUNCTIONS IN: protein transporter activity, binding; INVOLVED IN: intracellular protein transport, protein import into nucleus; LOCATED IN: cytosol, nuclear envelope, nucleolus, cell wall; EXPRESSED IN: 23 plant structures; EXPRESSED DURING: 13 growth stages; CONTAINS InterPro DOMAIN/s: Importin-alpha-like, importin-…	'protein.targeting.nucleus'	1.16999	1	-	1.31598	0.999131	-	1.34538	0.99451	-	1.58152	0.601438	-	1.66206	0.586814	-	1.55232	0.946226	-	1.46315	0.985429	-	1.84057	0.194968	-	2.09112	0.600523	-	1.14992	1	-
tr.A0A0J8EKV9.A0A0J8EKV9_BETVU	X	'(at5g63140 : 373.0) purple acid phosphatase 29 (PAP29); FUNCTIONS IN: protein serine/threonine phosphatase activity, acid phosphatase activity; LOCATED IN: endomembrane system; EXPRESSED IN: 23 plant structures; EXPRESSED DURING: 13 growth stages; CONTAINS InterPro DOMAIN/s: Metallophosphoesterase (InterPro:IPR004843), Phosphoesterase At2g46880 (InterPro:IPR011230); BEST Arabidopsis thaliana pro…	'misc.acid and other phosphatases'	0.906629	1	-	1.5527	1	-	0.756154	1	-	1.21198	1	-	1.21753	1	-	0.438342	0.819849	-	0.704864	0.999716	-	0.314596	0.195763	-	0.554019	0.997812	-	0.834028	1	-
tr.A0A0J8CM80.A0A0J8CM80_BETVU	X	'(at3g15190 : 125.0) chloroplast 30S ribosomal protein S20, putative; FUNCTIONS IN: structural constituent of ribosome, RNA binding; INVOLVED IN: translation, ribosome biogenesis; LOCATED IN: ribosome, chloroplast stroma, chloroplast, membrane; EXPRESSED IN: 22 plant structures; EXPRESSED DURING: 13 growth stages; CONTAINS InterPro DOMAIN/s: Ribosomal protein S20 (InterPro:IPR002583); Has 3989 Bl…	'protein.synthesis.ribosomal protein.prokaryotic.chloroplast.30S subunit.S20'	1.32755	0.999998	-	0.648222	1	-	1.68488	0.96976	-	0.480664	0.995715	-	0.620842	0.99989	-	0.877185	1	-	0.735708	0.999937	-	0.391428	0.202731	-	1.30768	1	-	1.26916	0.999994	-
tr.A0A0J8C1B3.A0A0J8C1B3_BETVU	X	'(at4g15802 : 85.1) Encodes a protein with similarity to heat shock factor binding proteins. Involved in negative regulation of heat shock response. Becomes nuclear localized upon heat treatment.; heat shock factor binding protein (HSBP); CONTAINS InterPro DOMAIN/s: Heat shock factor binding 1 (InterPro:IPR009643); Has 319 Blast hits to 319 proteins in 108 species: Archae - 0; Bacteria - 0; Metaz…	'not assigned.unknown'	1.05879	1	-	0.101229	0.816575	-	1.71265	0.893093	-	0.157319	0.468161	-	0.744982	1	-	0.703048	0.999825	-	1.00742	1	-	0.217514	0.210283	-	1.05094	1	-	1.61755	0.970334	-
tr.A0A0J8BM84.A0A0J8BM84_BETVU	X	'(at1g04980 : 640.0) Encodes a protein disulfide isomerase-like (PDIL) protein, a member of a multigene family within the thioredoxin (TRX) superfamily. Transcript levels for this gene are up-regulated in response to three different chemical inducers of ER stress (dithiothreitol, beta-mercaptoethanol, and tunicamycin). AtIRE1-2 does not appear to be required for this response, but the atbzip60 mu…	'redox.thioredoxin.PDIL'	3.01707	0.590466	-	1.26468	0.999994	-	3.07118	0.413765	-	2.19126	0.777153	-	1.3043	0.999965	-	0.418675	0.97767	-	0.00892718	0.539401	-	0.231216	0.226032	-	0.00646666	0.0836277	-	1.01794	1	-
tr.A0A0J8C686.A0A0J8C686_BETVU	X	'(q93x62|fabg1_brana : 329.0) 3-oxoacyl-[acyl-carrier-protein] reductase 1, chloroplast precursor (EC 1.1.1.100) (3-ketoacyl-acyl carrier protein reductase 1) (Beta-keto acyl-carrier protein reductase 1) - Brassica napus (Rape) & (at1g24360 : 316.0) NAD(P)-binding Rossmann-fold superfamily protein; FUNCTIONS IN: 3-oxoacyl-[acyl-carrier-protein] reductase activity, copper ion binding; INVOLVED IN:…	'lipid metabolism.FA synthesis and FA elongation.ACP oxoacyl reductase'	0.0148128	0.239725	-	1.43128	0.971592	-	0.860254	1	-	1.00622	1	-	0.41125	0.953954	-	50.7899	0.60796	not valid	0.597592	0.999984	-	7.00808	0.231016	-	4.3109	0.850029	-	58.075	0.485597	-
tr.A0A0J8EPS8.A0A0J8EPS8_BETVU	X	'(at5g20935 : 128.0) unknown protein; CONTAINS InterPro DOMAIN/s: Protein of unknown function DUF3148 (InterPro:IPR021495); Has 30201 Blast hits to 17322 proteins in 780 species: Archae - 12; Bacteria - 1396; Metazoa - 17338; Fungi - 3422; Plants - 5037; Viruses - 0; Other Eukaryotes - 2996 (source: NCBI BLink). & (reliability: 256.0) & (original description: Uncharacterized protein OS=Beta vulga…	'not assigned.unknown'	1.37894	0.999949	-	0.76183	1	-	0.980575	1	-	0.589853	0.999759	-	0.530504	0.950432	-	0.70578	0.999925	-	0.562717	0.795411	-	0.368857	0.241092	-	1.23996	1	-	0.711106	0.999901	-
tr.Q5QHN9.Q5QHN9_BETVU		' (original description: Ribosome-inactivating protein BE27 (Fragment) OS=Beta vulgaris subsp. vulgaris PE=4 SV=1)'	'not assigned.unknown'	4.24362	0.482412	-	0.520785	0.999996	-	3.16574	0.906412	-	3.86555	0.818026	-	2.23737	0.950127	-	1.93732	0.960801	-	2.15365	0.585347	-	2.10702	0.241954	-	3.19108	0.416769	-	0.746	0.999978	-
tr.A0A0J8BYF1.A0A0J8BYF1_BETVU	X	'(at3g08740 : 307.0) elongation factor P (EF-P) family protein; FUNCTIONS IN: translation elongation factor activity; INVOLVED IN: translational elongation; LOCATED IN: chloroplast, chloroplast stroma; EXPRESSED IN: 24 plant structures; EXPRESSED DURING: 14 growth stages; CONTAINS InterPro DOMAIN/s: Translation elongation factor P (InterPro:IPR011768), Translation elongation factor P/YeiP, conser…	'protein.synthesis.elongation'	1.19103	0.999516	-	1.0511	1	-	1.10081	1	-	1.23403	0.975796	-	1.61371	0.132305	-	1.13467	0.999994	-	1.76972	0.200964	-	1.77963	0.259731	-	1.23401	0.995083	-	0.924248	1	-
tr.A0A0J8C6T5.A0A0J8C6T5_BETVU	X	'(at5g10470 : 1514.0) Kinesin that binds cyclin-dependent kinase CDKA;1 as homodimer or as heterodimer with KCA2. Demarcates the division site in plant cells.; kinesin like protein for actin based chloroplast movement 1 (KAC1); FUNCTIONS IN: microtubule binding, protein binding, microtubule motor activity; INVOLVED IN: preprophase band assembly, chloroplast avoidance movement, chloroplast accumul…	'cell.organisation'	35.879	0.999997	not valid	19.1083	0.999998	not valid	62.007	0.992414	not valid	2.22463	1	not valid	20.6627	0.999919	not valid	0.773871	0.999998	-	1.21624	1	not valid	3.91521	0.276909	-	1.09765	1	not valid	1.72823	1	not valid
tr.A0A0J8D8D3.A0A0J8D8D3_BETVU	X	'(at4g20960 : 367.0) encodes diaminohydroxyphosphoribosylaminopyrimidine deaminase catalyzing the second step in the riboflavin biosynthesis; Cytidine/deoxycytidylate deaminase family protein; FUNCTIONS IN: hydrolase activity, zinc ion binding, diaminohydroxyphosphoribosylaminopyrimidine deaminase activity; INVOLVED IN: riboflavin biosynthetic process; LOCATED IN: chloroplast; EXPRESSED IN: 23 pl…	'nucleotide metabolism.deoxynucleotide metabolism.cytosine deaminase'	2.89631	0.943981	-	0.802159	0.999987	-	2.90452	0.897136	-	3.12006	0.56744	-	4.86986	0.228826	-	3.39264	0.545644	-	2.1828	0.972488	-	1.99284	0.277885	-	2.30942	0.614212	-	1.00283	1	-
tr.A0A0J8CU87.A0A0J8CU87_BETVU	X	'(q9se94|mthr1_maize : 1032.0) Methylenetetrahydrofolate reductase 1 (EC 1.5.1.20) (ZmMTHFR1) - Zea mays (Maize) & (at2g44160 : 1023.0) methylenetetrahydrofolate reductase MTHFR2 mRNA, complete; methylenetetrahydrofolate reductase 2 (MTHFR2); FUNCTIONS IN: methylenetetrahydrofolate reductase (NADPH) activity; INVOLVED IN: oxidation reduction, methionine metabolic process; EXPRESSED IN: male gamet…	'C1-metabolism.methylenetetrahydrofolate reductase'	1.12143	0.999999	-	1.53798	0.629342	-	0.855538	0.999978	-	0.958551	1	-	0.98156	1	-	0.824655	0.992989	-	0.656932	0.646663	-	0.691337	0.279357	-	0.714511	0.747825	-	0.762899	0.987993	-
tr.A0A0J8CF60.A0A0J8CF60_BETVU	X	'(at4g11820 : 771.0) Encodes a protein with hydroxymethylglutaryl-CoA synthase activity which was characterized by phenotypical complementation of the S. cerevisiae mutant.; MVA1; CONTAINS InterPro DOMAIN/s: Thiolase-like (InterPro:IPR016039), Hydroxymethylglutaryl-coenzyme A synthase C-terminal (InterPro:IPR013746), Hydroxymethylglutaryl-coenzyme A synthase, N-terminal (InterPro:IPR013528), Hydr…	'secondary metabolism.isoprenoids.mevalonate pathway.HMG-CoA synthase'	0.167123	0.99974	-	1.01668	1	not valid	0.250041	0.999816	-	0.402606	0.924528	-	0.206569	0.999699	-	0.177244	0.980613	-	0.227311	0.10143	-	0.0775619	0.285834	-	0.15891	0.922586	-	1.49615	1	not valid
tr.A0A0J8CY32.A0A0J8CY32_BETVU	X	' no hits & (original description: Uncharacterized protein OS=Beta vulgaris subsp. vulgaris GN=BVRB_2g027890 PE=4 SV=1)'	'not assigned.unknown'	8.41185	0.83962	not valid	0.0175845	1	not valid	0.0500652	1	not valid	1.21771	1	not valid	1.16918	1	-	87.3161	0.998855	-	0.00325543	0.8082	not valid	0.285346	0.305472	-	1.04318	1	not valid	0.00595175	0.688772	not valid
tr.A0A0J8CPQ3.A0A0J8CPQ3_BETVU	X	' no hits & (original description: Uncharacterized protein OS=Beta vulgaris subsp. vulgaris GN=BVRB_3g058790 PE=4 SV=1)'	'not assigned.unknown'	2.20632	0.481503	-	0.382019	0.935207	-	1.92308	0.776668	-	0.273056	0.573739	-	0.364616	0.855466	-	1.7828	0.999235	-	1.44096	0.992966	-	0.396785	0.334203	-	3.05899	0.105103	-	0.871624	1	-
tr.A0A0J8CLU5.A0A0J8CLU5_BETVU	X	'(p33126|hsp81_orysa : 1029.0) Heat shock protein 81-1 (HSP81-1) (Heat shock protein 82) - Oryza sativa (Rice) & (at5g56030 : 1027.0) A member of heat shock protein 90 (HSP90) gene family. Expressed in all tissues and abundant in root apical meristem, pollen and tapetum. Expression is NOT heat-induced but induced by IAA and NaCl. Interacts with HsfA1d in the cytosol and the nucleus and negatively…	'stress.abiotic.heat'	1.11847	0.999999	-	0.934113	1	-	1.08078	1	-	1.41362	0.121857	-	1.42324	0.27649	-	1.17675	0.99615	-	1.20333	0.999692	-	1.46402	0.335787	-	0.986216	1	-	0.9663	1	-
tr.A0A0J8C7F4.A0A0J8C7F4_BETVU	X	'(at1g15140 : 365.0) FAD/NAD(P)-binding oxidoreductase; FUNCTIONS IN: oxidoreductase activity, copper ion binding; INVOLVED IN: oxidation reduction; LOCATED IN: thylakoid, chloroplast; EXPRESSED IN: 23 plant structures; EXPRESSED DURING: 15 growth stages; CONTAINS InterPro DOMAIN/s: Oxidoreductase FAD/NAD(P)-binding (InterPro:IPR001433), Ferredoxin reductase-type FAD-binding domain (InterPro:IPR0…	'PS.lightreaction.other electron carrier (ox/red).ferredoxin oxireductase'	0.782785	0.961017	-	1.05409	1	-	0.622296	0.188005	-	0.586147	0.206538	-	0.636816	0.217419	-	0.656015	0.419214	-	0.759475	0.969063	-	0.596769	0.348207	-	1.03964	1	-	0.794977	0.998045	-
tr.A0A0J8BP52.A0A0J8BP52_BETVU	X	'(at3g24503 : 733.0) Arabidopsis thaliana aldehyde dehydrogenase AtALDH1a mRNA. a sinapaldehyde dehydrogenase catalyzes both the oxidation of coniferylaldehyde and sinapaldehyde forming ferulic acid and sinapic acid, respectively; aldehyde dehydrogenase 2C4 (ALDH2C4); FUNCTIONS IN: 3-chloroallyl aldehyde dehydrogenase activity, coniferyl-aldehyde dehydrogenase activity, aldehyde dehydrogenase (NA…	'fermentation.aldehyde dehydrogenase'	1.01584	1	-	0.52074	0.995615	-	0.179147	0.766536	-	0.155745	0.291065	-	0.931802	1	not valid	0.699251	0.999536	-	0.48605	0.675568	-	0.190852	0.354256	-	0.138878	0.0353322	*	0.176353	0.833136	-
tr.A0A023ZQ99.A0A023ZQ99_BETVU		'(gnl|cdd|79223 : 669.0) no description available & (q9bbt0|psbd_lotja : 654.0) Photosystem II D2 protein (Photosystem Q(A) protein) (PSII D2 protein) - Lotus japonicus & (atcg00270 : 650.0) PSII D2 protein; photosystem II reaction center protein D (PSBD); FUNCTIONS IN: electron transporter, transferring electrons within the noncyclic electron transport pathway of photosynthesis activity; INVOLVE…	'PS.lightreaction.photosystem II.PSII polypeptide subunits'	1.75681	0.748952	-	0.921957	1	-	1.17872	1	-	0.908969	1	-	0.973387	1	-	0.863374	0.999999	-	0.605625	0.691975	-	0.561281	0.357241	-	0.929473	1	-	0.670943	0.960521	-
tr.A0A0J8B7Z3.A0A0J8B7Z3_BETVU	X	'(at1g78915 : 389.0) Tetratricopeptide repeat (TPR)-like superfamily protein; FUNCTIONS IN: binding; INVOLVED IN: biological_process unknown; LOCATED IN: chloroplast thylakoid membrane; CONTAINS InterPro DOMAIN/s: Tetratricopeptide-like helical (InterPro:IPR011990), Tetratricopeptide repeat-containing (InterPro:IPR013026), Tetratricopeptide repeat (InterPro:IPR019734). & (reliability: 778.0) & (o…	'not assigned.unknown'	0.944193	1	-	1.08461	1	-	1.09443	1	-	1.01863	1	-	1.17989	0.999879	-	1.87798	0.527322	-	1.42287	0.849754	-	1.63268	0.360111	-	0.994023	1	-	1.15911	0.999974	-
tr.A0A0J8CW47.A0A0J8CW47_BETVU	X	'(q84ki6|sqd1_spiol : 913.0) UDP-sulfoquinovose synthase, chloroplast precursor (EC 3.13.1.1) (Sulfite:UDP-glucose sulfotransferase) (Sulfolipid biosynthesis protein) (SoSQD1) - Spinacia oleracea (Spinach) & (at4g33030 : 752.0) involved in sulfolipid biosynthesis; sulfoquinovosyldiacylglycerol 1 (SQD1); FUNCTIONS IN: UDPsulfoquinovose synthase activity, sulfotransferase activity, zinc ion binding…	'lipid metabolism.glycolipid synthesis.UDP-sulfoquinovose synthase'	0.561652	0.524704	-	0.914568	1	-	0.810433	0.998813	-	0.983022	1	-	0.899087	1	-	0.987072	1	-	1.31108	0.967456	-	1.52644	0.36345	-	1.13529	0.999999	-	1.44295	0.990326	-
tr.A0A0J8F879.A0A0J8F879_BETVU		'(p33679|zeam_maize : 239.0) Zeamatin precursor - Zea mays (Maize) & (gnl|cdd|84687 : 220.0) no description available & (at4g11650 : 201.0) osmotin-like protein; osmotin 34 (OSM34); INVOLVED IN: defense response to fungus, incompatible interaction, response to salt stress, defense response to bacterium, incompatible interaction, response to other organism; LOCATED IN: endomembrane system; EXPRESS…	'stress.abiotic'	2.22016	0.0669056	-	1.11705	1	-	0.979057	1	-	0.579534	0.999983	-	1.12843	1	-	0.594705	0.999866	-	0.451208	0.898605	-	0.274136	0.368269	-	1.31166	1	-	0.440984	0.0573543	-
tr.A0A0J8CAA6.A0A0J8CAA6_BETVU	X	'(gnl|cdd|36741 : 456.0) no description available & (at5g63980 : 452.0) Encodes a bifunctional protein that has 3'(2'),5'-bisphosphate nucleotidase and inositol polyphosphate 1-phosphatase activities and rescues sulfur assimilation mutants in yeast. It is involved in the response to cold, drought (negative regulator of drought tolerance), and ABA. Mutants in this gene exhibit enhanced induction o…	'nucleotide metabolism.degradation'	1.04596	1	-	0.941683	1	-	0.841216	0.999981	-	1.2175	0.996502	-	1.25751	0.999538	-	1.03902	1	-	0.978101	1	-	1.89661	0.374248	-	0.864198	0.999999	-	0.804254	0.999809	-
tr.A0A0J8BQA4.A0A0J8BQA4_BETVU	X	'(at2g27030 : 247.0) encodes a calmodulin that has higher affinity to kinesin-like calmodulin binding motor protein than CAM4 or CAM6.; calmodulin 5 (CAM5); FUNCTIONS IN: calcium ion binding; LOCATED IN: plasma membrane; EXPRESSED IN: 23 plant structures; EXPRESSED DURING: 16 growth stages; CONTAINS InterPro DOMAIN/s: EF-Hand 1, calcium-binding site (InterPro:IPR018247), EF-HAND 2 (InterPro:IPR01…	'signalling.calcium'	0.995086	1	-	0.861909	0.994258	-	1.03763	1	-	1.10692	1	-	1.76085	0.635739	-	1.0621	1	-	1.02383	1	-	2.12146	0.374343	-	1.09906	1	-	1.04275	1	-
tr.A0A0J8BHG7.A0A0J8BHG7_BETVU	X	'(at3g56130 : 171.0) biotin/lipoyl attachment domain-containing protein; CONTAINS InterPro DOMAIN/s: Single hybrid motif (InterPro:IPR011053), Biotin/lipoyl attachment (InterPro:IPR000089), Galactose-binding domain-like (InterPro:IPR008979); BEST Arabidopsis thaliana protein match is: Single hybrid motif superfamily protein (TAIR:AT3G15690.2). & (reliability: 342.0) & (original description: Uncha…	'lipid metabolism.FA synthesis and FA elongation.Acetyl CoA Carboxylation'	0.529171	0.675216	-	0.622552	0.260513	-	0.948566	1	-	1.05001	1	-	0.930757	1	-	1.14676	1	-	1.94043	0.0915054	-	1.66457	0.386204	-	1.60112	0.636978	-	1.79255	0.825315	-
tr.A0A0J8CM39.A0A0J8CM39_BETVU	X	'(at2g13360 : 699.0) Encodes a peroxisomal photorespiratory enzyme that catalyzes transamination reactions with multiple substrates. It is involved in photorespiration.; alanine:glyoxylate aminotransferase (AGT); FUNCTIONS IN: serine-pyruvate transaminase activity, serine-glyoxylate transaminase activity, alanine-glyoxylate transaminase activity; INVOLVED IN: photorespiration; LOCATED IN: apoplas…	'PS.photorespiration.aminotransferases peroxisomal'	1.53162	0.564441	-	0.852784	1	-	1.1297	1	-	0.64746	0.990828	-	1.00494	1	-	0.754516	0.843858	-	0.587937	0.266583	-	0.664881	0.408053	-	0.766937	0.974227	-	0.737585	0.90693	-
tr.A0A0J8CDC3.A0A0J8CDC3_BETVU	X	'(at2g35840 : 647.0) Sucrose-6F-phosphate phosphohydrolase family protein; FUNCTIONS IN: phosphatase activity, magnesium ion binding, sucrose-phosphatase activity, catalytic activity; INVOLVED IN: sucrose biosynthetic process; LOCATED IN: nucleus, cytoplasm; EXPRESSED IN: 24 plant structures; EXPRESSED DURING: 13 growth stages; CONTAINS InterPro DOMAIN/s: Sucrose-phosphate synthase (InterPro:IPR0…	'major CHO metabolism.synthesis.sucrose.SPP'	1.21013	0.999989	-	1.24042	0.999997	-	0.889472	1	-	1.33689	0.999487	-	1.51673	0.615015	-	1.15421	0.999997	-	0.980856	1	-	0.694254	0.410855	-	0.664007	0.491551	-	0.735022	0.997816	-
tr.A0A0J8CLE0.A0A0J8CLE0_BETVU	X	'(gnl|cdd|30217 : 915.0) no description available & (at5g19780 : 827.0) Encodes an isoform of alpha tubulin. Closely related to adjacent gene TUA3 suggesting recent duplication.; tubulin alpha-5 (TUA5); FUNCTIONS IN: structural constituent of cytoskeleton; INVOLVED IN: response to cadmium ion, microtubule-based process; LOCATED IN: tubulin complex, cytosol, cell wall, membrane; EXPRESSED IN: 6 pl…	'cell.organisation.cytoskeleton.mikrotubuli'	0.679969	0.994004	-	0.689658	0.978125	-	0.69456	0.991818	-	0.920149	1	-	1.03003	1	-	1.14456	0.999991	-	1.52001	0.672127	-	1.52691	0.418318	-	1.42141	0.755991	-	1.02146	1	-
tr.A0A0J8BDQ4.A0A0J8BDQ4_BETVU	X	'(at5g51970 : 637.0) Encodes a putative sorbitol dehydrogenase that can be thiolated in vitro.; GroES-like zinc-binding alcohol dehydrogenase family protein; FUNCTIONS IN: oxidoreductase activity, zinc ion binding; INVOLVED IN: oxidation reduction; EXPRESSED IN: 24 plant structures; EXPRESSED DURING: 15 growth stages; CONTAINS InterPro DOMAIN/s: GroES-like (InterPro:IPR011032), Alcohol dehydrogen…	'minor CHO metabolism.sugar alcohols'	0.749901	0.993553	-	1.08843	1	-	0.57134	0.508719	-	0.832843	0.99995	-	0.668871	0.505481	-	0.808585	0.996245	-	0.753184	0.97514	-	0.703849	0.42756	-	0.689699	0.726252	-	0.761887	0.999871	-
tr.A0A0J8BCJ8.A0A0J8BCJ8_BETVU	X	'(at5g08030 : 578.0) PLC-like phosphodiesterases superfamily protein; FUNCTIONS IN: phosphoric diester hydrolase activity, glycerophosphodiester phosphodiesterase activity; INVOLVED IN: glycerol metabolic process, lipid metabolic process; LOCATED IN: endomembrane system; EXPRESSED IN: leaf whorl, sepal, flower; EXPRESSED DURING: petal differentiation and expansion stage; CONTAINS InterPro DOMAIN/…	'lipid metabolism.lipid degradation.lysophospholipases.glycerophosphodiester phosphodiesterase'	7.67001	0.00340822	**	1.3653	1	not valid	4.4523	0.47755	-	3.56649	0.650873	-	3.39323	0.400314	-	0.509624	0.917049	-	1.02099	1	-	2.95388	0.446446	-	0.979514	1	not valid	0.580482	0.716266	-
tr.A0A0J8CPW5.A0A0J8CPW5_BETVU	X	'(p09887|hs22c_soybn : 99.0) Chloroplast small heat shock protein (Fragment) - Glycine max (Soybean) & (at4g27670 : 84.0) chloroplast located small heat shock protein.; heat shock protein 21 (HSP21); CONTAINS InterPro DOMAIN/s: Heat shock protein Hsp20 (InterPro:IPR002068), HSP20-like chaperone (InterPro:IPR008978); BEST Arabidopsis thaliana protein match is: HSP20-like chaperones superfamily pro…	'stress.abiotic.heat'	1.56372	0.99626	-	0.864606	1	-	2.09074	0.3898	-	1.58592	0.739097	-	1.12834	1	-	2.97629	0.680118	-	2.27359	0.214712	-	2.14306	0.463972	-	1.63705	0.965227	-	1.33703	0.998218	-
tr.A0A0J8CL61.A0A0J8CL61_BETVU	X	'(at4g24220 : 496.0) encodes a novel protein containing mammalian death domain involved in programmed cell death. Gene is expressed in vascular system and mutants carrying dominant mutation in the gene have defective vascular patterning. Gene expression is induced specifically by wounding.; VEIN PATTERNING 1 (VEP1); FUNCTIONS IN: binding, catalytic activity; INVOLVED IN: xylem and phloem pattern …	'development.unspecified'	1.17968	0.999991	-	1.05341	1	-	0.764752	0.999192	-	2.34682	0.906078	-	3.34514	0.0918863	-	1.34757	0.989148	-	0.170773	0.443455	-	2.55115	0.473389	-	1.08862	1	-	0.648271	0.90739	-
tr.A0A0J8BTM9.A0A0J8BTM9_BETVU	X	'(at4g21445 : 151.0) unknown protein; FUNCTIONS IN: molecular_function unknown; INVOLVED IN: biological_process unknown; LOCATED IN: chloroplast, chloroplast stroma; Has 30201 Blast hits to 17322 proteins in 780 species: Archae - 12; Bacteria - 1396; Metazoa - 17338; Fungi - 3422; Plants - 5037; Viruses - 0; Other Eukaryotes - 2996 (source: NCBI BLink). & (reliability: 302.0) & (original descript…	'not assigned.unknown'	1.84069	0.987001	-	0.232603	0.805109	-	1.88388	0.959136	-	0.0319232	0.999999	not valid	4.115	0.754672	-	1.30892	0.99989	-	0.230093	0.0751144	-	0.407738	0.48005	-	1.04677	1	-	1.02346	1	-
tr.A0A0J8EIN1.A0A0J8EIN1_BETVU	X	'(at1g18640 : 411.0) Encodes a 3-phosphoserine phosphatase acting in the last step of serine biosynthesis within the chloroplast.; 3-phosphoserine phosphatase (PSP); FUNCTIONS IN: phosphoserine phosphatase activity; INVOLVED IN: L-serine biosynthetic process; LOCATED IN: chloroplast; EXPRESSED IN: 22 plant structures; EXPRESSED DURING: 13 growth stages; CONTAINS InterPro DOMAIN/s: Haloacid dehalo…	'amino acid metabolism.synthesis.serine-glycine-cysteine group.serine.phosphoserine phosphatase'	1.08704	1	-	1.39443	0.997158	-	0.795426	1	-	1.59913	0.986187	-	1.44017	0.986226	-	0.697526	0.989847	-	0.825238	1	-	3.75468	0.488833	-	0.0334305	0.764579	not valid	0.731734	0.999979	-
tr.A0A023ZQ82.A0A023ZQ82_BETVU	X	'(gnl|cdd|79222 : 682.0) no description available & (atcg00020 : 663.0) Encodes chlorophyll binding protein D1, a part of the photosystem II reaction center core; photosystem II reaction center protein A (PSBA); FUNCTIONS IN: chlorophyll binding; INVOLVED IN: photosynthesis, light reaction; LOCATED IN: in 6 components; EXPRESSED IN: 24 plant structures; EXPRESSED DURING: 14 growth stages; CONTAIN…	'PS.lightreaction.photosystem II.PSII polypeptide subunits'	1.41017	0.987859	-	0.911005	1	-	1.09618	1	-	0.875102	1	-	0.714231	0.999125	-	0.829837	0.999817	-	0.697715	0.891599	-	0.615335	0.510667	-	0.822455	0.999952	-	0.777343	0.999335	-
tr.A0A0J8C537.A0A0J8C537_BETVU	X	'(at1g27090 : 297.0) glycine-rich protein; BEST Arabidopsis thaliana protein match is: unknown protein (TAIR:AT3G24690.1); Has 13206 Blast hits to 7104 proteins in 677 species: Archae - 0; Bacteria - 2039; Metazoa - 5686; Fungi - 1146; Plants - 2571; Viruses - 80; Other Eukaryotes - 1684 (source: NCBI BLink). & (reliability: 594.0) & (original description: Uncharacterized protein OS=Beta vulgaris…	'not assigned.no ontology.glycine rich proteins'	1.93847	0.99768	not valid	0.416419	0.759774	-	2.28513	0.911866	-	1.17082	0.999997	-	1.06479	1	-	0.68267	0.998886	-	0.852746	1	-	2.53169	0.521734	-	1.31836	0.995807	-	1.17883	1	-
tr.A0A0J8CLP0.A0A0J8CLP0_BETVU	X	'(at5g55730 : 374.0) fasciclin-like arabinogalactan-protein 1 (Fla1); FASCICLIN-like arabinogalactan 1 (FLA1); CONTAINS InterPro DOMAIN/s: FAS1 domain (InterPro:IPR000782); BEST Arabidopsis thaliana protein match is: FASCICLIN-like arabinogalactan 2 (TAIR:AT4G12730.1). & (reliability: 748.0) & (original description: Uncharacterized protein OS=Beta vulgaris subsp. vulgaris GN=BVRB_4g090450 PE=4 SV…	'cell wall.cell wall proteins.AGPs.AGP'	1.73313	0.581862	-	0.875341	1	-	1.06771	1	-	1.03004	1	-	1.52571	0.999992	-	0.871871	1	-	0.984492	1	-	0.20064	0.524301	-	1.27683	1	-	0.61606	0.731145	-
tr.A0A0J8CH14.A0A0J8CH14_BETVU	X	'(at4g19170 : 704.0) chloroplast-targeted member of a family of enzymes similar to nine-cis-epoxycarotenoid dioxygenase; nine-cis-epoxycarotenoid dioxygenase 4 (NCED4); LOCATED IN: chloroplast, plastoglobule; EXPRESSED IN: 16 plant structures; EXPRESSED DURING: 9 growth stages; CONTAINS InterPro DOMAIN/s: Carotenoid oxygenase (InterPro:IPR004294); BEST Arabidopsis thaliana protein match is: nine-…	'hormone metabolism.abscisic acid.synthesis-degradation.synthesis.9-cis-epoxycarotenoid dioxygenase'	0.566769	0.999555	-	0.925182	1	-	0.365997	0.950666	-	0.804706	1	-	0.873986	1	-	0.976999	1	-	0.256505	0.336225	-	0.458653	0.536726	-	0.460733	0.301348	-	0.64576	1	-
tr.A0A0J8EP70.A0A0J8EP70_BETVU	X	'(at3g14067 : 931.0) Subtilase family protein; FUNCTIONS IN: identical protein binding, serine-type endopeptidase activity; INVOLVED IN: proteolysis, negative regulation of catalytic activity; LOCATED IN: apoplast, plasma membrane, vacuole, plant-type cell wall; EXPRESSED IN: 24 plant structures; EXPRESSED DURING: 13 growth stages; CONTAINS InterPro DOMAIN/s: Protease-associated PA (InterPro:IPR0…	'protein.degradation.subtilases'	2.82055	0.00731602	**	1.21975	0.999994	-	1.6864	0.931842	-	1.60169	0.885398	-	1.2716	0.999719	-	0.849931	0.999999	-	0.760795	0.999486	-	0.522413	0.548059	-	1.03361	1	-	0.597897	0.38783	-
tr.A0A0J8BSF0.A0A0J8BSF0_BETVU	X	'(at4g02530 : 141.0) chloroplast thylakoid lumen protein; FUNCTIONS IN: molecular_function unknown; INVOLVED IN: biological_process unknown; LOCATED IN: in 6 components; EXPRESSED IN: 22 plant structures; EXPRESSED DURING: 13 growth stages; Has 54 Blast hits to 54 proteins in 21 species: Archae - 0; Bacteria - 0; Metazoa - 0; Fungi - 0; Plants - 54; Viruses - 0; Other Eukaryotes - 0 (source: NCBI…	'not assigned.no ontology'	1.72206	0.270253	-	1.20663	0.998028	-	1.75325	0.125741	-	1.41791	0.999711	-	1.86209	0.328117	-	1.16148	0.999983	-	0.830365	0.999987	-	1.6203	0.553021	-	1.12708	0.999999	-	1.01811	1	-
tr.A0A0J8ER63.A0A0J8ER63_BETVU	X	'(gnl|cdd|38659 : 118.0) no description available & (o24415|rla2b_maize : 81.3) 60S acidic ribosomal protein P2B - Zea mays (Maize) & (at2g27710 : 80.5) 60S acidic ribosomal protein family; FUNCTIONS IN: structural constituent of ribosome; INVOLVED IN: translational elongation, response to cold; LOCATED IN: cytosol, cytosolic ribosome, ribosome, nucleus; EXPRESSED IN: 22 plant structures; EXPRESS…	'protein.synthesis.ribosomal protein.eukaryotic.60S subunit.P2'	0.646194	0.458673	-	0.70847	0.165739	-	0.875371	0.999843	-	0.986825	1	-	0.837469	0.994955	-	0.970528	1	-	1.00789	1	-	1.42367	0.559578	-	0.988206	1	-	1.35466	0.95442	-
tr.A0A0J8CYI9.A0A0J8CYI9_BETVU	X	'(q43082|hem3_pea : 534.0) Porphobilinogen deaminase, chloroplast precursor (EC 2.5.1.61) (PBG) (Hydroxymethylbilane synthase) (HMBS) (Pre-uroporphyrinogen synthase) - Pisum sativum (Garden pea) & (at5g08280 : 501.0) Encodes a protein with porphobilinogen deaminase activity. This protein is targeted to the chloroplast.; hydroxymethylbilane synthase (HEMC); FUNCTIONS IN: hydroxymethylbilane syntha…	'tetrapyrrole synthesis.porphobilinogen deaminase'	0.618295	0.243223	-	0.762639	0.427736	-	0.805697	0.964256	-	0.972746	1	-	0.820817	0.999078	-	0.847693	0.999809	-	1.35564	0.940306	-	1.4957	0.572724	-	1.12043	1	-	1.30309	0.987243	-
tr.A0A0J8BYB3.A0A0J8BYB3_BETVU	X	'(at1g32070 : 297.0) Encodes a nuclear acetyltransferase (NSI)that interacts with the geminivirus movement protein NSP. This interaction is required for viral infection and systemic spread. Acetylates the viral coat protein (CP) in vitro, but not NSP. NSP inhibits NSI activity in vitro. NSI is highly transcribed in phloem and in xylem parenchyma cells, and in the apical meristem and guard cells, …	'misc.GCN5-related N-acetyltransferase'	0.642967	0.946805	-	0.760309	0.976287	-	0.720141	0.987855	-	1.01008	1	-	0.757339	0.998931	-	0.466985	0.286466	-	1.38097	0.996022	-	2.13386	0.574112	-	0.908201	1	-	1.12003	1	-
tr.A0A0J8CYE7.A0A0J8CYE7_BETVU	X	'(q9le95|rk1_spiol : 513.0) 50S ribosomal protein L1, chloroplast precursor (CL1) - Spinacia oleracea (Spinach) & (at3g63490 : 406.0) Ribosomal protein L1p/L10e family; FUNCTIONS IN: structural constituent of ribosome, RNA binding; INVOLVED IN: translation, RNA processing; LOCATED IN: chloroplast thylakoid membrane, ribosome, chloroplast, membrane; EXPRESSED IN: 24 plant structures; EXPRESSED DUR…	'protein.synthesis.ribosomal protein.prokaryotic.chloroplast.50S subunit.L1'	0.519092	0.0467433	-	0.956754	1	-	0.702423	0.547234	-	0.839113	0.995579	-	0.86596	0.999617	-	0.989539	1	-	1.43635	0.716724	-	1.4381	0.575192	-	1.06859	1	-	1.35318	0.991087	-
tr.A0A0J8CT99.A0A0J8CT99_BETVU	X	'(q43155|gltb_spiol : 2944.0) Ferredoxin-dependent glutamate synthase, chloroplast (EC 1.4.7.1) (Fd-GOGAT) - Spinacia oleracea (Spinach) & (at5g04140 : 2774.0) Encodes a gene whose sequence is similar to ferredoxin dependent glutamate synthase (Fd-GOGAT). Expression in leaves is induced by light and sucrose. Proposed to be involved in photorespiration and nitrogen assimilation.; glutamate synthas…	'N-metabolism.ammonia metabolism.glutamate synthase.ferredoxin dependent'	1.16503	1	-	0.908042	1	-	0.570092	0.99491	-	0.43087	0.566687	-	0.887111	1	-	1.00987	1	-	0.565561	0.737722	-	0.570272	0.586304	-	0.734878	0.99795	-	0.489336	0.948766	-
tr.A0A0J8BI03.A0A0J8BI03_BETVU	X	'(q9m4t8|psa5_soybn : 443.0) Proteasome subunit alpha type 5 (EC 3.4.25.1) (20S proteasome alpha subunit E) (20S proteasome subunit alpha-5) - Glycine max (Soybean) & (at1g53850 : 437.0) Encodes alpha5 subunit of 20s proteosome involved in protein degradation.; 20S proteasome alpha subunit E1 (PAE1); FUNCTIONS IN: peptidase activity, endopeptidase activity, threonine-type endopeptidase activity; …	'protein.degradation.ubiquitin.proteasom'	1.3727	0.963797	-	1.23483	0.999067	-	1.19949	0.99991	-	1.29394	0.98495	-	1.41529	0.867166	-	1.2149	0.999981	-	2.89681	0.0526688	-	1.60276	0.596241	-	1.10005	1	-	0.873813	0.999995	-
tr.A0A0J8BWR8.A0A0J8BWR8_BETVU		'(at1g18070 : 700.0) Translation elongation factor EF1A/initiation factor IF2gamma family protein; FUNCTIONS IN: translation factor activity, nucleic acid binding, GTP binding, GTPase activity; EXPRESSED IN: 25 plant structures; EXPRESSED DURING: 15 growth stages; CONTAINS InterPro DOMAIN/s: Translation elongation factor EFTu/EF1A, C-terminal (InterPro:IPR004160), Translation elongation factor EF…	'signalling.G-proteins'	1.33313	0.986859	-	1.05424	1	-	1.13775	0.999999	-	1.50043	0.219814	-	1.53686	0.317201	-	1.186	0.990764	-	1.09827	1	-	1.45702	0.616306	-	0.925788	1	-	0.853437	0.999975	-
tr.A0A0J8CZK7.A0A0J8CZK7_BETVU	X	'(q08186|rbs6_mescr : 318.0) Ribulose bisphosphate carboxylase small chain 6, chloroplast precursor (EC 4.1.1.39) (RuBisCO small subunit 6) - Mesembryanthemum crystallinum (Common ice plant) & (at5g38430 : 273.0) Ribulose bisphosphate carboxylase (small chain) family protein; FUNCTIONS IN: ribulose-bisphosphate carboxylase activity; INVOLVED IN: carbon fixation, response to blue light, response t…	'PS.calvin cycle.rubisco small subunit'	0.865774	0.999981	-	1.14166	0.999686	-	0.814318	0.997309	-	0.63603	0.643765	-	0.49551	0.0643049	-	0.619824	0.586971	-	0.696788	0.970915	-	0.61049	0.628984	-	0.923242	1	-	0.940567	1	-
tr.A0A0J8C560.A0A0J8C560_BETVU	X	'(at2g18660 : 91.3) Encodes PNP-A (Plant Natriuretic Peptide A). PNPs are a class of systemically mobile molecules distantly related to expansins; their biological role has remained elusive. PNP-A contains a signal peptide domain and is secreted into the extracellular space. Co-expression analyses using microarray data suggest that PNP-A may function as a component of plant defence response and S…	'cell wall.modification'	24.1645	0.015725	*	1.51677	1	not valid	4.26088	1	-	2.39999	1	not valid	3.40296	0.999989	not valid	7.2202	0.997307	-	0.00220276	0.787874	not valid	0.26363	0.637148	-	0.00826838	0.999525	not valid	0.176328	0.0737398	-
tr.A0A0J8CAD0.A0A0J8CAD0_BETVU	X	'(p53535|phsl2_soltu : 1417.0) Alpha-1,4 glucan phosphorylase L-2 isozyme, chloroplast precursor (EC 2.4.1.1) (Starch phosphorylase L-2) - Solanum tuberosum (Potato) & (at3g29320 : 1357.0) Encodes a plastidic alpha-glucan phosphorylase. In vitro, the enzyme has a preference for maltooligosaccharides, such as maltoheptaose.; Glycosyl transferase, family 35; FUNCTIONS IN: phosphorylase activity, tr…	'major CHO metabolism.degradation.starch.starch phosphorylase'	0.308627	0.669042	-	0.499298	0.996354	-	0.641391	0.99661	-	0.324568	0.538575	-	0.604602	0.999987	not valid	0.39695	0.450098	-	0.688605	1	not valid	3.93093	0.643381	-	2.1698	0.553737	-	2.07821	0.999401	-
tr.A0A0J8C2V6.A0A0J8C2V6_BETVU	X	'(at1g15000 : 480.0) serine carboxypeptidase-like 50 (scpl50); FUNCTIONS IN: serine-type carboxypeptidase activity; INVOLVED IN: proteolysis; LOCATED IN: vacuole; EXPRESSED IN: 22 plant structures; EXPRESSED DURING: 13 growth stages; CONTAINS InterPro DOMAIN/s: Peptidase S10, serine carboxypeptidase (InterPro:IPR001563), Peptidase S10, serine carboxypeptidase, active site (InterPro:IPR018202); BE…	'protein.degradation.serine protease'	1.8661	0.586703	-	1.48549	0.998672	-	1.39778	0.998446	-	2.22053	0.226207	-	1.76025	0.163211	-	1.78831	0.304462	-	1.67375	0.622242	-	1.48995	0.656925	-	1.18693	0.999998	-	0.749036	0.995977	-
tr.A0A0J8F3D9.A0A0J8F3D9_BETVU	X	'(p23525|in37_spiol : 590.0) 37 kDa inner envelope membrane protein, chloroplast precursor (E37) - Spinacia oleracea (Spinach) & (at3g63410 : 489.0) Encodes a MPBQ/MSBQ methyltransferase located in the chloroplast inner envelope membrane. Mutant plants lack plastoquinone (PQ), suggesting that the APG1 protein is involved in the methylation step of PQ biosynthesis. The gene product is also involve…	'secondary metabolism.isoprenoids.tocopherol biosynthesis.MPBQ/MSBQ methyltransferase'	0.836262	0.999999	-	0.93558	1	-	0.616209	0.94818	-	0.67229	0.992225	-	0.753123	0.999882	-	1.00978	1	-	0.590305	0.533084	-	0.661526	0.67928	-	0.855978	0.999999	-	0.73686	0.999948	-
tr.A0A0J8CTD2.A0A0J8CTD2_BETVU	X	'(gnl|cdd|30218 : 896.0) no description available & (q43594|tbb1_orysa : 880.0) Tubulin beta-1 chain (Beta-1 tubulin) - Oryza sativa (Rice) & (at5g12250 : 873.0) Encodes a beta-tubulin. Expression of TUB6 has been shown to decrease in response to cold treatment.; beta-6 tubulin (TUB6); FUNCTIONS IN: structural constituent of cytoskeleton; INVOLVED IN: microtubule-based process, response to salt s…	'cell.organisation.cytoskeleton.mikrotubuli'	0.747241	0.999949	-	0.718672	0.99965	-	0.594826	0.974915	-	0.985961	1	-	1.2475	0.999957	-	1.01228	1	-	1.1881	0.999972	-	1.44244	0.684658	-	1.53346	0.53851	-	0.79603	1	-
tr.A0A0J8EQ88.A0A0J8EQ88_BETVU	X	'(gnl|cdd|30218 : 890.0) no description available & (at5g23860 : 842.0) beta-tubulin, preferentially expressed in endodermal and phloem cells of primary roots and in the vascular tissues of leaves, stems, and flowers.; tubulin beta 8 (TUB8); CONTAINS InterPro DOMAIN/s: Beta tubulin (InterPro:IPR002453), Tubulin (InterPro:IPR000217), Tubulin/FtsZ, GTPase domain (InterPro:IPR003008), Tubulin/FtsZ, …	'cell.organisation.cytoskeleton.mikrotubuli'	0.048252	0.996795	not valid	0.657481	0.968996	-	0.032833	0.991507	not valid	0.805975	0.999941	-	0.919259	1	-	1.11157	1	-	2.78657	0.259384	-	1.62718	0.684874	-	2.73699	0.0819904	-	0.680449	1	not valid
tr.A0A0J8CL90.A0A0J8CL90_BETVU	X	'(at5g55220 : 588.0) trigger factor type chaperone family protein; FUNCTIONS IN: peptidyl-prolyl cis-trans isomerase activity; INVOLVED IN: protein folding, protein transport; LOCATED IN: chloroplast, chloroplast stroma, chloroplast envelope; EXPRESSED IN: 25 plant structures; EXPRESSED DURING: 14 growth stages; CONTAINS InterPro DOMAIN/s: Trigger factor, C-terminal, bacterial (InterPro:IPR008880…	'protein.folding'	0.559616	0.392425	-	0.776743	0.986897	-	0.713942	0.888373	-	0.700293	0.428172	-	0.986424	1	-	0.78293	0.987453	-	0.801979	0.998058	-	1.48944	0.688432	-	1.02895	1	-	1.27577	0.99991	-
tr.A0A0J8CK87.A0A0J8CK87_BETVU	X	'(at4g24130 : 193.0) Protein of unknown function, DUF538; INVOLVED IN: biological_process unknown; LOCATED IN: nucleus; EXPRESSED IN: 21 plant structures; EXPRESSED DURING: 12 growth stages; CONTAINS InterPro DOMAIN/s: Protein of unknown function DUF538 (InterPro:IPR007493); BEST Arabidopsis thaliana protein match is: Protein of unknown function, DUF538 (TAIR:AT5G46230.1); Has 362 Blast hits to 3…	'not assigned.unknown'	0.950894	1	-	0.735492	0.991048	-	0.631743	0.954085	-	0.509602	0.76813	-	0.787586	1	-	0.42953	0.608808	-	0.0123876	0.989104	not valid	0.195413	0.689208	-	0.207791	0.828899	-	0.664367	0.994102	-
tr.A0A0J8D7L8.A0A0J8D7L8_BETVU	X	'(at4g01150 : 184.0) unknown protein; FUNCTIONS IN: molecular_function unknown; INVOLVED IN: biological_process unknown; LOCATED IN: chloroplast thylakoid membrane, chloroplast, plastoglobule; EXPRESSED IN: 22 plant structures; EXPRESSED DURING: 14 growth stages; Has 30201 Blast hits to 17322 proteins in 780 species: Archae - 12; Bacteria - 1396; Metazoa - 17338; Fungi - 3422; Plants - 5037; Viru…	'not assigned.unknown'	1.08536	1	-	1.04923	1	-	1.5112	0.743962	-	0.871883	1	-	1.11216	1	-	1.2854	0.993465	-	0.561066	0.845127	-	1.70468	0.73214	-	1.21722	0.99983	-	1.39235	0.955882	-
tr.A0A0J8CWJ9.A0A0J8CWJ9_BETVU	X	'(at4g37200 : 307.0) Encodes thioredoxin-like protein with disulfide reductase activity that is involved in the biogenesis of the plastid cytochrome b6f complex. Protein is located in the thylakoid membrane with the C-terminal hydrophilic portion, containing the thioredoxin like domain, extending into the thylakoid lumen.; HIGH CHLOROPHYLL FLUORESCENCE 164 (HCF164); FUNCTIONS IN: oxidoreductase a…	'protein.assembly and cofactor ligation'	0.590611	0.92114	-	1.92054	0.999996	not valid	0.61145	0.905507	-	4.82795	0.355348	-	0.970918	1	-	1.00745	1	-	2.07007	0.993834	-	4.62337	0.735627	-	3.34132	0.914045	-	1.03528	1	-
tr.A0A0J8BMF8.A0A0J8BMF8_BETVU	X	'(at1g06690 : 569.0) NAD(P)-linked oxidoreductase superfamily protein; FUNCTIONS IN: oxidoreductase activity, aldo-keto reductase activity; INVOLVED IN: oxidation reduction; LOCATED IN: chloroplast thylakoid membrane, chloroplast, plastoglobule, chloroplast envelope; EXPRESSED IN: 22 plant structures; EXPRESSED DURING: 14 growth stages; CONTAINS InterPro DOMAIN/s: Aldo/keto reductase (InterPro:IP…	'minor CHO metabolism.others'	0.734636	0.998493	-	1.12718	1	-	0.621426	0.910177	-	0.593234	0.85414	-	0.505601	0.125465	-	0.774062	0.996658	-	0.580298	0.711422	-	0.616119	0.73831	-	0.624943	0.594675	-	0.845895	1	-
tr.A0A0J8BKD4.A0A0J8BKD4_BETVU	X	'(at1g47480 : 286.0) alpha/beta-Hydrolases superfamily protein; FUNCTIONS IN: hydrolase activity; INVOLVED IN: metabolic process; LOCATED IN: cellular_component unknown; EXPRESSED IN: stem, hypocotyl, root, flower; EXPRESSED DURING: petal differentiation and expansion stage; CONTAINS InterPro DOMAIN/s: Lipase, GDXG, active site (InterPro:IPR002168), Alpha/beta hydrolase fold-3 (InterPro:IPR013094…	'lipid metabolism.lipid degradation.lysophospholipases.carboxylesterase'	2.64862	0.988016	-	0.692294	0.999943	-	2.89075	0.923908	-	84.5946	0.0710497	-	2.96155	0.267432	-	0.335049	0.712996	-	2.60581	0.999756	not valid	3.74957	0.75034	-	0.400461	0.97254	-	1.09142	1	-
tr.A0A0J8FUH7.A0A0J8FUH7_BETVU	X	'(gnl|cdd|29118 : 494.0) no description available & (at1g47710 : 406.0) Serine protease inhibitor (SERPIN) family protein; FUNCTIONS IN: serine-type endopeptidase inhibitor activity, cysteine-type endopeptidase inhibitor activity; INVOLVED IN: biological_process unknown; LOCATED IN: apoplast; EXPRESSED IN: 25 plant structures; EXPRESSED DURING: 13 growth stages; CONTAINS InterPro DOMAIN/s: Protea…	'protein.degradation.serine protease'	1.62922	0.447673	-	0.851391	0.999985	-	1.25297	0.999146	-	1.33922	0.987746	-	1.61429	0.381561	-	1.66817	0.486402	-	1.24826	0.999932	-	1.59897	0.760022	-	1.24589	0.999986	-	0.76906	0.97578	-
tr.A0A0J8F9V0.A0A0J8F9V0_BETVU	X	'(at3g13235 : 560.0) ubiquitin family protein; FUNCTIONS IN: aspartic-type endopeptidase activity; LOCATED IN: cytosol, nucleus; EXPRESSED IN: 23 plant structures; EXPRESSED DURING: 13 growth stages; CONTAINS InterPro DOMAIN/s: Ubiquitin-associated/translation elongation factor EF1B, N-terminal (InterPro:IPR000449), Peptidase aspartic (InterPro:IPR021109), Ubiquitin subgroup (InterPro:IPR019956),…	'protein.degradation.ubiquitin.ubiquitin'	8.28922	0.000395329	***	1.06272	1	-	2.30324	0.999778	not valid	1.37301	0.99913	-	1.88833	0.151932	-	2.77119	0.367685	-	1.55	0.997259	-	0.444197	0.760557	-	0.992401	1	-	0.27786	0.00791955	**
tr.A0A0J8DZ23.A0A0J8DZ23_BETVU	X	'(at5g14910 : 132.0) Heavy metal transport/detoxification superfamily protein ; FUNCTIONS IN: metal ion binding; INVOLVED IN: metal ion transport; LOCATED IN: thylakoid, chloroplast thylakoid membrane, chloroplast stroma, chloroplast; EXPRESSED IN: 22 plant structures; EXPRESSED DURING: 13 growth stages; CONTAINS InterPro DOMAIN/s: Heavy metal transport/detoxification protein (InterPro:IPR006121)…	'not assigned.no ontology'	0.51308	0.108705	-	0.768965	0.902068	-	0.701996	0.717848	-	0.86099	0.999831	-	0.687438	0.700604	-	1.01104	1	-	1.02689	1	-	1.64379	0.760916	-	1.04187	1	-	1.3682	0.996084	-
tr.A0A0J8D2X9.A0A0J8D2X9_BETVU	X	'(q08186|rbs6_mescr : 288.0) Ribulose bisphosphate carboxylase small chain 6, chloroplast precursor (EC 4.1.1.39) (RuBisCO small subunit 6) - Mesembryanthemum crystallinum (Common ice plant) & (at1g67090 : 284.0) ribulose bisphosphate carboxylase small chain 1A (RBCS1A); FUNCTIONS IN: ribulose-bisphosphate carboxylase activity, copper ion binding; INVOLVED IN: carbon fixation, response to cold, r…	'PS.calvin cycle.rubisco small subunit'	0.934509	1	-	1.07594	1	-	1.02322	1	-	0.782612	0.999939	-	0.745524	0.998355	-	0.617705	0.92537	-	0.636729	0.968091	-	0.629479	0.761838	-	0.8966	1	-	1.09493	1	-
tr.A0A0J8BJ03.A0A0J8BJ03_BETVU	X	'(p00073|cyc_spiol : 180.0) Cytochrome c - Spinacia oleracea (Spinach) & (at1g22840 : 162.0) Encodes cytochrome c. Contains two site II (TGGGCC/T) elements, which interact with a TCP-domain transcription factor, and a downstream internal telomeric repeat, and are required for expression of the Cytc-1 gene. Promoter directs preferential expression in root and shoot meristems and in anthers.; CYTOC…	'mitochondrial electron transport / ATP synthesis.cytochrome c'	2.48148	0.00109536	**	1.06091	1	-	1.59767	0.753378	-	1.29869	0.999865	-	1.46862	0.95774	-	1.53094	0.867195	-	0.820243	0.999917	-	0.624753	0.779229	-	0.895045	1	-	0.643836	0.251977	-
tr.A0A0J8CVA3.A0A0J8CVA3_BETVU	X	'(at2g39470 : 222.0) PsbP-like protein 2 (PPL2); FUNCTIONS IN: calcium ion binding; INVOLVED IN: photosynthesis; LOCATED IN: chloroplast thylakoid membrane, chloroplast thylakoid lumen, chloroplast photosystem II, chloroplast, oxygen evolving complex; EXPRESSED IN: 21 plant structures; EXPRESSED DURING: 13 growth stages; CONTAINS InterPro DOMAIN/s: Photosystem II oxygen evolving complex protein P…	'PS.lightreaction.photosystem II.PSII polypeptide subunits'	1.26275	0.895606	-	0.971277	1	-	0.959747	1	-	0.733981	0.9781	-	0.930421	1	-	0.837382	0.996226	-	0.762635	0.988017	-	0.73637	0.782033	-	0.719374	0.802078	-	0.760043	0.749537	-
tr.A0A0J8BP98.A0A0J8BP98_BETVU	X	'(p49299|cysz_cucma : 330.0) Citrate synthase, glyoxysomal precursor (EC 2.3.3.1) (GCS) - Cucurbita maxima (Pumpkin) (Winter squash) & (at3g58750 : 320.0) Encodes a peroxisomal citrate synthase that is expressed throughout seedling and shoot development.; citrate synthase 2 (CSY2); FUNCTIONS IN: citrate (SI)-synthase activity; INVOLVED IN: fatty acid beta-oxidation, tricarboxylic acid cycle; LOCA…	'gluconeogenesis / glyoxylate cycle.citrate synthase'	2.04079	0.188579	-	0.983717	1	-	1.80935	0.454682	-	1.18579	1	-	3.66246	0.235099	-	1.22596	1	not valid	0.607256	0.999754	-	2.31112	0.783988	-	1.00263	1	-	0.886595	0.999999	-
tr.A0A0J8BJN1.A0A0J8BJN1_BETVU	X	'(gnl|cdd|30218 : 883.0) no description available & (p46264|tbb2_soltu : 845.0) Tubulin beta-2 chain (Beta-2 tubulin) - Solanum tuberosum (Potato) & (at1g75780 : 839.0) beta tubulin gene downregulated by phytochrome A (phyA)-mediated far-red light high-irradiance and the phytochrome B (phyB)-mediated red light high-irradiance responses; tubulin beta-1 chain (TUB1); FUNCTIONS IN: structural molecu…	'cell.organisation.cytoskeleton.mikrotubuli'	0.925266	1	-	0.652571	0.844082	-	0.721676	0.995378	-	0.964965	1	-	1.08688	1	-	1.10308	1	-	1.13855	0.999999	-	1.37058	0.794838	-	1.33467	0.943629	-	0.779966	0.999957	-
tr.A0A0J8F8H9.A0A0J8F8H9_BETVU	X	'(at4g12060 : 207.0) Double Clp-N motif protein; FUNCTIONS IN: ATP binding; INVOLVED IN: protein metabolic process; LOCATED IN: plastid stroma, chloroplast, chloroplast stroma, chloroplast envelope; EXPRESSED IN: 23 plant structures; EXPRESSED DURING: 13 growth stages; CONTAINS InterPro DOMAIN/s: Clp, N-terminal (InterPro:IPR004176); BEST Arabidopsis thaliana protein match is: Double Clp-N motif …	'protein.targeting.unknown'	1.16195	0.999996	-	0.961077	1	-	1.47156	0.620136	-	1.088	1	-	0.950133	1	-	1.27668	0.996868	-	0.78289	0.999285	-	1.55085	0.797381	-	1.32095	0.982625	-	1.26645	0.989152	-
tr.A0A0J8E3K0.A0A0J8E3K0_BETVU	X	'(p09114|ilv2_tobac : 1030.0) Acetolactate synthase 2, chloroplast precursor (EC 2.2.1.6) (Acetolactate synthase II) (Acetohydroxy-acid synthase II) (ALS II) - Nicotiana tabacum (Common tobacco) & (at3g48560 : 990.0) Catalyzes the formation of acetolactate from pyruvate, the first step in valine and isoleucine biosynthesis. Requires FAD, thiamine pyrophosphate and Mg. Inhibited by the sulphonylur…	'amino acid metabolism.synthesis.branched chain group.common.acetolactate synthase'	0.0231575	0.977111	not valid	0.0147508	0.999799	not valid	0.0357603	0.959996	not valid	0.36481	0.999999	not valid	2.31851	0.991937	-	0.308455	0.433127	-	1.97731	0.999999	not valid	36.6665	0.805768	not valid	5.69615	1	not valid	1.54422	1	not valid
tr.A0A0J8CT65.A0A0J8CT65_BETVU	X	'(at2g24940 : 146.0) membrane-associated progesterone binding protein 2 (MAPR2); FUNCTIONS IN: heme binding; LOCATED IN: cellular_component unknown; EXPRESSED IN: male gametophyte, cultured cell, pollen tube; EXPRESSED DURING: L mature pollen stage, M germinated pollen stage; CONTAINS InterPro DOMAIN/s: Cytochrome b5 (InterPro:IPR001199); BEST Arabidopsis thaliana protein match is: membrane stero…	'redox.ascorbate and glutathione'	2.79439	0.0827267	-	0.497588	0.600131	-	2.25528	0.44515	-	1.46094	0.976665	-	1.45365	0.997255	-	1.34489	0.999997	-	1.72175	0.990932	-	4.00831	0.807993	-	4.49022	0.971064	-	0.807073	0.999699	-
tr.A0A0J8F184.A0A0J8F184_BETVU	X	'(at5g66090 : 191.0) unknown protein; FUNCTIONS IN: molecular_function unknown; LOCATED IN: chloroplast, chloroplast stroma; EXPRESSED IN: 21 plant structures; EXPRESSED DURING: 13 growth stages; Has 30201 Blast hits to 17322 proteins in 780 species: Archae - 12; Bacteria - 1396; Metazoa - 17338; Fungi - 3422; Plants - 5037; Viruses - 0; Other Eukaryotes - 2996 (source: NCBI BLink). & (reliabilit…	'not assigned.unknown'	1.98297	0.40224	-	1.01615	1	-	1.88202	0.45563	-	1.80034	0.709603	-	1.68618	0.464126	-	1.56355	0.83434	-	1.43843	0.966793	-	1.49116	0.82218	-	1.78604	0.0599867	-	0.949094	1	-
tr.A0A0J8CWT5.A0A0J8CWT5_BETVU	X	'(at5g24650 : 236.0) Mitochondrial import inner membrane translocase subunit Tim17/Tim22/Tim23 family protein; FUNCTIONS IN: protein transporter activity, P-P-bond-hydrolysis-driven protein transmembrane transporter activity; INVOLVED IN: protein transport; LOCATED IN: chloroplast, plasma membrane, vacuole, mitochondrial inner membrane presequence translocase complex, chloroplast envelope; EXPRES…	'protein.targeting.mitochondria'	0.607342	0.454833	-	0.957239	1	-	0.943994	1	-	0.537933	0.0594287	-	0.71848	0.976402	-	0.766128	0.997302	-	1.52654	0.274197	-	1.33675	0.827744	-	1.02127	1	-	1.5543	0.706593	-
tr.A0A0J8E0G2.A0A0J8E0G2_BETVU	X	'(at1g11430 : 268.0) plastid developmental protein DAG, putative; LOCATED IN: chloroplast stroma, chloroplast, chloroplast envelope; EXPRESSED IN: 22 plant structures; EXPRESSED DURING: 14 growth stages; BEST Arabidopsis thaliana protein match is: plastid developmental protein DAG, putative (TAIR:AT3G06790.2); Has 252 Blast hits to 229 proteins in 14 species: Archae - 0; Bacteria - 0; Metazoa - 0…	'development.unspecified'	0.333517	0.0592121	-	0.645805	0.667895	-	0.523671	0.345411	-	0.723313	0.952023	-	0.571711	0.457034	-	1.14582	1	-	1.32752	0.993816	-	1.57065	0.831734	-	1.05405	1	-	1.57015	0.999746	-
tr.A0A0J8C5P7.A0A0J8C5P7_BETVU	X	'(at5g43280 : 380.0) Encodes the peroxisomal delta 3,5-delta2,4-dienoyl-CoA isomerase, a enzyme involved in degradation of unsaturated fatty acids. Gene expression is induced upon seed germination.; "delta(3,5),delta(2,4)-dienoyl-CoA isomerase 1" (DCI1); FUNCTIONS IN: enoyl-CoA hydratase activity, delta3,5-delta2,4-dienoyl-CoA isomerase activity; INVOLVED IN: fatty acid catabolic process, seed ge…	'lipid metabolism.lipid degradation.beta-oxidation.enoyl isomerase'	63.7566	0.00601218	not valid	4.16878	0.974589	not valid	17.0833	0.998023	not valid	7.07195	0.0506055	-	20.8523	0.902495	not valid	1.87232	1	not valid	6.86367	1	not valid	21.614	0.833855	not valid	8.50767	0.999958	not valid	0.267946	0.127328	not valid
tr.A0A0J8EHD8.A0A0J8EHD8_BETVU	X	'(p10538|amyb_soybn : 778.0) Beta-amylase (EC 3.2.1.2) (1,4-alpha-D-glucan maltohydrolase) - Glycine max (Soybean) & (at4g15210 : 724.0) cytosolic beta-amylase expressed in rosette leaves and inducible by sugar. RAM1 mutants have reduced beta amylase in leaves and stems.; ARABIDOPSIS THALIANA BETA-AMYLASE (ATBETA-AMY); FUNCTIONS IN: beta-amylase activity; INVOLVED IN: response to herbivore, starc…	'major CHO metabolism.degradation.starch.starch cleavage.beta amylase'	0.27167	1	-	1.27111	1	-	0.713773	1	-	0.289494	0.989187	-	0.209777	0.816464	-	0.580582	0.972226	-	0.590462	0.925956	-	0.336696	0.847148	-	0.320364	0.469611	-	2.62735	1	-
tr.A0A0J8CYC0.A0A0J8CYC0_BETVU	X	'(at5g17380 : 863.0) Thiamine pyrophosphate dependent pyruvate decarboxylase family protein; FUNCTIONS IN: pyruvate decarboxylase activity, magnesium ion binding, thiamin pyrophosphate binding, transferase activity, catalytic activity; LOCATED IN: cellular_component unknown; EXPRESSED IN: 23 plant structures; EXPRESSED DURING: 13 growth stages; CONTAINS InterPro DOMAIN/s: TPP-binding enzyme, cons…	'fermentation.PDC'	1.56795	0.855329	-	1.34107	0.999857	-	1.03056	1	-	0.914124	1	-	1.31335	0.998206	-	0.909459	1	-	0.714458	0.97996	-	0.697099	0.847563	-	0.706455	0.970278	-	0.657265	0.900302	-
tr.A0A0J8CI54.A0A0J8CI54_BETVU	X	'(at4g17510 : 337.0) ubiquitin C-terminal hydrolase 3 (UCH3); FUNCTIONS IN: ubiquitin thiolesterase activity; INVOLVED IN: ubiquitin-dependent protein catabolic process; LOCATED IN: intracellular; EXPRESSED IN: 24 plant structures; EXPRESSED DURING: 15 growth stages; CONTAINS InterPro DOMAIN/s: Peptidase C12, ubiquitin carboxyl-terminal hydrolase 1 (InterPro:IPR001578); BEST Arabidopsis thaliana …	'protein.degradation'	0.813121	1	not valid	1.24207	0.9999	-	26.587	0.958848	not valid	3.21624	0.147579	-	16.8093	0.997911	not valid	0.701632	1	not valid	0.0166534	0.221657	-	2.30968	0.852593	-	1.03836	1	not valid	32.6974	0.977587	not valid
tr.A0A0J8C596.A0A0J8C596_BETVU		' (original description: Uncharacterized protein OS=Beta vulgaris subsp. vulgaris GN=BVRB_6g136680 PE=4 SV=1)'	'not assigned.unknown'	1.45073	0.999967	-	1.04002	1	-	1.58358	0.997926	-	0.880924	1	-	1.67456	0.987938	-	1.89278	0.715522	-	2.06935	0.456094	-	1.65153	0.856634	-	1.70415	0.548426	-	1.09157	1	-
tr.A0A0J8CM10.A0A0J8CM10_BETVU	X	'(q41249|pora_cucsa : 597.0) Protochlorophyllide reductase, chloroplast precursor (EC 1.3.1.33) (PCR) (NADPH-protochlorophyllide oxidoreductase) (POR) - Cucumis sativus (Cucumber) & (at5g54190 : 567.0) light-dependent NADPH:protochlorophyllide oxidoreductase A; protochlorophyllide oxidoreductase A (PORA); FUNCTIONS IN: oxidoreductase activity, protochlorophyllide reductase activity; INVOLVED IN: …	'tetrapyrrole synthesis.protochlorophyllide reductase'	0.442591	0.992148	-	0.447664	0.459842	-	0.732159	0.999998	-	1.0801	1	-	1.32748	0.999999	-	1.68937	0.996174	-	2.88892	0.459605	-	2.11567	0.859231	-	4.86786	0.417953	-	1.65426	0.999998	-
tr.A0A0J8B3D2.A0A0J8B3D2_BETVU	X	'(at3g09630 : 594.0) Ribosomal protein L4/L1 family; FUNCTIONS IN: structural constituent of ribosome; INVOLVED IN: translation; LOCATED IN: in 7 components; EXPRESSED IN: 26 plant structures; EXPRESSED DURING: 14 growth stages; CONTAINS InterPro DOMAIN/s: Ribosomal protein L4/L1e (InterPro:IPR002136), Ribosomal protein L4/L1e, eukaryotic/archaeal, conserved site (InterPro:IPR013000); BEST Arabid…	'protein.synthesis.ribosomal protein.eukaryotic.60S subunit.L4/L1'	0.768185	1	not valid	9.08959	0.528791	-	10.8511	1	not valid	0.610697	0.988512	-	22.8848	1	not valid	2.71083	0.999998	not valid	0.446866	1	not valid	2.1098	0.866737	-	2.64908	0.999885	not valid	14.1256	1	not valid
tr.A0A0J8BU91.A0A0J8BU91_BETVU	X	'(p32811|phsh_soltu : 1464.0) Alpha-glucan phosphorylase, H isozyme (EC 2.4.1.1) (Starch phosphorylase H) - Solanum tuberosum (Potato) & (at3g46970 : 1456.0) Encodes a cytosolic alpha-glucan phosphorylase. In vitro, the enzyme has a preference for branched polysaccharides, such as glycogen.; alpha-glucan phosphorylase 2 (PHS2); FUNCTIONS IN: phosphorylase activity, transferase activity, transferr…	'major CHO metabolism.degradation.starch.starch phosphorylase'	0.264624	0.805428	-	0.704782	1	not valid	0.197633	0.567839	-	2.22687	0.997373	-	0.620216	0.996437	-	0.781147	0.999889	-	0.821947	1	-	2.09502	0.872134	-	1.82135	0.974164	-	0.746843	1	not valid
tr.A0A0J8D325.A0A0J8D325_BETVU	X	' no hits & (original description: Uncharacterized protein OS=Beta vulgaris subsp. vulgaris GN=BVRB_2g027240 PE=4 SV=1)'	'not assigned.unknown'	1.8869	0.958297	-	1.8129	0.993709	-	1.97616	0.851219	-	0.655512	0.999997	-	0.413143	0.997409	-	0.652302	1	-	0.75875	1	-	0.133783	0.874855	-	0.542264	0.999506	-	1.04731	1	-
tr.A0A0J8CD89.A0A0J8CD89_BETVU	X	'(p19684|roc5_nicsy : 259.0) 33 kDa ribonucleoprotein, chloroplast precursor - Nicotiana sylvestris (Wood tobacco) & (at3g52380 : 251.0) chloroplast RNA-binding protein; chloroplast RNA-binding protein 33 (CP33); FUNCTIONS IN: RNA binding; LOCATED IN: thylakoid, chloroplast stroma, chloroplast; EXPRESSED IN: 23 plant structures; EXPRESSED DURING: 14 growth stages; CONTAINS InterPro DOMAIN/s: RNA …	'RNA.RNA binding'	0.897674	1	-	0.395717	0.896735	-	0.315108	0.573098	-	0.46521	0.103348	-	1.02725	1	-	0.871106	0.999999	-	2.73554	0.465182	-	2.51968	0.875012	-	1.21384	0.999991	-	0.351027	0.880742	not valid
tr.A0A0J8BPN9.A0A0J8BPN9_BETVU		'(at1g19130 : 239.0) CONTAINS InterPro DOMAIN/s: Protein of unknown function DUF985 (InterPro:IPR009327), RmlC-like jelly roll fold (InterPro:IPR014710); Has 1465 Blast hits to 1465 proteins in 584 species: Archae - 10; Bacteria - 1038; Metazoa - 19; Fungi - 43; Plants - 51; Viruses - 0; Other Eukaryotes - 304 (source: NCBI BLink). & (gnl|cdd|87031 : 141.0) no description available & (reliability…	'not assigned.unknown'	0.64806	0.989148	-	0.489081	0.401265	-	0.833795	0.999997	-	0.83447	0.999998	-	0.901136	1	-	2.286	0.961214	-	3.5717	0.547896	-	2.51416	0.877032	-	1.95985	0.990819	-	1.2866	0.999995	-
tr.A0A0J8CAD1.A0A0J8CAD1_BETVU	X	'(at1g24450 : 172.0) NUCLEAR FUSION DEFECTIVE 2 (NFD2); FUNCTIONS IN: RNA binding, ribonuclease III activity; INVOLVED IN: RNA processing; LOCATED IN: vacuole; EXPRESSED IN: 23 plant structures; EXPRESSED DURING: 13 growth stages; CONTAINS InterPro DOMAIN/s: Ribonuclease III (InterPro:IPR000999); Has 2124 Blast hits to 2124 proteins in 820 species: Archae - 3; Bacteria - 1583; Metazoa - 2; Fungi …	'RNA.processing.ribonucleases'	89.1095	0.482936	-	64.5499	0.91896	-	66.5383	0.810981	-	100.769	0.0671542	-	4.68003	0.894165	-	8.88472	0.368484	-	57.326	0.814318	-	0.577211	0.881123	-	4.11862	0.940778	-	0.746703	0.999999	-
tr.A0A0J8C4C3.A0A0J8C4C3_BETVU	X	'(at2g21870 : 271.0) MALE GAMETOPHYTE DEFECTIVE 1 (MGP1); FUNCTIONS IN: copper ion binding, cobalt ion binding, zinc ion binding; INVOLVED IN: biological_process unknown; LOCATED IN: mitochondrion, nucleolus, chloroplast, membrane; EXPRESSED IN: 27 plant structures; EXPRESSED DURING: 17 growth stages; Has 56 Blast hits to 56 proteins in 21 species: Archae - 2; Bacteria - 2; Metazoa - 1; Fungi - 0…	'not assigned.unknown'	1.11739	1	-	0.706278	0.945248	-	1.53693	0.254467	-	1.15588	0.999996	-	0.809906	0.998445	-	0.936339	1	-	1.05658	1	-	0.716665	0.887418	-	1.14575	0.999999	-	1.37547	0.768084	-
tr.A0A0J8BLD8.A0A0J8BLD8_BETVU	X	'(p08980|ucria_spiol : 369.0) Cytochrome b6-f complex iron-sulfur subunit, chloroplast precursor (EC 1.10.99.1) (Rieske iron-sulfur protein) (Plastohydroquinone:plastocyanin oxidoreductase iron-sulfur protein) (ISP) (RISP) - Spinacia oleracea (Spinach) & (at4g03280 : 305.0) Encodes the Rieske FeS center of cytochrome b6f complex. Gene is expressed in shoot but not in root. Mutant has reduced elec…	'PS.lightreaction.cytochrome b6/f'	0.779056	0.996375	-	0.794633	0.960916	-	0.951355	1	-	0.546547	0.0570167	-	0.585594	0.234524	-	0.614177	0.752051	-	0.902377	1	-	0.72736	0.892798	-	1.09986	1	-	1.22116	0.999803	-
tr.A0A0J8D059.A0A0J8D059_BETVU	X	'(at1g76450 : 256.0) Photosystem II reaction center PsbP family protein; FUNCTIONS IN: calcium ion binding; INVOLVED IN: photosynthesis; LOCATED IN: thylakoid, thylakoid lumen, chloroplast thylakoid membrane, chloroplast thylakoid lumen, chloroplast; EXPRESSED IN: 23 plant structures; EXPRESSED DURING: 14 growth stages; CONTAINS InterPro DOMAIN/s: Photosystem II oxygen evolving complex protein Ps…	'PS.lightreaction.photosystem II.PSII polypeptide subunits'	1.33048	0.23691	-	1.09954	0.999985	-	0.887966	0.999453	-	1.08385	1	-	0.888907	0.999407	-	0.794405	0.969863	-	0.823079	0.997124	-	0.759808	0.896058	-	0.764176	0.961685	-	0.667405	0.0202536	-
tr.A0A0J8BYS7.A0A0J8BYS7_BETVU	X	'(at2g29630 : 1157.0) thiaminC (THIC); CONTAINS InterPro DOMAIN/s: Thiamine biosynthesis protein ThiC (InterPro:IPR002817). & (gnl|cdd|82913 : 784.0) no description available & (reliability: 2314.0) & (original description: Uncharacterized protein OS=Beta vulgaris subsp. vulgaris GN=BVRB_7g172570 PE=3 SV=1)'	'Co-factor and vitamine metabolism.thiamine'	0.00571098	0.00140019	**	0.452656	0.606155	-	0.38985	0.14214	-	0.701278	0.999736	-	0.866781	1	-	0.686134	0.995824	-	0.737413	0.999998	-	0.6558	0.898423	-	1.15413	1	-	68.2633	0.892767	-
tr.A0A0J8BV60.A0A0J8BV60_BETVU		'(at5g22440 : 333.0) Ribosomal protein L1p/L10e family; FUNCTIONS IN: structural constituent of ribosome, RNA binding; INVOLVED IN: translation, RNA processing; LOCATED IN: cytosolic ribosome, ribosome, cytosolic large ribosomal subunit; EXPRESSED IN: 22 plant structures; EXPRESSED DURING: 13 growth stages; CONTAINS InterPro DOMAIN/s: Ribosomal protein L1 (InterPro:IPR002143), Ribosomal protein L…	'protein.synthesis.ribosomal protein.prokaryotic.unknown organellar.50S subunit.L10A'	0.890468	1	-	0.370747	0.991784	-	1.45029	0.999906	-	0.850316	1	-	0.802689	1	-	2.06866	0.887537	-	0.823138	0.999997	-	0.456398	0.916541	-	1.50325	1	-	1.62868	0.999455	-
tr.A0A0J8B6U7.A0A0J8B6U7_BETVU	X	'(at1g29880 : 1082.0) glycyl-tRNA synthetase / glycine--tRNA ligase; FUNCTIONS IN: glycine-tRNA ligase activity, nucleotide binding, aminoacyl-tRNA ligase activity, ATP binding; INVOLVED IN: response to cadmium ion, glycyl-tRNA aminoacylation; LOCATED IN: mitochondrion; EXPRESSED IN: 24 plant structures; EXPRESSED DURING: 14 growth stages; CONTAINS InterPro DOMAIN/s: Aminoacyl-tRNA synthetase, cl…	'protein.aa activation.glycine-tRNA ligase'	1.29408	0.991237	-	0.990929	1	-	0.821844	0.999938	-	0.885303	0.999997	-	1.41005	0.909415	-	1.1694	0.999426	-	1.28087	0.983886	-	1.26436	0.917355	-	0.961511	1	-	0.635079	0.691141	-
tr.A0A0J8CLN2.A0A0J8CLN2_BETVU	X	' no hits & (original description: Uncharacterized protein OS=Beta vulgaris subsp. vulgaris GN=BVRB_4g074230 PE=4 SV=1)'	'not assigned.unknown'	0.736063	1	not valid	1.7789	0.999995	not valid	11.9863	0.999967	not valid	2.69662	0.621858	-	0.0354762	0.982219	not valid	0.076521	1	not valid	16.3304	0.999764	not valid	25.9733	0.92166	not valid	14.8736	0.999988	not valid	16.2844	0.999984	not valid
tr.A0A0J8BP81.A0A0J8BP81_BETVU		'(at2g37690 : 808.0) phosphoribosylaminoimidazole carboxylase, putative / AIR carboxylase, putative; FUNCTIONS IN: phosphoribosylaminoimidazole carboxylase activity, catalytic activity, ATP binding; INVOLVED IN: 'de novo' IMP biosynthetic process, pollen development; LOCATED IN: chloroplast; CONTAINS InterPro DOMAIN/s: Phosphoribosylaminoimidazole carboxylase (InterPro:IPR016301), PreATP-grasp-li…	'nucleotide metabolism.synthesis.purine.AIR carboxylase'	1.5542	0.897673	-	1.13943	1	-	1.22622	0.999985	-	1.33654	0.997788	-	2.10789	0.135116	-	1.4906	0.775147	-	1.18973	0.999973	-	1.372	0.924835	-	1.01971	1	-	0.788975	0.999364	-
tr.A0A0J8D4W8.A0A0J8D4W8_BETVU	X	'(at2g33590 : 400.0) NAD(P)-binding Rossmann-fold superfamily protein; FUNCTIONS IN: coenzyme binding, binding, cinnamoyl-CoA reductase activity, catalytic activity; INVOLVED IN: response to cadmium ion, lignin biosynthetic process; LOCATED IN: cellular_component unknown; EXPRESSED IN: 23 plant structures; EXPRESSED DURING: 13 growth stages; CONTAINS InterPro DOMAIN/s: NAD-dependent epimerase/deh…	'secondary metabolism.phenylpropanoids'	2.51608	0.65882	-	1.71289	0.999998	not valid	0.586805	0.999999	not valid	61.2292	0.161041	-	2.31745	0.999675	not valid	1.76765	0.991175	-	0.0146436	0.21816	-	0.49734	0.927655	-	0.571835	1	not valid	0.233222	0.262537	-
tr.A0A0J8BYE1.A0A0J8BYE1_BETVU	X	'(at2g38040 : 721.0) encodes the carboxyltransferase alpha subunit of acetyl-CoA carboxylase, involved in de novo fatty acid biosynthesis; acetyl Co-enzyme a carboxylase carboxyltransferase alpha subunit (CAC3); FUNCTIONS IN: acetyl-CoA carboxylase activity; INVOLVED IN: fatty acid biosynthetic process; LOCATED IN: acetyl-CoA carboxylase complex, chloroplast, membrane, chloroplast envelope; EXPRE…	'lipid metabolism.FA synthesis and FA elongation.Acetyl CoA Carboxylation.heteromeric Complex.alpha Carboxyltransferase'	0.707484	0.998779	-	0.418171	0.0604519	-	0.563748	0.892001	-	0.760954	0.999916	-	0.996681	1	-	1.4839	0.997991	-	3.11535	0.71041	-	1.80404	0.930783	-	1.12398	1	-	0.796836	1	-
tr.A0A0J8EUG9.A0A0J8EUG9_BETVU	X	' (original description: Uncharacterized protein OS=Beta vulgaris subsp. vulgaris GN=BVRB_7g159910 PE=3 SV=1)'	'not assigned.unknown'	0.651063	0.992207	-	0.623691	0.309891	-	1.18672	0.99999	-	1.2034	0.999971	-	0.65495	0.993877	-	0.756366	0.999993	-	1.54113	0.994692	-	1.78438	0.931934	-	1.00839	1	-	1.82274	0.769143	-
tr.A0A0J8BJP6.A0A0J8BJP6_BETVU	X	'(p35016|enpl_catro : 1137.0) Endoplasmin homolog precursor (GRP94 homolog) - Catharanthus roseus (Rosy periwinkle) (Madagascar periwinkle) & (at4g24190 : 1124.0) encodes an ortholog of GRP94, an ER-resident HSP90-like protein and is involved in regulation of meristem size and organization. Single and double mutant analyses suggest that SHD may be required for the correct folding and/or complex f…	'stress.abiotic.heat'	134.16	0.98942	-	1.64049	1	not valid	87.3707	0.999811	not valid	1.32825	0.996169	-	73.3917	0.998059	not valid	2.93812	0.990937	-	0.791565	1	-	123.313	0.933021	-	0.383237	0.935894	-	0.651244	1	-
tr.A0A0J8BC28.A0A0J8BC28_BETVU	X	'(at2g35410 : 220.0) RNA-binding (RRM/RBD/RNP motifs) family protein; FUNCTIONS IN: RNA binding, nucleotide binding, nucleic acid binding; LOCATED IN: thylakoid, chloroplast stroma, chloroplast; EXPRESSED IN: 23 plant structures; EXPRESSED DURING: 14 growth stages; CONTAINS InterPro DOMAIN/s: RNA recognition motif, RNP-1 (InterPro:IPR000504), Nucleotide-binding, alpha-beta plait (InterPro:IPR0126…	'RNA.RNA binding'	0.723836	0.816039	-	0.847087	0.96908	-	0.720973	0.704407	-	0.793385	0.91651	-	0.660124	0.400404	-	0.626155	0.128865	-	1.01107	1	-	1.28745	0.935248	-	0.897819	0.999999	-	0.996044	1	-
tr.A0A0J8EPK7.A0A0J8EPK7_BETVU	X	'(q42965|nrl4_tobac : 574.0) Nitrilase 4 (EC 3.5.5.1) - Nicotiana tabacum (Common tobacco) & (gnl|cdd|36023 : 519.0) no description available & (at5g22300 : 507.0) encodes a nitrilase isomer. The purified enzyme shows a strong substrate specificity for beta-cyano-L-alanine, a intermediate product of the cyanide detoxification pathway.; nitrilase 4 (NIT4); CONTAINS InterPro DOMAIN/s: Nitrilase/cya…	'secondary metabolism.sulfur-containing.glucosinolates.degradation.nitrilase'	0.87184	1	-	0.868973	1	-	0.315573	0.422592	-	1.24811	0.999995	-	1.08467	1	-	1.22684	0.999996	-	0.733009	0.999935	-	1.40689	0.935792	-	0.0907516	0.0267308	*	0.361962	0.842842	-
tr.A0A0J8CT19.A0A0J8CT19_BETVU	X	'(at1g28110 : 586.0) serine carboxypeptidase-like 45 (SCPL45); FUNCTIONS IN: serine-type carboxypeptidase activity; INVOLVED IN: proteolysis; LOCATED IN: plant-type cell wall; EXPRESSED IN: 21 plant structures; EXPRESSED DURING: 13 growth stages; CONTAINS InterPro DOMAIN/s: Peptidase S10, serine carboxypeptidase (InterPro:IPR001563), Peptidase S10, serine carboxypeptidase, active site (InterPro:I…	'protein.degradation.serine protease'	0.577887	0.920981	-	1.01055	1	-	0.738395	0.998243	-	1.40597	0.854739	-	1.08683	1	-	0.787793	0.999985	-	0.589657	0.570701	-	0.707986	0.937498	-	0.901335	1	-	1.27775	0.999999	-
tr.A0A0J8E0W4.A0A0J8E0W4_BETVU	X	'(at1g11650 : 406.0) RBP45B; FUNCTIONS IN: RNA binding; EXPRESSED IN: 26 plant structures; EXPRESSED DURING: 16 growth stages; CONTAINS InterPro DOMAIN/s: RNA recognition motif, RNP-1 (InterPro:IPR000504), Nucleotide-binding, alpha-beta plait (InterPro:IPR012677); BEST Arabidopsis thaliana protein match is: RNA-binding protein 45A (TAIR:AT5G54900.1); Has 29660 Blast hits to 18296 proteins in 811 …	'RNA.processing'	0.787143	0.86779	-	0.827663	0.971673	-	0.795249	0.831466	-	0.845523	0.992452	-	0.968463	1	-	0.955581	1	-	1.17105	0.994149	-	1.20493	0.940327	-	6.29951	5.75692e-07	***	1.0103	1	-
tr.A0A0J8BAW1.A0A0J8BAW1_BETVU	X	'(gnl|cdd|35339 : 280.0) no description available & (at3g25150 : 223.0) Nuclear transport factor 2 (NTF2) family protein with RNA binding (RRM-RBD-RNP motifs) domain; FUNCTIONS IN: RNA binding, nucleotide binding, nucleic acid binding; INVOLVED IN: transport, nucleocytoplasmic transport; LOCATED IN: intracellular; EXPRESSED IN: 23 plant structures; EXPRESSED DURING: 13 growth stages; CONTAINS Int…	'protein.targeting.nucleus'	0.0428666	1	not valid	0.846504	1	-	0.504552	1	not valid	16.0391	1	not valid	2.61536	0.567506	-	1.24569	1	-	1.19519	1	-	0.333756	0.948974	-	0.663888	0.999998	-	11.7703	1	not valid
tr.A0A0J8BZN9.A0A0J8BZN9_BETVU	X	'(p56337|if5a5_soltu : 266.0) Eukaryotic translation initiation factor 5A-5 (eIF-5A-5) (eIF-4D) - Solanum tuberosum (Potato) & (at1g13950 : 250.0) Encodes eukaryotic translation initiation factor 5A (EIF-5A).In mammalian cells it functions as a shuttle protein that translocates mRNA from the nucleus to cytoplasmic ribosomes. Overexpression results in an increase in both primary and secondary xyle…	'protein.synthesis.initiation'	1.12995	1	-	0.864299	0.999941	-	1.13824	0.999999	-	1.37616	0.506413	-	1.12562	0.99998	-	1.3068	0.980648	-	1.49883	0.840337	-	1.4189	0.951001	-	1.03215	1	-	1.00734	1	-
tr.A0A0J8D584.A0A0J8D584_BETVU	X	'(at2g26540 : 288.0) Encodes a uroporphyrinogen-III synthase involved in tetrapyrrole biosynthesis. The protein localizes to the chloroplast. Member of the plant-specific DUF724 protein family. Arabidopsis has 10 DUF724 proteins. Loss of function mutant has a WT phenotype; HEMD; FUNCTIONS IN: uroporphyrinogen-III synthase activity; INVOLVED IN: uroporphyrinogen III biosynthetic process, porphyrin…	'tetrapyrrole synthesis.uroporphyrinogen III synthase'	0.700353	0.845259	-	0.850336	0.998916	-	0.89678	0.999997	-	1.01717	1	-	1.03726	1	-	1.05787	1	-	1.24451	0.995911	-	1.29101	0.951825	-	2.31421	0.0766521	-	1.28047	0.995901	-
tr.A0A0J8B447.A0A0J8B447_BETVU	X	'(q40412|aba2_nicpl : 955.0) Zeaxanthin epoxidase, chloroplast precursor (EC 1.14.13.90) - Nicotiana plumbaginifolia (Leadwort-leaved tobacco) & (at5g67030 : 891.0) Encodes a single copy zeaxanthin epoxidase gene that functions in first step of the biosynthesis of the abiotic stress hormone abscisic acid (ABA). Mutants in this gene are unable to express female sterility in response to beta-aminob…	'hormone metabolism.abscisic acid.synthesis-degradation.synthesis.zeaxanthin epoxidase'	0.513584	0.174889	-	0.941083	1	-	0.782017	0.981489	-	0.683406	0.961732	-	0.752676	0.998623	-	0.811179	0.995349	-	0.988526	1	-	1.32562	0.953701	-	0.963893	1	-	1.52267	0.942849	-
tr.A0A0J8BC72.A0A0J8BC72_BETVU	X	'(at1g74070 : 309.0) Cyclophilin-like peptidyl-prolyl cis-trans isomerase family protein; FUNCTIONS IN: peptidyl-prolyl cis-trans isomerase activity; INVOLVED IN: protein folding; LOCATED IN: chloroplast thylakoid lumen, chloroplast; EXPRESSED IN: 20 plant structures; EXPRESSED DURING: 13 growth stages; CONTAINS InterPro DOMAIN/s: Cyclophilin-like (InterPro:IPR015891), Peptidyl-prolyl cis-trans i…	'cell.cycle.peptidylprolyl isomerase'	1.51931	0.36032	-	1.67469	0.27376	-	1.02576	1	-	0.935784	1	-	1.11485	0.999999	-	1.06694	1	-	1.30184	0.993155	-	1.33953	0.954158	-	1.07354	1	-	0.675151	0.446085	-
tr.A0A0J8BX86.A0A0J8BX86_BETVU	X	'(at5g45680 : 236.0) Peptidyl-Prolyl Isomerase located in chloroplast thylakoid lumen; FK506-binding protein 13 (FKBP13); FUNCTIONS IN: FK506 binding, peptidyl-prolyl cis-trans isomerase activity; INVOLVED IN: protein folding; LOCATED IN: thylakoid lumen, chloroplast thylakoid lumen, chloroplast; EXPRESSED IN: 22 plant structures; EXPRESSED DURING: 14 growth stages; CONTAINS InterPro DOMAIN/s: Pe…	'protein.assembly and cofactor ligation'	2.40677	0.0201181	*	1.37324	0.999528	-	1.64307	0.85289	-	1.25601	0.999922	-	1.18491	0.999971	-	1.04453	1	-	1.2622	0.999843	-	0.704543	0.957373	-	1.33918	0.990437	-	0.682687	0.744651	-
tr.A0A0J8B5V5.A0A0J8B5V5_BETVU	X	'(at3g22890 : 724.0) encodes ATP sulfurylase, the first enzyme in the sulfate assimilation pathway of Arabidopsis.; ATP sulfurylase 1 (APS1); FUNCTIONS IN: sulfate adenylyltransferase (ATP) activity; INVOLVED IN: response to cadmium ion, response to salt stress; LOCATED IN: chloroplast, plasma membrane, chloroplast stroma; EXPRESSED IN: 24 plant structures; EXPRESSED DURING: 15 growth stages; CON…	'S-assimilation.ATPS'	4.89695	0.0750709	-	0.969242	1	-	3.66278	0.465992	-	1.85926	0.574024	-	1.26845	0.999897	-	0.928759	1	-	0.874005	1	-	1.5077	0.960814	-	1.05147	1	-	0.747973	0.999346	-
tr.A0A0J8CMJ9.A0A0J8CMJ9_BETVU	X	'(q9swf9|zfnl_pea : 559.0) Zinc finger CCCH domain-containing protein ZFN-like - Pisum sativum (Garden pea) & (at3g02830 : 441.0) Encodes a zinc finger protein.; zinc finger protein 1 (ZFN1); CONTAINS InterPro DOMAIN/s: Zinc finger, CCCH-type (InterPro:IPR000571); BEST Arabidopsis thaliana protein match is: zinc finger nuclease 3 (TAIR:AT5G16540.1); Has 1325 Blast hits to 706 proteins in 142 spec…	'RNA.regulation of transcription.C3H zinc finger family'	1.09623	1	not valid	0.672412	0.994419	-	1.68564	0.999881	-	0.851494	1	not valid	2.00273	0.97971	-	0.321234	0.137591	-	0.25044	0.660925	-	3.28115	0.961624	-	0.396991	0.999949	not valid	1.53768	0.999994	-
tr.A0A0J8C672.A0A0J8C672_BETVU	X	'(at4g30330 : 149.0) Small nuclear ribonucleoprotein family protein; CONTAINS InterPro DOMAIN/s: Like-Sm ribonucleoprotein (LSM) domain (InterPro:IPR001163), Like-Sm ribonucleoprotein (LSM) domain, eukaryotic/archaea-type (InterPro:IPR006649), Like-Sm ribonucleoprotein (LSM)-related domain (InterPro:IPR010920); BEST Arabidopsis thaliana protein match is: Small nuclear ribonucleoprotein family pro…	'RNA.processing'	1.96211	0.998433	-	1.65928	1	not valid	2.97862	0.419597	-	0.690901	1	-	0.350053	1	not valid	1.45917	0.999997	-	0.919813	1	-	0.471957	0.966325	-	2.05301	0.999992	-	1.51808	0.997104	-
tr.A0A0J8CAE9.A0A0J8CAE9_BETVU	X	'(at3g43540 : 453.0) Protein of unknown function (DUF1350); FUNCTIONS IN: molecular_function unknown; INVOLVED IN: biological_process unknown; LOCATED IN: chloroplast; EXPRESSED IN: 22 plant structures; EXPRESSED DURING: 13 growth stages; CONTAINS InterPro DOMAIN/s: Protein of unknown function DUF1350 (InterPro:IPR010765); BEST Arabidopsis thaliana protein match is: Protein of unknown function (D…	'not assigned.unknown'	4.16413	0.3941	-	0.711215	0.999592	-	1.26189	1	not valid	0.692973	0.999413	-	2.11844	0.281053	-	1.33421	0.999562	-	0.16528	0.694789	-	3.68193	0.966436	-	0.412376	0.995453	not valid	0.303038	0.542016	-
tr.A0A0J8CFU5.A0A0J8CFU5_BETVU	X	'(at3g13224 : 286.0) RNA-binding (RRM/RBD/RNP motifs) family protein; FUNCTIONS IN: RNA binding, nucleotide binding, nucleic acid binding; INVOLVED IN: biological_process unknown; LOCATED IN: cellular_component unknown; EXPRESSED IN: cultured cell; CONTAINS InterPro DOMAIN/s: RNA recognition motif, RNP-1 (InterPro:IPR000504), Nucleotide-binding, alpha-beta plait (InterPro:IPR012677); BEST Arabido…	'RNA.RNA binding'	1.31322	0.994851	-	0.921915	1	-	1.33099	0.980975	-	0.891393	1	-	0.714607	0.833661	-	0.90292	1	-	1.22921	0.997757	-	0.727888	0.969059	-	1.34181	0.999164	-	1.01353	1	-
tr.A0A0J8CCW2.A0A0J8CCW2_BETVU	X	'(at5g48790 : 423.0) FUNCTIONS IN: molecular_function unknown; INVOLVED IN: biological_process unknown; LOCATED IN: chloroplast; EXPRESSED IN: 22 plant structures; EXPRESSED DURING: 13 growth stages; CONTAINS InterPro DOMAIN/s: Domain of unknown function DUF1995 (InterPro:IPR018962); BEST Arabidopsis thaliana protein match is: Low PSII Accumulation 3 (TAIR:AT1G73060.1); Has 30201 Blast hits to 17…	'not assigned.unknown'	1.44808	0.968902	-	1.06285	1	-	0.995084	1	-	2.5787	0.930519	-	0.909391	1	-	1.0904	1	-	0.331387	0.373944	-	1.57549	0.972746	-	0.632641	0.976215	-	0.687175	0.965832	-
tr.A0A0J8CV92.A0A0J8CV92_BETVU	X	'(q42434|bip_spiol : 1174.0) Luminal-binding protein precursor (BiP) (78 kDa glucose-regulated protein homolog) (GRP 78) - Spinacia oleracea (Spinach) & (at5g42020 : 1102.0) Luminal binding protein (BiP2) involved in polar nuclei fusion during proliferation of endosperm nuclei.; luminal binding protein (BIP); FUNCTIONS IN: ATP binding; INVOLVED IN: protein folding, response to cadmium ion, respon…	'stress.abiotic.heat'	1.60597	0.0677386	-	0.99969	1	-	1.12923	0.999987	-	1.32699	0.398775	-	1.38696	0.540712	-	1.19457	0.992747	-	1.03257	1	-	1.29941	0.973347	-	0.778488	0.931341	-	0.703143	0.33889	-
tr.A0A0J8B6L3.A0A0J8B6L3_BETVU	X	'(at5g45170 : 314.0) Haloacid dehalogenase-like hydrolase (HAD) superfamily protein; FUNCTIONS IN: molecular_function unknown; INVOLVED IN: biological_process unknown; LOCATED IN: chloroplast stroma, chloroplast; EXPRESSED IN: 23 plant structures; EXPRESSED DURING: 14 growth stages; BEST Arabidopsis thaliana protein match is: Haloacid dehalogenase-like hydrolase (HAD) superfamily protein (TAIR:AT…	'not assigned.no ontology'	0.794951	0.997872	-	1.10199	0.999998	-	0.975883	1	-	0.90159	1	-	1.34822	0.916976	-	1.15891	0.99994	-	1.41063	0.946982	-	1.41391	0.974908	-	0.987571	1	-	1.2276	0.999504	-
tr.A0A0J8BS79.A0A0J8BS79_BETVU	X	'(at5g34850 : 745.0) Encodes a dual-targeted purple acid phosphatase isozyme AtPAP26. Involved in phosphate metabolism.; purple acid phosphatase 26 (PAP26); FUNCTIONS IN: protein serine/threonine phosphatase activity, acid phosphatase activity; INVOLVED IN: phosphate ion homeostasis; LOCATED IN: vacuole, plant-type cell wall; EXPRESSED IN: 25 plant structures; EXPRESSED DURING: 16 growth stages; …	'misc.acid and other phosphatases'	1.74454	0.270418	-	1.0836	1	-	1.4986	0.781952	-	1.68918	0.162164	-	1.11764	0.999986	-	1.1865	0.996763	-	1.35927	0.842673	-	1.22214	0.978618	-	1.2066	0.999635	-	0.85902	0.999887	-
tr.A0A023ZPY0.A0A023ZPY0_BETVU		'(gnl|cdd|79236 : 824.0) no description available & (q9m3i5|ndhh_spiol : 803.0) NAD(P)H-quinone oxidoreductase chain H, chloroplast (EC 1.6.5.-) (NAD(P)H dehydrogenase, chain H) (NADH-plastoquinone oxidoreductase 49 kDa subunit) - Spinacia oleracea (Spinach) & (atcg01110 : 745.0) Encodes the 49KDa plastid NAD(P)H dehydrogenase subunit H protein. Its transcription is regulated by an ndhF-specific …	'PS.lightreaction.cyclic electron flow-chlororespiration'	0.99181	1	-	3.16402	0.999995	not valid	0.241183	0.871643	-	1.46058	1	not valid	0.783998	0.999998	-	0.842867	0.999998	-	0.653188	0.999962	-	0.641703	0.97953	-	1.02552	1	-	0.243174	0.931443	-
tr.A0A0J8CAF4.A0A0J8CAF4_BETVU		' no hits & (original description: Uncharacterized protein OS=Beta vulgaris subsp. vulgaris GN=BVRB_6g137030 PE=4 SV=1)'	'not assigned.unknown'	0.601197	0.378571	-	0.721839	0.809995	-	0.695157	0.696056	-	0.97548	1	-	1.04225	1	-	0.744236	0.999376	-	1.50479	0.710122	-	1.39636	0.980132	-	1.12661	1	-	1.15629	1	-
tr.A0A0J8E5R6.A0A0J8E5R6_BETVU	X	'(at3g01440 : 191.0) Encodes a subunit of the NAD(P)H complex located in the chloroplast thylakoid lumen.; PsbQ-like 1 (PQL1); FUNCTIONS IN: electron transporter, transferring electrons within the cyclic electron transport pathway of photosynthesis activity; INVOLVED IN: photosynthesis, light reaction, photosynthetic electron transport chain; LOCATED IN: in 7 components; EXPRESSED IN: 20 plant st…	'PS.lightreaction.photosystem II.PSII polypeptide subunits'	0.806123	0.993247	-	0.979191	1	-	0.891618	0.999985	-	0.569619	0.439462	-	0.673788	0.509518	-	0.792317	0.974196	-	0.687385	0.643953	-	0.768887	0.981565	-	0.891191	0.999998	-	1.10606	1	-
tr.A0A0J8F5W5.A0A0J8F5W5_BETVU	X	'(at3g08920 : 214.0) Rhodanese/Cell cycle control phosphatase superfamily protein; FUNCTIONS IN: molecular_function unknown; INVOLVED IN: biological_process unknown; LOCATED IN: chloroplast; EXPRESSED IN: 21 plant structures; EXPRESSED DURING: 13 growth stages; CONTAINS InterPro DOMAIN/s: Rhodanese-like (InterPro:IPR001763); BEST Arabidopsis thaliana protein match is: Rhodanese/Cell cycle control…	'misc.rhodanese'	1.04825	1	-	0.777173	0.999795	-	1.14583	1	-	1.05683	1	not valid	1.32309	0.999454	-	2.50613	0.471178	-	4.76456	0.105491	-	1.37384	0.982079	-	4.09856	0.412609	-	1.09309	1	-
tr.A0A0J8BNM2.A0A0J8BNM2_BETVU		'(at5g19990 : 721.0) 26S proteasome AAA-ATPase subunit; regulatory particle triple-A ATPase 6A (RPT6A); FUNCTIONS IN: ATPase activity; INVOLVED IN: ubiquitin-dependent protein catabolic process; LOCATED IN: proteasome regulatory particle, base subcomplex, proteasome complex, nucleus, plasma membrane; EXPRESSED IN: guard cell; CONTAINS InterPro DOMAIN/s: ATPase, AAA+ type, core (InterPro:IPR003593…	'protein.degradation.ubiquitin.proteasom'	20.0314	0.999999	not valid	1.102	1	not valid	44.5907	0.965433	not valid	4.66475	0.996577	not valid	3.57553	0.242954	-	2.27512	0.868616	-	4.72505	0.345007	-	3.68583	0.982473	not valid	1.81353	0.999497	-	2.22604	0.999978	not valid
tr.A0A0J8DZ93.A0A0J8DZ93_BETVU	X	'(at1g79330 : 478.0) Metacaspase AtMCPb2/AMC6. Caspase family protein. Arginine/lysine-specific cysteine protease activity. Induces apoptosis in yeast. Contains Pfam domain, PF00656: ICE-like protease (caspase) p20 domain.; metacaspase 5 (MC5); FUNCTIONS IN: cysteine-type endopeptidase activity; INVOLVED IN: induction of apoptosis; LOCATED IN: chloroplast; EXPRESSED IN: root; CONTAINS InterPro DO…	'protein.degradation'	1.50426	0.31266	-	1.3218	0.784629	-	1.01388	1	-	1.52818	0.185123	-	1.45321	0.321139	-	1.24865	0.994398	-	1.28191	0.998781	-	1.26465	0.982902	-	1.01539	1	-	0.674009	0.357352	-
tr.A0A0J8CBV2.A0A0J8CBV2_BETVU	X	'(at2g19480 : 310.0) This gene is predicted to encode a nucleosome assembly protein. Plant lines expressing an RNAi construct directed against this gene show a reduction in agrobacterium-mediated root transformation.; nucleosome assembly protein 1;2 (NAP1;2); CONTAINS InterPro DOMAIN/s: Nucleosome assembly protein (NAP) (InterPro:IPR002164); BEST Arabidopsis thaliana protein match is: nucleosome …	'DNA.synthesis/chromatin structure'	0.64302	1	not valid	0.314112	0.983287	-	3.00152	0.696776	-	2.18249	0.0569186	-	1.95883	0.998035	-	1.00718	1	not valid	1.68836	0.999606	-	36.748	0.983679	not valid	0.820825	1	-	4.66784	0.557912	-
tr.A0A0J8C5C5.A0A0J8C5C5_BETVU	X	'(at2g04030 : 1139.0) Encodes a chloroplast-targeted 90-kDa heat shock protein located in the stroma involved in red-light mediated deetiolation response. Mutants are resistant to chlorate, have elongated hypocotyls in light, and affect the expression of NR2, CAB, and RBCS but NOT NR1 and NiR.; CR88; FUNCTIONS IN: ATP binding; INVOLVED IN: in 7 processes; LOCATED IN: mitochondrion, chloroplast st…	'stress.abiotic.heat'	0.545732	0.614891	-	0.646874	0.958144	-	0.471621	0.241543	-	1.37523	0.534251	-	1.09265	1	-	1.0402	1	-	0.941317	1	-	1.33424	0.984629	-	0.793086	0.970799	-	0.8642	1	-
tr.A0A0J8FUL4.A0A0J8FUL4_BETVU	X	'(p82278|rr9_spiol : 294.0) 30S ribosomal protein S9, chloroplast precursor (Fragment) - Spinacia oleracea (Spinach) & (at1g74970 : 253.0) ribosomal protein S9, nuclear encoded component of the chloroplast ribosome; ribosomal protein S9 (RPS9); FUNCTIONS IN: structural constituent of ribosome; INVOLVED IN: translation; LOCATED IN: in 6 components; EXPRESSED IN: 22 plant structures; EXPRESSED DURI…	'protein.synthesis.ribosomal protein.prokaryotic.chloroplast.30S subunit.S9'	1.27605	0.999957	-	0.850061	1	-	1.49738	0.94058	-	0.550613	0.869729	-	1.01399	1	-	1.10967	1	-	1.02791	1	-	0.766483	0.985246	-	1.17839	1	-	1.17345	0.999998	-
tr.A0A0J8C9S4.A0A0J8C9S4_BETVU	X	' no hits & (original description: Uncharacterized protein OS=Beta vulgaris subsp. vulgaris GN=BVRB_6g137040 PE=4 SV=1)'	'not assigned.unknown'	0.458768	0.897746	-	0.667087	0.78878	-	1.07543	1	-	0.864362	1	-	0.599066	0.977407	-	1.35956	0.99999	-	0.932315	1	-	0.604074	0.985412	-	1.36673	0.998699	-	2.34416	0.769006	-
tr.A0A0J8CRN2.A0A0J8CRN2_BETVU	X	'(at3g53990 : 219.0) Adenine nucleotide alpha hydrolases-like superfamily protein; FUNCTIONS IN: molecular_function unknown; INVOLVED IN: response to cold, response to stress; LOCATED IN: cellular_component unknown; EXPRESSED IN: 23 plant structures; EXPRESSED DURING: 14 growth stages; CONTAINS InterPro DOMAIN/s: UspA (InterPro:IPR006016), Rossmann-like alpha/beta/alpha sandwich fold (InterPro:IP…	'stress.abiotic.cold'	2.33707	0.203578	-	1.15462	1	-	2.44955	0.0612463	-	2.45029	0.111123	-	2.13499	0.153676	-	1.80112	0.77633	-	2.02625	0.0547722	-	1.42932	0.98603	-	1.36202	0.999051	-	1.04813	1	-
tr.A0A0J8CXK4.A0A0J8CXK4_BETVU	X	'(at5g25450 : 149.0) Cytochrome bd ubiquinol oxidase, 14kDa subunit; FUNCTIONS IN: ubiquinol-cytochrome-c reductase activity; INVOLVED IN: mitochondrial electron transport, ubiquinol to cytochrome c; LOCATED IN: mitochondrion, mitochondrial respiratory chain complex III; EXPRESSED IN: 21 plant structures; EXPRESSED DURING: 13 growth stages; CONTAINS InterPro DOMAIN/s: Cytochrome d ubiquinol oxida…	'mitochondrial electron transport / ATP synthesis.cytochrome c reductase'	1.50294	0.986056	-	1.09578	1	-	2.12416	0.0660562	-	1.07588	1	-	1.07549	1	-	1.40244	0.995718	-	1.39568	0.979148	-	1.37859	0.986407	-	2.09836	0.490393	-	1.41334	0.916332	-
tr.A0A0J8BFD6.A0A0J8BFD6_BETVU	X	'(at3g62120 : 807.0) Class II aaRS and biotin synthetases superfamily protein; FUNCTIONS IN: proline-tRNA ligase activity, aminoacyl-tRNA ligase activity, nucleotide binding, ATP binding; INVOLVED IN: prolyl-tRNA aminoacylation, translation, tRNA aminoacylation for protein translation; LOCATED IN: membrane; EXPRESSED IN: 22 plant structures; EXPRESSED DURING: 13 growth stages; CONTAINS InterPro D…	'protein.aa activation.bifunctional aminoacyl-tRNA synthetase'	1.09197	1	-	1.07508	1	-	0.798038	0.999935	-	1.27381	0.9998	-	1.95028	0.107165	-	0.777309	0.995689	-	0.794472	0.999868	-	0.655167	0.987284	-	0.698451	0.988147	-	0.730825	0.997582	-
tr.A0A0J8BQF0.A0A0J8BQF0_BETVU	X	' (original description: rRNA N-glycosidase OS=Beta vulgaris subsp. vulgaris GN=BVRB_9g207450 PE=3 SV=1)'	'not assigned.unknown'	3.7243	0.00516192	**	1.40213	1	-	1.89981	0.97157	-	2.3924	0.825469	-	3.9214	0.104945	-	3.01511	0.306043	-	1.66392	0.998385	-	1.7111	0.987577	-	2.13643	0.726494	-	0.510112	0.236044	-
tr.A0A0J8E1N5.A0A0J8E1N5_BETVU	X	'(at2g37240 : 306.0) Thioredoxin superfamily protein; FUNCTIONS IN: oxidoreductase activity, antioxidant activity; INVOLVED IN: biological_process unknown; LOCATED IN: chloroplast; EXPRESSED IN: 21 plant structures; EXPRESSED DURING: 14 growth stages; CONTAINS InterPro DOMAIN/s: Thioredoxin fold (InterPro:IPR012335), Alkyl hydroperoxide reductase/ Thiol specific antioxidant/ Mal allergen (InterPr…	'not assigned.no ontology'	5.54404	0.878808	not valid	0.46184	0.999972	not valid	6.88817	0.402654	-	2.19944	0.946626	-	1.44637	0.99377	-	46.1777	0.90198	not valid	12.3078	0.999984	not valid	27.1744	0.988537	not valid	0.0458252	0.999998	not valid	1.24245	1	-
tr.A0A0J8BHX4.A0A0J8BHX4_BETVU	X	'(at1g76010 : 201.0) Alba DNA/RNA-binding protein; FUNCTIONS IN: nucleic acid binding; INVOLVED IN: biological_process unknown; LOCATED IN: cellular_component unknown; EXPRESSED IN: 25 plant structures; EXPRESSED DURING: 15 growth stages; CONTAINS InterPro DOMAIN/s: Alba, DNA/RNA-binding protein (InterPro:IPR002775); BEST Arabidopsis thaliana protein match is: Alba DNA/RNA-binding protein (TAIR:A…	'RNA.regulation of transcription.putative transcription regulator'	0.593927	0.298424	-	0.795385	0.962412	-	1.2647	0.833169	-	0.970229	1	-	0.882499	0.999969	-	1.01108	1	-	1.39317	0.78519	-	1.23177	0.989259	-	1.22136	0.997745	-	2.12939	0.00224303	**
tr.A0A0J8BL25.A0A0J8BL25_BETVU	X	'(gnl|cdd|67385 : 253.0) no description available & (at4g25150 : 206.0) HAD superfamily, subfamily IIIB acid phosphatase ; FUNCTIONS IN: acid phosphatase activity; INVOLVED IN: biological_process unknown; LOCATED IN: endomembrane system; EXPRESSED IN: 21 plant structures; EXPRESSED DURING: 9 growth stages; CONTAINS InterPro DOMAIN/s: Acid phosphatase (Class B) (InterPro:IPR005519), Vegetative sto…	'misc.acid and other phosphatases'	0.944543	1	-	0.548063	1	-	1.85165	0.999193	-	0.519103	0.992383	-	0.554553	0.999467	-	0.705451	0.999282	-	0.754084	0.999795	-	0.634089	0.989725	-	0.884166	1	-	1.96037	0.999316	-
tr.A0A0J8CRC7.A0A0J8CRC7_BETVU	X	'(at4g11260 : 376.0) Functions in plant disease resistance signaling, SCF(TIR1) mediated degradation of Aux/IAA proteins and HSP90 mediated degradation of R resistance proteins. AtSGT1a and AtSGT1b are functionally redundant in the resistance to pathogenes. AtSGT1b was more highly expressed than AtSGT1. The N-terminal TPR domain of AtSGT1a reduces the steady-state level of Arabidopsis SGT1 protei…	'protein.postranslational modification'	1.28603	0.999404	-	0.876737	0.999983	-	0.911118	1	-	1.29897	0.914657	-	1.34571	0.892872	-	1.39902	0.975938	-	0.884336	1	-	1.29403	0.989739	-	0.764117	0.991635	-	0.708476	0.988524	-
tr.A0A0J8FPC8.A0A0J8FPC8_BETVU	X	'(at3g07990 : 677.0) serine carboxypeptidase-like 27 (SCPL27); FUNCTIONS IN: serine-type carboxypeptidase activity; INVOLVED IN: proteolysis; LOCATED IN: endomembrane system; EXPRESSED IN: 21 plant structures; EXPRESSED DURING: 13 growth stages; CONTAINS InterPro DOMAIN/s: Peptidase S10, serine carboxypeptidase (InterPro:IPR001563), Peptidase S10, serine carboxypeptidase, active site (InterPro:IP…	'protein.degradation.serine protease'	3.351	9.60986e-07	***	0.349716	0.895358	-	1.01024	1	-	1.21631	1	-	1.96903	0.334393	-	0.559294	0.35851	-	0.848926	1	-	0.668661	0.990647	-	0.976655	1	-	0.301473	1.06971e-06	***
tr.A0A0J8FQI9.A0A0J8FQI9_BETVU		'(at5g48220 : 483.0) Aldolase-type TIM barrel family protein; FUNCTIONS IN: indole-3-glycerol-phosphate synthase activity, catalytic activity; INVOLVED IN: metabolic process, tryptophan metabolic process; EXPRESSED IN: 22 plant structures; EXPRESSED DURING: 13 growth stages; CONTAINS InterPro DOMAIN/s: Aldolase-type TIM barrel (InterPro:IPR013785), Indole-3-glycerol phosphate synthase, conserved …	'amino acid metabolism.synthesis.aromatic aa.tryptophan.indole-3-glycerol phosphate synthase'	0.435284	0.0120048	*	0.820834	0.998765	-	0.574558	0.0963079	-	0.620636	0.508268	-	0.770921	0.994519	-	0.741524	0.959099	-	0.792308	0.999845	-	0.761966	0.990939	-	0.659468	0.921902	-	1.31996	0.999733	-
tr.A0A0J8EJT3.A0A0J8EJT3_BETVU	X	'(at4g19810 : 309.0) Glycosyl hydrolase family protein with chitinase insertion domain; FUNCTIONS IN: cation binding, chitinase activity, hydrolase activity, hydrolyzing O-glycosyl compounds, catalytic activity; INVOLVED IN: carbohydrate metabolic process; LOCATED IN: cell wall; EXPRESSED IN: 10 plant structures; EXPRESSED DURING: LP.04 four leaves visible, 4 anthesis, C globular stage; CONTAINS …	'stress.biotic'	2.39146	0.999994	-	12.5646	1	not valid	1.09379	1	-	87.7779	0.999997	-	28.6858	0.0544526	-	713.676	0.435157	-	1.082	1	-	16.4252	0.990957	-	0.258913	1	not valid	0.457373	0.999998	not valid
tr.A0A0J8EYC2.A0A0J8EYC2_BETVU	X	'(at1g13270 : 491.0) Encodes a methionine aminopeptidase formerly called MAP1B, renamed to MAP1C.; methionine aminopeptidase 1B (MAP1C); FUNCTIONS IN: metalloexopeptidase activity, aminopeptidase activity; INVOLVED IN: proteolysis, N-terminal protein amino acid modification; LOCATED IN: mitochondrion, chloroplast; EXPRESSED IN: 22 plant structures; EXPRESSED DURING: 13 growth stages; CONTAINS Int…	'protein.degradation.metalloprotease'	0.822977	0.999997	-	1.00311	1	-	1.36082	0.964574	-	1.18281	0.999997	-	1.26116	0.999938	-	1.01616	1	-	1.36934	0.998801	-	1.34876	0.990992	-	0.911638	1	not valid	1.65354	0.692874	-
tr.A0A0J8DXQ5.A0A0J8DXQ5_BETVU	X	'(at2g43090 : 275.0) Aconitase/3-isopropylmalate dehydratase protein; FUNCTIONS IN: hydro-lyase activity, 3-isopropylmalate dehydratase activity; INVOLVED IN: metabolic process; EXPRESSED IN: 23 plant structures; EXPRESSED DURING: 13 growth stages; CONTAINS InterPro DOMAIN/s: 3-isopropylmalate dehydratase, small subunit-like (InterPro:IPR012305), Aconitase-like core (InterPro:IPR015937), Aconitas…	'secondary metabolism.sulfur-containing.glucosinolates.synthesis.aliphatic.methylthioalkylmalate isomerase small subunit (MAM-IS)'	0.555091	0.293367	-	0.546549	0.0641899	-	0.536724	0.142628	-	0.809833	0.990915	-	0.780857	0.968423	-	0.831624	0.997983	-	1.28243	0.991644	-	1.27671	0.992485	-	1.05009	1	-	0.966912	1	-
tr.A0A0J8C3Z6.A0A0J8C3Z6_BETVU		'(at3g10130 : 244.0) SOUL heme-binding family protein; FUNCTIONS IN: binding; INVOLVED IN: biological_process unknown; LOCATED IN: chloroplast thylakoid membrane, chloroplast, plastoglobule; CONTAINS InterPro DOMAIN/s: SOUL haem-binding protein (InterPro:IPR006917); BEST Arabidopsis thaliana protein match is: SOUL heme-binding family protein (TAIR:AT5G20140.1); Has 1532 Blast hits to 1528 protein…	'redox.heme'	0.964017	1	not valid	1.06527	1	-	0.817509	1	not valid	1.33255	0.999826	-	0.794105	0.999838	-	0.992264	1	-	0.270051	0.321813	-	0.325596	0.99251	not valid	0.823791	0.999995	-	0.848023	1	not valid
tr.A0A0J8FKW2.A0A0J8FKW2_BETVU	X	'(at2g05620 : 157.0) Involved in electron flow in Photosystem I. Essential for photoprotection.; proton gradient regulation 5 (PGR5); FUNCTIONS IN: electron carrier activity; INVOLVED IN: response to water deprivation, response to high light intensity, photosynthetic electron transport in photosystem I; LOCATED IN: chloroplast thylakoid membrane, chloroplast, chloroplast thylakoid; EXPRESSED IN: …	'PS.lightreaction.cyclic electron flow-chlororespiration'	5.0268	0.212597	not valid	0.882387	1	not valid	4.58935	0.264795	-	1.37494	1	not valid	0.0441728	0.999999	not valid	1.02558	1	-	0.180572	0.780565	not valid	0.324958	0.993088	not valid	9.9486	1	not valid	0.912975	1	-
tr.A0A0J8CL40.A0A0J8CL40_BETVU	X	'(p27081|adt2_soltu : 567.0) ADP,ATP carrier protein, mitochondrial precursor (ADP/ATP translocase) (Adenine nucleotide translocator) (ANT) (Fragment) - Solanum tuberosum (Potato) & (at5g13490 : 525.0) Encodes mitochondrial ADP/ATP carrier; ADP/ATP carrier 2 (AAC2); FUNCTIONS IN: protein binding, binding, copper ion binding, ATP:ADP antiporter activity; INVOLVED IN: transport, purine nucleotide t…	'transport.metabolite transporters at the envelope membrane'	6.80514	0.0622885	-	1.16439	1	-	2.20039	0.99999	-	0.966729	1	-	8.25119	0.83245	-	2.08978	0.971344	-	0.522856	0.99815	-	0.503666	0.993621	-	0.802235	1	-	0.323342	0.31106	-
tr.A0A0J8BPT8.A0A0J8BPT8_BETVU	X	'(at1g05190 : 315.0) embryo defective 2394 (emb2394); FUNCTIONS IN: structural constituent of ribosome, rRNA binding; INVOLVED IN: translation, embryo development ending in seed dormancy; LOCATED IN: chloroplast stroma, chloroplast, large ribosomal subunit, membrane, chloroplast envelope; EXPRESSED IN: 24 plant structures; EXPRESSED DURING: 13 growth stages; CONTAINS InterPro DOMAIN/s: Ribosomal …	'protein.synthesis.ribosomal protein.prokaryotic.chloroplast.50S subunit.L6'	0.962381	1	-	0.968165	1	-	1.32879	0.895337	-	0.670604	0.90288	-	0.996604	1	-	1.1558	0.999905	-	1.49709	0.775412	-	1.25472	0.993853	-	1.06594	1	-	1.38073	0.870585	-
tr.A0A0J8C0B1.A0A0J8C0B1_BETVU	X	'(at4g35770 : 162.0) Senescence-associated gene that is strongly induced by phosphate starvation. Transcripts are differentially regulated at the level of mRNA stability at different times of day. mRNAs are targets of the mRNA degradation pathway mediated by the downstream (DST) instability determinant.; SENESCENCE 1 (SEN1); FUNCTIONS IN: molecular_function unknown; INVOLVED IN: in 6 processes; L…	'development.unspecified'	1.02317	1	-	0.643826	0.998701	-	0.507788	0.986438	-	0.542735	0.995005	-	0.928717	1	-	0.391945	0.119232	-	1.04106	1	-	0.591051	0.994256	-	0.783238	1	-	0.496288	0.989982	-
tr.A0A0J8BUS3.A0A0J8BUS3_BETVU	X	'(at4g15440 : 413.0) Encodes a hydroperoxide lyase. Also a member of the CYP74B cytochrome p450 family. In the ecotype Columbia (Col) the gene contains a 10-nucleotide deletion in its first exon that causes it to code for a truncated protein that results in a non-functional hydroperoxide lyase.; hydroperoxide lyase 1 (HPL1); FUNCTIONS IN: electron carrier activity, monooxygenase activity, iron io…	'misc.cytochrome P450'	1.58568	0.99995	-	1.36085	1	-	1.47088	0.999992	-	0.899507	1	-	1.13194	1	-	0.694307	0.90831	-	1.23012	0.999666	-	0.769634	0.995817	-	0.828299	0.999954	-	0.927603	1	-
tr.A0A0J8F5H6.A0A0J8F5H6_BETVU	X	'(at5g50400 : 838.0) purple acid phosphatase 27 (PAP27); FUNCTIONS IN: protein serine/threonine phosphatase activity, acid phosphatase activity; INVOLVED IN: biological_process unknown; LOCATED IN: endomembrane system; EXPRESSED IN: 24 plant structures; EXPRESSED DURING: 15 growth stages; CONTAINS InterPro DOMAIN/s: Purple acid phosphatase, N-terminal (InterPro:IPR015914), Metallophosphoesterase …	'misc.acid and other phosphatases'	1.59531	0.999988	-	0.74771	1	-	1.32927	1	-	1.48927	0.97372	-	1.24874	0.999997	-	0.660762	0.903535	-	0.882882	1	-	1.5021	0.99591	-	0.788317	0.99998	-	0.833232	1	-
[truncated: 205 more rows]
