# Supplementary material for: A Protein-Linger Strategy Keeps the Plant On-Hold After Rehydration of Drought-Stressed Beta vulgaris
Source: Front Plant Sci. 2019 Mar 29;10:381. doi: 10.3389/fpls.2019.00381 (PMC6449722; doi:10.3389/fpls.2019.00381)
Supplement: TABLE S3 — List of highest loadings for IC1 (a) and IC3 (b) corresponding to ICA, Figure 3. [file Table_3.XLSX]

## Sheet: a) IC1
Table S3 List of highest loadings for IC1 (a) and IC3 (b) corresponding to ICA, Figure 3.
	IC 1	Blast	MAPMAN	significant (p < 0.05)
tr|A0A0J8BIB6|A0A0J8BIB6_BETVU	-0.0211786	similar to A0A2K8FR49_AMACR - LEA - late embryogenesis abundant E-value: 2.1e-78	stress	x
tr|A0A0J8EVD3|A0A0J8EVD3_BETVU	-0.0202473	'(at1g07040 : 444.0) unknown protein; INVOLVED IN: biological_process unknown; LOCATED IN: chloroplast; EXPRESSED IN: 24 plant structures; EXPRESSED DURING: 14 growth stages; BEST Arabidopsis thaliana protein match is: unknown protein (TAIR:AT1G27030.1); Has 540 Blast hits to 538 proteins in 187 species: Archae - 0; Bacteria - 333; Metazoa - 0; Fungi - 0; Plants - 67; Viruses - 0; Other Eukaryote…	not assigned	x
tr|A0A0J8CTD9|A0A0J8CTD9_BETVU	-0.0194116	similar to A0A2P5BTV4_PARAD - Late embryogenesis abundant protein - Parasponia andersonii E-value: 1.5e-56	stress	x
tr|A0A0J8CZ99|A0A0J8CZ99_BETVU	-0.0165754	'(at5g58490 : 397.0) NAD(P)-binding Rossmann-fold superfamily protein; FUNCTIONS IN: coenzyme binding, binding, cinnamoyl-CoA reductase activity, catalytic activity; INVOLVED IN: lignin biosynthetic process, cellular metabolic process, metabolic process; LOCATED IN: cellular_component unknown; EXPRESSED IN: 24 plant structures; EXPRESSED DURING: 15 growth stages; CONTAINS InterPro DOMAIN/s: NAD-d…	secondary metabolism	x
tr|A0A0J8CWS0|A0A0J8CWS0_BETVU	-0.0165572	similar to O50054_SPIOL - Cold acclimation protein - Spinacia oleracea, E-value: 5.9e-92	stress	x
tr|A0A0J8CGS7|A0A0J8CGS7_BETVU	-0.0156739	'(p45458|masy_soybn : 978.0) Malate synthase, glyoxysomal (EC 2.3.3.9) (MS) (Fragment) - Glycine max (Soybean) & (at5g03860 : 951.0) Encodes a protein with malate synthase activity.; malate synthase (MLS); FUNCTIONS IN: malate synthase activity; INVOLVED IN: glyoxylate cycle; CONTAINS InterPro DOMAIN/s: Malate synthase-like (InterPro:IPR011076), Malate synthase, conserved site (InterPro:IPR019830…	gluconeogenesis / glyoxylate cycle	x
tr|A0A0J8CII1|A0A0J8CII1_BETVU	-0.0144834	' no hits & (original description: Uncharacterized protein OS=Beta vulgaris subsp. vulgaris GN=BVRB_5g098660 PE=4 SV=1)'	not assigned	x
tr|A0A0J8D1M0|A0A0J8D1M0_BETVU	-0.0131211	'(p51613|chib_vitvi : 415.0) Basic endochitinase precursor (EC 3.2.1.14) - Vitis vinifera (Grape) & (gnl|cdd|84590 : 390.0) no description available & (at3g12500 : 389.0) encodes a basic chitinase involved in ethylene/jasmonic acid mediated signalling pathway during systemic acquired resistance based on expression analyses.; basic chitinase (HCHIB); FUNCTIONS IN: chitinase activity; INVOLVED IN: …	stress	x
tr|A0A0J8ENS7|A0A0J8ENS7_BETVU	-0.0131177	similar to B9RBC1_RICCO - Late embryogenesis abundant - Ricinus communis. E-value: 6.9e-40	stress	x
tr|A0A0J8C550|A0A0J8C550_BETVU	-0.0131156	'(at5g13200 : 322.0) GRAM domain family protein; CONTAINS InterPro DOMAIN/s: GRAM (InterPro:IPR004182); BEST Arabidopsis thaliana protein match is: GRAM domain family protein (TAIR:AT2G22475.1); Has 1807 Blast hits to 1807 proteins in 277 species: Archae - 0; Bacteria - 0; Metazoa - 736; Fungi - 347; Plants - 385; Viruses - 0; Other Eukaryotes - 339 (source: NCBI BLink). & (reliability: 644.0) & …	hormone metabolism	x
tr|A0A0J8BJ89|A0A0J8BJ89_BETVU	-0.012573	'(at1g06620 : 317.0) encodes a protein whose sequence is similar to a 2-oxoglutarate-dependent dioxygenase; 2-oxoglutarate (2OG) and Fe(II)-dependent oxygenase superfamily protein; CONTAINS InterPro DOMAIN/s: Oxoglutarate/iron-dependent oxygenase (InterPro:IPR005123); BEST Arabidopsis thaliana protein match is: 2-oxoglutarate (2OG) and Fe(II)-dependent oxygenase superfamily protein (TAIR:AT3G6140…	secondary metabolism	x
tr|A0A0J8BMU1|A0A0J8BMU1_BETVU	-0.0125027	' (original description: rRNA N-glycosidase OS=Beta vulgaris subsp. vulgaris GN=BVRB_9g202490 PE=3 SV=1)'	not assigned	x
tr|A0A0J8C4L6|A0A0J8C4L6_BETVU	-0.0123904	similar to JIPH_ATRCA - Jasmonate-induced protein homolog - Atriplex canescens E-value: 8.5e-17	stress	x
tr|A0A0J8FFP9|A0A0J8FFP9_BETVU	-0.0121598	similar to A0A0C5AU63_9CARY - Suaeda glauca jasmonate-induced E-value: 1.1e-51	stress
tr|A0A0J8CR10|A0A0J8CR10_BETVU	-0.0117594	'(at5g49360 : 1135.0) Encodes a bifunctional {beta}-D-xylosidase/{alpha}-L-arabinofuranosidase required for pectic arabinan modification. Located in the extracellular matrix. Gene is expressed specifically in tissues undergoing secondary wall thickening. This is a member of glycosyl hydrolase family 3 and has six other closely related members.; beta-xylosidase 1 (BXL1); FUNCTIONS IN: alpha-N-arab…	cell wall	x
tr|A0A0J8F0H4|A0A0J8F0H4_BETVU	-0.0110225	'(at5g65760 : 721.0) Serine carboxypeptidase S28 family protein; FUNCTIONS IN: serine-type peptidase activity; INVOLVED IN: proteolysis; LOCATED IN: chloroplast, vacuole; EXPRESSED IN: 23 plant structures; EXPRESSED DURING: 13 growth stages; CONTAINS InterPro DOMAIN/s: Peptidase S28 (InterPro:IPR008758); BEST Arabidopsis thaliana protein match is: alpha/beta-Hydrolases superfamily protein (TAIR:A…	protein regulation	x
tr|A0A0J8BZ98|A0A0J8BZ98_BETVU	-0.0106908	'(p09189|hsp7c_pethy : 1097.0) Heat shock cognate 70 kDa protein - Petunia hybrida (Petunia) & (at3g12580 : 1090.0) heat shock protein 70 (HSP70); FUNCTIONS IN: ATP binding; INVOLVED IN: in 9 processes; LOCATED IN: cytosol, mitochondrion, cell wall, plasma membrane; EXPRESSED IN: 23 plant structures; EXPRESSED DURING: 11 growth stages; CONTAINS InterPro DOMAIN/s: Heat shock protein 70, conserved …	stress	x
tr|A0A0J8EEZ9|A0A0J8EEZ9_BETVU	-0.0106853	'(at5g64260 : 376.0) EXORDIUM like 2 (EXL2); FUNCTIONS IN: molecular_function unknown; INVOLVED IN: biological_process unknown; LOCATED IN: cell wall, plant-type cell wall; EXPRESSED IN: 23 plant structures; EXPRESSED DURING: 13 growth stages; CONTAINS InterPro DOMAIN/s: Phosphate-induced protein 1 (InterPro:IPR006766); BEST Arabidopsis thaliana protein match is: EXORDIUM like 4 (TAIR:AT5G09440.1…	signalling	x
tr|A0A0J8BGE0|A0A0J8BGE0_BETVU	-0.010681	'(at5g11520 : 766.0) Encodes the chloroplastic isozyme of aspartate aminotransferase. Involved in aspartate biosynthesis and nitrogen metabolism. mRNA is expressed in senescing leaves.; aspartate aminotransferase 3 (ASP3); FUNCTIONS IN: L-aspartate:2-oxoglutarate aminotransferase activity; INVOLVED IN: leaf senescence, nitrogen compound metabolic process; LOCATED IN: peroxisome, plastid, membrane…	amino acid metabolism	x
tr|A0A0J8DX57|A0A0J8DX57_BETVU	-0.0106744	'(at1g03220 : 365.0) Eukaryotic aspartyl protease family protein; FUNCTIONS IN: aspartic-type endopeptidase activity; INVOLVED IN: response to salt stress; LOCATED IN: cell wall, plasma membrane, membrane, plant-type cell wall; EXPRESSED IN: 6 plant structures; CONTAINS InterPro DOMAIN/s: Peptidase aspartic (InterPro:IPR021109), Peptidase aspartic, catalytic (InterPro:IPR009007), Peptidase A1 (In…	protein regulation	x
tr|A0A0J8BGX7|A0A0J8BGX7_BETVU	-0.0106463	'(at4g34030 : 845.0) MCC-B is involved in leucine degradation in mitochondria. The active protein is a dimer of MCC-A and MCC-B. MCC-A is biotinylated whereas MCC-B is not.; 3-methylcrotonyl-CoA carboxylase (MCCB); FUNCTIONS IN: biotin carboxylase activity, cobalt ion binding, methylcrotonoyl-CoA carboxylase activity, zinc ion binding; INVOLVED IN: leucine catabolic process; LOCATED IN: mitochond…	amino acid metabolism	x
tr|A0A0J8D755|A0A0J8D755_BETVU	-0.0105611	'(q9fqy8|comt1_capan : 395.0) Caffeic acid 3-O-methyltransferase (EC 2.1.1.68) (S-adenosysl-L-methionine:caffeic acid 3-O-methyltransferase) (COMT) (CAOMT) - Capsicum annuum (Bell pepper) & (at5g54160 : 371.0) A caffeic acid/5-hydroxyferulic acid O-methyltransferase. Interacts with 14-4-3 proteins in yeast 2 hybrid assay. AtOMT1 (At5g54160) encodes a flavonol 3??-O-methyltransferase that is highl…	secondary metabolism	x
tr|A0A0J8ELN5|A0A0J8ELN5_BETVU	-0.0104262	'(at5g46180 : 730.0) Encodes an ornithine delta-aminotransferase that is transcriptionally up-regulated in young seedlings and in response to salt stress. It is unlikely to play a role in salt-stress-induced proline accumulation, however, it appears to participate in arginine and ornithine catabolism.; ornithine-delta-aminotransferase (DELTA-OAT); FUNCTIONS IN: ornithine-oxo-acid transaminase act…	amino acid metabolism	x
tr|A0A0J8E5W2|A0A0J8E5W2_BETVU	-0.0102655	'(at2g32090 : 189.0) Lactoylglutathione lyase / glyoxalase I family protein; BEST Arabidopsis thaliana protein match is: Lactoylglutathione lyase / glyoxalase I family protein (TAIR:AT2G28420.1); Has 35333 Blast hits to 34131 proteins in 2444 species: Archae - 798; Bacteria - 22429; Metazoa - 974; Fungi - 991; Plants - 531; Viruses - 0; Other Eukaryotes - 9610 (source: NCBI BLink). & (gnl|cdd|381…	Biodegradation of Xenobiotics	x
tr|A0A0J8F3N6|A0A0J8F3N6_BETVU	-0.0102277	'(at5g62530 : 951.0) Encodes mitochondrial Delta-pyrroline-5- carboxylate dehydrogenase. Involved in the catabolism of proline to glutamate. Involved in protection from proline toxicity. Induced at pathogen infection sites. P5CDH and SRO5 (an overlapping gene in the sense orientation) generate 24-nt and 21-nt siRNAs, which together are components of a regulatory loop controlling reactive oxygen s…	amino acid metabolism	x
tr|A0A0J8B8U9|A0A0J8B8U9_BETVU	-0.0100689	'(gnl|cdd|58514 : 322.0) no description available & (at5g55050 : 283.0) GDSL-like Lipase/Acylhydrolase superfamily protein; FUNCTIONS IN: hydrolase activity, acting on ester bonds, lipase activity, carboxylesterase activity; INVOLVED IN: lipid metabolic process; LOCATED IN: endomembrane system; EXPRESSED IN: 17 plant structures; EXPRESSED DURING: 10 growth stages; CONTAINS InterPro DOMAIN/s: Lipa…	misc	x
tr|A0A0J8BV94|A0A0J8BV94_BETVU	-0.0100391	'(at4g18930 : 201.0) RNA ligase/cyclic nucleotide phosphodiesterase family protein; CONTAINS InterPro DOMAIN/s: RNA ligase/cyclic nucleotide phosphodiesterase (InterPro:IPR009097), 2&apos;,3&apos;-cyclic-nucleotide 3&apos;-phosphodiesterase (InterPro:IPR012386); BEST Arabidopsis thaliana protein match is: RNA ligase/cyclic nucleotide phosphodiesterase family protein (TAIR:AT4G18940.1); Has 112 Bl…	RNA	x
tr|A0A0J8FK11|A0A0J8FK11_BETVU	-0.00984337	similar to JIPH_ATRCA - Jasmonate-induced protein homolog - Atriplex canescens E-value: 3.3e-60	stress	x
tr|A0A0J8CL98|A0A0J8CL98_BETVU	-0.00975682	'(at1g04970 : 434.0) lipid-binding serum glycoprotein family protein; FUNCTIONS IN: lipid binding; INVOLVED IN: biological_process unknown; LOCATED IN: plasma membrane, vacuole; EXPRESSED IN: 25 plant structures; EXPRESSED DURING: 15 growth stages; CONTAINS InterPro DOMAIN/s: Bactericidal permeability-increasing protein, alpha/beta domain (InterPro:IPR017943), Lipid-binding serum glycoprotein, N-…	misc	x
tr|A0A0J8CAD1|A0A0J8CAD1_BETVU	-0.00975235	'(at1g24450 : 172.0) NUCLEAR FUSION DEFECTIVE 2 (NFD2); FUNCTIONS IN: RNA binding, ribonuclease III activity; INVOLVED IN: RNA processing; LOCATED IN: vacuole; EXPRESSED IN: 23 plant structures; EXPRESSED DURING: 13 growth stages; CONTAINS InterPro DOMAIN/s: Ribonuclease III (InterPro:IPR000999); Has 2124 Blast hits to 2124 proteins in 820 species: Archae - 3; Bacteria - 1583; Metazoa - 2; Fungi …	RNA	x
tr|A0A0J8D000|A0A0J8D000_BETVU	-0.00974624	'(at1g72680 : 556.0) cinnamyl-alcohol dehydrogenase (CAD1); FUNCTIONS IN: oxidoreductase activity, oxidoreductase activity, acting on the CH-OH group of donors, NAD or NADP as acceptor, zinc ion binding, cofactor binding; INVOLVED IN: lignin biosynthetic process; EXPRESSED IN: 25 plant structures; EXPRESSED DURING: 13 growth stages; CONTAINS InterPro DOMAIN/s: GroES-like (InterPro:IPR011032), D-i…	secondary metabolism	x
tr|A0A0J8C2Q8|A0A0J8C2Q8_BETVU	-0.00957158	'(q03461|nltp2_tobac : 105.0) Nonspecific lipid-transfer protein 2 precursor (LTP 2) - Nicotiana tabacum (Common tobacco) & (gnl|cdd|72939 : 102.0) no description available & (at5g59310 : 91.7) Encodes a member of the lipid transfer protein family. Proteins of this family are generally small (~9 kD), basic, expressed abundantly and contain eight Cys residues. The proteins can bind fatty acids and…	lipid metabolism	x
tr|A0A0J8FDN2|A0A0J8FDN2_BETVU	-0.00929873	'(at4g15093 : 313.0) catalytic LigB subunit of aromatic ring-opening dioxygenase family; FUNCTIONS IN: oxidoreductase activity, ferrous iron binding, zinc ion binding, oxidoreductase activity, acting on single donors with incorporation of molecular oxygen; INVOLVED IN: oxidation reduction, cellular aromatic compound metabolic process; LOCATED IN: cellular_component unknown; EXPRESSED IN: 24 plant…	redox	x
tr|A0A0J8EVF6|A0A0J8EVF6_BETVU	-0.00895278	'(at1g10370 : 262.0) EARLY-RESPONSIVE TO DEHYDRATION 9 (ERD9); FUNCTIONS IN: glutathione transferase activity; INVOLVED IN: response to water deprivation, response to karrikin, toxin catabolic process; LOCATED IN: chloroplast, cytoplasm; EXPRESSED IN: 21 plant structures; EXPRESSED DURING: 14 growth stages; CONTAINS InterPro DOMAIN/s: Thioredoxin fold (InterPro:IPR012335), Glutathione S-transfera…	stress	x
tr|A0A0J8C466|A0A0J8C466_BETVU	-0.00889582	'(gnl|cdd|70663 : 101.0) no description available & (at3g26740 : 80.9) transcripts are differentially regulated at the level of mRNA stability at different times of day controlled by the circadian clock. mRNAs are targets of the mRNA degradation pathway mediated by the downstream (DST) instability determinant.; CCR-like (CCL); FUNCTIONS IN: molecular_function unknown; INVOLVED IN: biological_proc…	signalling	x
tr|A0A0J8C7N5|A0A0J8C7N5_BETVU	-0.00870722	'(gnl|cdd|29386 : 331.0) no description available & (at4g35000 : 302.0) Encodes a microsomal ascorbate peroxidase APX3. Ascorbate peroxidases are enzymes that scavenge hydrogen peroxide in plant cells. Eight types of APX have been described for Arabidopsis: three cytosolic (APX1, APX2, APX6), two chloroplastic types (stromal sAPX, thylakoid tAPX), and three microsomal (APX3, APX4, APX5) isoforms.…	redox	x
tr|A0A0J8FQ33|A0A0J8FQ33_BETVU	-0.00869344	'(p05477|hsp21_soybn : 177.0) 17.9 kDa class II heat shock protein - Glycine max (Soybean) & (at5g12020 : 135.0) 17.6 kDa class II heat shock protein (HSP17.6II); CONTAINS InterPro DOMAIN/s: Heat shock protein Hsp20 (InterPro:IPR002068), HSP20-like chaperone (InterPro:IPR008978); BEST Arabidopsis thaliana protein match is: heat shock protein 17.6A (TAIR:AT5G12030.1); Has 1807 Blast hits to 1807 p…	stress	x
tr|A0A0J8CRZ8|A0A0J8CRZ8_BETVU	-0.00867005	'(at4g20850 : 1810.0) Tripeptidyl Peptidase II. Ser protease that assembles into a large oligomeric complex containing two proteins of 153 and 142 kD that are derived from a single TPP2 gene, with the smaller version missing part of the C-terminal end. Not essential, based on the lack of phenotype of a T-DNA disruption mutant.; tripeptidyl peptidase ii (TPP2); FUNCTIONS IN: tripeptidyl-peptidase …	protein regulation	x
tr|A0A0J8CJB6|A0A0J8CJB6_BETVU	-0.00833344	(at1g08980 : 506.0) Encodes an enzyme with similarity to bacterial acylamidohydrolases and exhibits indole-3-acetamide amidohydrolase activity in vitro. This enzyme may be involved in the in vivo biosynthesis of indole-acetic acid from indole-3-acetamide, a native metabolite of A. thaliana. It appears to exist as a monomer.; amidase 1 (AMI1); FUNCTIONS IN: amidase activity, hydrolase activity, ac…	misc	x
tr|A0A0J8D8X3|A0A0J8D8X3_BETVU	-0.00829644	similar to A0A061FCM9_THECC - DNA polymerase epsilon catalytic subunit - Theobroma cacao, E-value: 4.3e-31	misc	x
tr|A0A0J8BW28|A0A0J8BW28_BETVU	-0.00825144	similar to N0DUI4_9CARY - Putative cell division protein Schiedea trinervis, E-value: 1.5e-22	cell	x
tr|A0A0J8F0D1|A0A0J8F0D1_BETVU	-0.00822726	similar to T1YW73_9CARY - Salinity-induced protein Salicornia brachiata, E-value: 7.7e-26	stress	x
tr|A0A0J8DVI3|A0A0J8DVI3_BETVU	-0.00816362	similar to A0A1R3G2K5_9ROSI - Stress up-regulated Nod 19 Corchorus olitorius, E-value: 0.0	stress	x
tr|A0A0J8D8D3|A0A0J8D8D3_BETVU	-0.00801519	'(at4g20960 : 367.0) encodes diaminohydroxyphosphoribosylaminopyrimidine deaminase catalyzing the second step in the riboflavin biosynthesis; Cytidine/deoxycytidylate deaminase family protein; FUNCTIONS IN: hydrolase activity, zinc ion binding, diaminohydroxyphosphoribosylaminopyrimidine deaminase activity; INVOLVED IN: riboflavin biosynthetic process; LOCATED IN: chloroplast; EXPRESSED IN: 23 pl…	nucleotide metabolism	x
tr|A0A0J8CLR7|A0A0J8CLR7_BETVU	-0.00794209	'(at5g47720 : 568.0) Thiolase family protein; FUNCTIONS IN: transferase activity, transferring acyl groups other than amino-acyl groups, acetyl-CoA C-acetyltransferase activity, catalytic activity; INVOLVED IN: metabolic process; LOCATED IN: cellular_component unknown; EXPRESSED IN: 19 plant structures; EXPRESSED DURING: 10 growth stages; CONTAINS InterPro DOMAIN/s: Thiolase (InterPro:IPR002155),…	amino acid metabolism	x
tr|A0A0J8C9Q6|A0A0J8C9Q6_BETVU	-0.00774705	(at1g13900 : 882.0) Purple acid phosphatases superfamily protein; FUNCTIONS IN: hydrolase activity, protein serine/threonine phosphatase activity, metal ion binding, acid phosphatase activity; INVOLVED IN: biological_process unknown; LOCATED IN: chloroplast; EXPRESSED IN: 25 plant structures; EXPRESSED DURING: 15 growth stages; CONTAINS InterPro DOMAIN/s: Purple acid phosphatase, N-terminal (Inte…	misc	x
tr|A0A0J8BT08|A0A0J8BT08_BETVU	-0.00770854	like A0A1S6GLX1_BETVU - Polyphenol oxidase - Beta vulgaris subsp., E-value: 2.1e-79	redox
tr|A0A0J8BGG5|A0A0J8BGG5_BETVU	-0.00751122	'(at1g79440 : 764.0) Encodes a mitochondrial succinic semialdehyde dehydrogenase (SSADH). Nomenclature according to Kirch, et al (2004).; aldehyde dehydrogenase 5F1 (ALDH5F1); FUNCTIONS IN: 3-chloroallyl aldehyde dehydrogenase activity, NAD or NADH binding, copper ion binding, succinate-semialdehyde dehydrogenase activity; INVOLVED IN: in 6 processes; LOCATED IN: mitochondrion, chloroplast, mitoc…	TCA / org transformation	x
tr|A0A0J8C1B3|A0A0J8C1B3_BETVU	0.00451931	'(at4g15802 : 85.1) Encodes a protein with similarity to heat shock factor binding proteins. Involved in negative regulation of heat shock response. Becomes nuclear localized upon heat treatment.; heat shock factor binding protein (HSBP); CONTAINS InterPro DOMAIN/s: Heat shock factor binding 1 (InterPro:IPR009643); Has 319 Blast hits to 319 proteins in 108 species: Archae - 0; Bacteria - 0; Metaz…	stress	x
tr|A0A0J8BWP1|A0A0J8BWP1_BETVU	0.00452096	'(at4g16390 : 924.0) pentatricopeptide (PPR) repeat-containing protein; LOCATED IN: chloroplast; EXPRESSED IN: 22 plant structures; EXPRESSED DURING: 13 growth stages; CONTAINS InterPro DOMAIN/s: Pentatricopeptide repeat (InterPro:IPR002885), Smr protein/MutS2 C-terminal (InterPro:IPR002625); BEST Arabidopsis thaliana protein match is: pentatricopeptide (PPR) repeat-containing protein (TAIR:AT5G4…	PS	x
tr|A0A0J8CVD3|A0A0J8CVD3_BETVU	0.00467472	'(at5g24300 : 870.0) SSI is a plastidial enzyme and crucial for the synthesis of normal amylopectin in the leaves of Arabidopsis. The absence of SSI results in a deficiency in the number of shorter glucans which in turn affect the formation and connection of the amylopectin clusters in starch.; SUPPRESSOR OF SALICYLIC ACID INSENSITIVITY 1 (SSI1); FUNCTIONS IN: transferase activity, transferring g…	major CHO metabolism	x
tr|A0A0J8BRJ1|A0A0J8BRJ1_BETVU	0.00469278	similar to A0A061FI49_THECC - Zinc finger and BTB domain-containing - Theobroma cacao; FUNCTIONS IN: molecular_function unknown; INVOLVED IN: biological_process unknown; LOCATED IN: chloroplast thylakoid membrane, chloroplast, chloroplast envelope; EXPRESSED IN: 22 plant structures; EXPRESSED DURING: 13 growth stages; Has 39 Blast hits to 39 proteins in 18 species: Archae - 0; Bacteria - 0; Metaz…	misc	x
tr|A0A0J8C5A8|A0A0J8C5A8_BETVU	0.00479897	'(at1g60420 : 592.0) Reduce transmission through pollen.; DC1 domain-containing protein; FUNCTIONS IN: oxidoreductase activity, antioxidant activity; INVOLVED IN: response to cadmium ion, pollen tube growth, pollen tube guidance; LOCATED IN: cellular_component unknown; EXPRESSED IN: 25 plant structures; EXPRESSED DURING: 15 growth stages; CONTAINS InterPro DOMAIN/s: Thioredoxin fold (InterPro:IPR…	redox	x
tr|A0A0J8C1W0|A0A0J8C1W0_BETVU	0.0049622	similar to A0A2P5A7Z6_9ROSA - Phosphoribosylformylglycinamidine synthase (carbon-nitrogen ligas) Trema orientalis, E-value: 4.9e-87	misc	x
tr|A0A0J8CJG0|A0A0J8CJG0_BETVU	0.00497325	'(at1g12520 : 345.0) Copper/zinc superoxide dismutase copper chaperone. Localized to the chloroplast. Expressed in roots and shoots. Up-regulated in response to copper and senescence. The AtACC activates all three CuZnSOD activities located in three different subcellular compartments. Contains three domains, central, ATX-1 like and C-terminal. ATX-1 like domain essential for the copper chaperone …	redox	x
tr|A0A0J8D3W8|A0A0J8D3W8_BETVU	0.00514063	'(at5g23740 : 250.0) Encodes a putative ribosomal protein S11 (RPS11-beta).; ribosomal protein S11-beta (RPS11-BETA); FUNCTIONS IN: structural constituent of ribosome; INVOLVED IN: translation; LOCATED IN: cytosolic small ribosomal subunit, membrane; EXPRESSED IN: 22 plant structures; EXPRESSED DURING: 13 growth stages; CONTAINS InterPro DOMAIN/s: Nucleic acid-binding, OB-fold-like (InterPro:IPR0…	protein regulation	x
tr|A0A0J8C6D4|A0A0J8C6D4_BETVU	0.00519068	'(gnl|cdd|69777 : 347.0) no description available & (at3g26400 : 189.0) member of eIF4B - eukaryotic initiation factor 4B; eukaryotic translation initiation factor 4B1 (EIF4B1); CONTAINS InterPro DOMAIN/s: Plant specific eukaryotic initiation factor 4B (InterPro:IPR010433); BEST Arabidopsis thaliana protein match is: eukaryotic initiation factor 4B2 (TAIR:AT1G13020.1); Has 19846 Blast hits to 116…	protein regulation	x
tr|A0A0J8CHU3|A0A0J8CHU3_BETVU	0.0051965	'(at1g32550 : 247.0) Encodes FdC1, a ferredoxin protein capable of alternative electron partitioning. FdC1 level increases in conditions of acceptor limitation at PSI.; 2Fe-2S ferredoxin-like superfamily protein; FUNCTIONS IN: electron carrier activity, iron-sulfur cluster binding; EXPRESSED IN: 22 plant structures; EXPRESSED DURING: 13 growth stages; CONTAINS InterPro DOMAIN/s: Ferredoxin (Inter…	redox	x
tr|A0A0J8E8U1|A0A0J8E8U1_BETVU	0.0052387	'(q05957|cppm_diaca : 452.0) Putative carboxyvinyl-carboxyphosphonate phosphorylmutase (EC 2.7.8.23) (Carboxyphosphonoenolpyruvate phosphonomutase) (CPEP phosphonomutase) (PSR132) - Dianthus caryophyllus (Carnation) (Clove pink) & (at1g21440 : 354.0) Phosphoenolpyruvate carboxylase family protein; FUNCTIONS IN: isocitrate lyase activity, catalytic activity; INVOLVED IN: metabolic process; LOCATED…	RNA	x
tr|A0A0J8CL55|A0A0J8CL55_BETVU	0.00548675	'(at5g51110 : 205.0) Transcriptional coactivator/pterin dehydratase; FUNCTIONS IN: 4-alpha-hydroxytetrahydrobiopterin dehydratase activity; INVOLVED IN: tetrahydrobiopterin biosynthetic process; EXPRESSED IN: 21 plant structures; EXPRESSED DURING: 13 growth stages; CONTAINS InterPro DOMAIN/s: Transcriptional coactivator/pterin dehydratase (InterPro:IPR001533); BEST Arabidopsis thaliana protein ma…	RNA	x
tr|A0A0J8CUY0|A0A0J8CUY0_BETVU	0.00576902	'(gnl|cdd|36797 : 264.0) no description available & (at5g07010 : 252.0) Encodes a sulfotransferase that acts specifically on 11- and 12-hydroxyjasmonic acid. Transcript levels for this enzyme are increased by treatments with jasmonic acid (JA), 12-hydroxyJA, JA-isoleucine, and 12-oxyphytodienoic acid (a JA precursor).; sulfotransferase 2A (ST2A); CONTAINS InterPro DOMAIN/s: Sulfotransferase domai…	lipid metabolism	x
tr|A0A0J8F4C9|A0A0J8F4C9_BETVU	0.00586282	'(at5g17990 : 484.0) Encodes the tryptophan biosynthetic enzyme phosphoribosylanthranilate transferase (PAT1, called trpD in bacteria). Converts anthranilate and phosphoribosylpyrophosphate into phosphoribosylanthranilate and inorganic pyrophosphate.; tryptophan biosynthesis 1 (TRP1); FUNCTIONS IN: anthranilate phosphoribosyltransferase activity; INVOLVED IN: tryptophan biosynthetic process; LOCA…	amino acid metabolism	x
tr|A0A0J8BU46|A0A0J8BU46_BETVU	0.00603083	similar to A0A0K9S2D6_SPIOL - Alkyl transferase - Spinacia oleracea E-value: 7.8e-168	stress	x
tr|A0A0J8CVF8|A0A0J8CVF8_BETVU	0.00605848	'(at5g19940 : 259.0) Plastid-lipid associated protein PAP / fibrillin family protein; FUNCTIONS IN: structural molecule activity; INVOLVED IN: biological_process unknown; LOCATED IN: chloroplast envelope; EXPRESSED IN: 21 plant structures; EXPRESSED DURING: 13 growth stages; CONTAINS InterPro DOMAIN/s: Plastid lipid-associated protein/fibrillin (InterPro:IPR006843); Has 21 Blast hits to 21 protei…	cell	x
tr|A0A0J8CT45|A0A0J8CT45_BETVU	0.00631693	'(o23787|thi4_citsi : 504.0) Thiazole biosynthetic enzyme, chloroplast precursor - Citrus sinensis (Sweet orange) & (at5g54770 : 493.0) Encodes a thiamine biosynthetic gene that has a dual function in thiamine biosynthesis and mitochondrial DNA damage tolerance. It appears to be involved in producing the thiazole portion of thiamine (vitamin B1). A crystal structure of the protein reveals that it…	Co-factor and vitamine metabolism	x
tr|A0A0J8EHA4|A0A0J8EHA4_BETVU	0.00636257	'(at5g28060 : 176.0) Ribosomal protein S24e family protein; FUNCTIONS IN: structural constituent of ribosome, nucleotide binding; INVOLVED IN: translation, ribosome biogenesis; LOCATED IN: cytosolic small ribosomal subunit, cytosolic ribosome, ribosome, cell wall, membrane; EXPRESSED IN: 23 plant structures; EXPRESSED DURING: 14 growth stages; CONTAINS InterPro DOMAIN/s: Ribosomal protein S24e (I…	protein regulation	x
tr|A0A0J8D4C9|A0A0J8D4C9_BETVU	0.00647235	'(at4g36360 : 1246.0) putative beta-galactosidase (BGAL3 gene); beta-galactosidase 3 (BGAL3); FUNCTIONS IN: beta-galactosidase activity; INVOLVED IN: carbohydrate metabolic process; LOCATED IN: endomembrane system; EXPRESSED IN: 23 plant structures; EXPRESSED DURING: 13 growth stages; CONTAINS InterPro DOMAIN/s: Glycoside hydrolase, family 35, conserved site (InterPro:IPR019801), Glycoside hydrol…	major CHO metabolism	x
tr|A0A0J8C8C3|A0A0J8C8C3_BETVU	0.00648759	'(q94id7|ggpps_hevbr : 473.0) Geranylgeranyl pyrophosphate synthetase, chloroplast precursor (GGPP synthetase) [Includes: Dimethylallyltranstransferase (EC 2.5.1.1); Geranyltranstransferase (EC 2.5.1.10); Farnesyltranstransferase (EC 2.5.1.29)] - Hevea brasiliensis & (at4g36810 : 456.0) Encodes a protein with geranylgeranyl pyrophosphate synthase activity involved in isoprenoid biosynthesis. The …	secondary metabolism	x
tr|A0A0J8BXR0|A0A0J8BXR0_BETVU	0.00656134	'(gnl|cdd|37877 : 908.0) no description available & (at5g15490 : 866.0) UDP-glucose 6-dehydrogenase family protein; FUNCTIONS IN: in 7 functions; INVOLVED IN: oxidation reduction, metabolic process; LOCATED IN: cytosol, cell wall, nucleus; EXPRESSED IN: 24 plant structures; EXPRESSED DURING: 13 growth stages; CONTAINS InterPro DOMAIN/s: UDP-glucose/GDP-mannose dehydrogenase, N-terminal (InterPro:…	cell wall	x
tr|A0A0J8EAK1|A0A0J8EAK1_BETVU	0.00669081	'(at2g45300 : 729.0) encodes 3-phosphoshikimate 1-carboxyvinyltransferase / 5-enolpyruvylshikimate-3-phosphate / EPSP synthase involved in chorismate biosynthesis; RNA 3'-terminal phosphate cyclase/enolpyruvate transferase, alpha/beta; FUNCTIONS IN: 3-phosphoshikimate 1-carboxyvinyltransferase activity; INVOLVED IN: glyphosate metabolic process, chorismate biosynthetic process, aromatic amino aci…	amino acid metabolism	x
tr|A0A0J8BP52|A0A0J8BP52_BETVU	0.00686616	'(at3g24503 : 733.0) Arabidopsis thaliana aldehyde dehydrogenase AtALDH1a mRNA. a sinapaldehyde dehydrogenase catalyzes both the oxidation of coniferylaldehyde and sinapaldehyde forming ferulic acid and sinapic acid, respectively; aldehyde dehydrogenase 2C4 (ALDH2C4); FUNCTIONS IN: 3-chloroallyl aldehyde dehydrogenase activity, coniferyl-aldehyde dehydrogenase activity, aldehyde dehydrogenase (NA…	fermentation	x
tr|A0A0J8CIH0|A0A0J8CIH0_BETVU	0.00705803	'(at5g42070 : 110.0) unknown protein; FUNCTIONS IN: molecular_function unknown; INVOLVED IN: biological_process unknown; LOCATED IN: chloroplast thylakoid membrane, chloroplast; EXPRESSED IN: 21 plant structures; EXPRESSED DURING: 13 growth stages; Has 30201 Blast hits to 17322 proteins in 780 species: Archae - 12; Bacteria - 1396; Metazoa - 17338; Fungi - 3422; Plants - 5037; Viruses - 0; Other …	not assigned	x
tr|A0A0J8BQJ9|A0A0J8BQJ9_BETVU	0.00727272	'(p45852|glp1_mescr : 261.0) Germin-like protein precursor - Mesembryanthemum crystallinum (Common ice plant) & (at5g39130 : 226.0) RmlC-like cupins superfamily protein; FUNCTIONS IN: manganese ion binding, nutrient reservoir activity; INVOLVED IN: biological_process unknown; LOCATED IN: endomembrane system, apoplast; CONTAINS InterPro DOMAIN/s: Cupin, RmlC-type (InterPro:IPR011051), Cupin 1 (Int…	stress	x
tr|A0A0J8ENY1|A0A0J8ENY1_BETVU	0.00849956	'(at4g14210 : 974.0) Encodes phytoene desaturase (phytoene dehydrogenase), an enzyme that catalyzes the desaturation of phytoene to zeta-carotene during carotenoid biosynthesis. Processed protein is localized to the plastid.; phytoene desaturase 3 (PDS3); FUNCTIONS IN: phytoene dehydrogenase activity; INVOLVED IN: carotenoid biosynthetic process, carotene biosynthetic process; LOCATED IN: chlorop…	secondary metabolism	x
tr|A0A0J8CF60|A0A0J8CF60_BETVU	0.00858757	'(at4g11820 : 771.0) Encodes a protein with hydroxymethylglutaryl-CoA synthase activity which was characterized by phenotypical complementation of the S. cerevisiae mutant.; MVA1; CONTAINS InterPro DOMAIN/s: Thiolase-like (InterPro:IPR016039), Hydroxymethylglutaryl-coenzyme A synthase C-terminal (InterPro:IPR013746), Hydroxymethylglutaryl-coenzyme A synthase, N-terminal (InterPro:IPR013528), Hydr…	secondary metabolism	x
tr|A0A0J8FYF5|A0A0J8FYF5_BETVU	0.0089039	'(at1g75460 : 313.0) ATP-dependent protease La (LON) domain protein; FUNCTIONS IN: ATP-dependent peptidase activity; INVOLVED IN: proteolysis; LOCATED IN: chloroplast; EXPRESSED IN: 19 plant structures; EXPRESSED DURING: 11 growth stages; CONTAINS InterPro DOMAIN/s: Peptidase S16, lon N-terminal (InterPro:IPR003111); BEST Arabidopsis thaliana protein match is: ATP-dependent protease La (LON) doma…	protein regulation	x
tr|A0A0J8EME3|A0A0J8EME3_BETVU	0.00965853	'(at4g04610 : 679.0) Encodes a protein disulfide isomerase-like (PDIL) protein, a member of a multigene family within the thioredoxin (TRX) superfamily. This protein also belongs to the adenosine 5'-phosphosulfate reductase-like (APRL) group.; APS reductase 1 (APR1); FUNCTIONS IN: adenylyl-sulfate reductase activity; INVOLVED IN: response to oxidative stress, sulfate reduction, sulfate assimilati…	S-assimilation	x
tr|A0A0J8CS77|A0A0J8CS77_BETVU	0.00998664	'(at4g19710 : 1406.0) Encodes a bifunctional aspartate kinase/homoserine dehydrogenase. These two activities catalyze the first and the third steps toward the synthesis of the essential amino acids threonine, isoleucine and methionine.; aspartate kinase-homoserine dehydrogenase ii (AK-HSDH II); FUNCTIONS IN: homoserine dehydrogenase activity, aspartate kinase activity; INVOLVED IN: aspartate fami…	amino acid metabolism	x
tr|A0A0J8C8N5|A0A0J8C8N5_BETVU	0.0100637	'(at4g01940 : 218.0) Encodes a protein containing the NFU domain that may be involved in iron-sulfur cluster assembly. Part of a five member gene family, more closely related to NFU2 and 3 than to NFU4 and 5. Targeted to the chloroplast.; NFU domain protein 1 (NFU1); CONTAINS InterPro DOMAIN/s: NIF system FeS cluster assembly, NifU, C-terminal (InterPro:IPR001075); BEST Arabidopsis thaliana prote…	protein regulation	x
tr|A0A0J8BE99|A0A0J8BE99_BETVU	0.0104973	'(q43847|ssy2_soltu : 984.0) Granule-bound starch synthase 2, chloroplast precursor (EC 2.4.1.21) (Granule-bound starch synthase II) (SS II) (GBSS-II) - Solanum tuberosum (Potato) & (at3g01180 : 969.0) starch synthase 2 (SS2); FUNCTIONS IN: transferase activity, transferring glycosyl groups; INVOLVED IN: cellulose biosynthetic process, glucan biosynthetic process, biosynthetic process, glycogen b…	major CHO metabolism	x
tr|A0A0J8B767|A0A0J8B767_BETVU	0.0115529	'(at5g13650 : 1087.0) elongation factor family protein; FUNCTIONS IN: GTP binding, translation elongation factor activity, GTPase activity; LOCATED IN: chloroplast; EXPRESSED IN: 22 plant structures; EXPRESSED DURING: 13 growth stages; CONTAINS InterPro DOMAIN/s: Small GTP-binding protein (InterPro:IPR005225), Translation elongation factor EFTu/EF1A, domain 2 (InterPro:IPR004161), Translation elo…	protein regulation	x
tr|A0A0J8CKB7|A0A0J8CKB7_BETVU	0.0117791	'(o82627|ssg1_antma : 855.0) Granule-bound starch synthase 1, chloroplast precursor (EC 2.4.1.21) (Granule-bound starch synthase I) (GBSS-I) - Antirrhinum majus (Garden snapdragon) & (at1g32900 : 803.0) UDP-Glycosyltransferase superfamily protein; FUNCTIONS IN: protein binding, transferase activity, transferring glycosyl groups; INVOLVED IN: biosynthetic process, glucan biosynthetic process; LOCA…	major CHO metabolism	x
tr|A0A0J8BYH3|A0A0J8BYH3_BETVU	0.0119844	similar to Q43748 NLTP_BETVU - Non-specific lipid-transfer protein - Beta vulgaris E-value: 1e-79	stress	x
tr|A0A0J8CZ86|A0A0J8CZ86_BETVU	0.0127571	similar to A0A2P5ELX2_9ROSA - GATA-type transcription activator Trema orientalis E-value: 1.1e-76	RNA	x

## Sheet:  b) IC3
	IC 3	Blast	MAPMAN	significant (p < 0.05)
tr|A0A0J8CQY4|A0A0J8CQY4_BETVU	-0.0355516	similar to A0A2G9HRZ0_9LAMI - Molecular chaperone (HSP90 family) - Handroanthus impetiginosus, E-value: 0.0	stress
tr|A0A0J8B767|A0A0J8B767_BETVU	-0.0283963	'(at5g13650 : 1087.0) elongation factor family protein; FUNCTIONS IN: GTP binding, translation elongation factor activity, GTPase activity; LOCATED IN: chloroplast; EXPRESSED IN: 22 plant structures; EXPRESSED DURING: 13 growth stages; CONTAINS InterPro DOMAIN/s: Small GTP-binding protein (InterPro:IPR005225), Translation elongation factor EFTu/EF1A, domain 2 (InterPro:IPR004161), Translation elo…	'protein.synthesis.elongation'	X
tr|A0A0J8BAD6|A0A0J8BAD6_BETVU	-0.0272625	'(p46254|hs22m_pea : 149.0) Heat shock 22 kDa protein, mitochondrial precursor - Pisum sativum (Garden pea) & (at4g25200 : 147.0) AtHSP23.6-mito mRNA, nuclear gene encoding mitochondrial; mitochondrion-localized small heat shock protein 23.6 (HSP23.6-MITO); FUNCTIONS IN: molecular_function unknown; INVOLVED IN: response to cadmium ion, response to heat; EXPRESSED IN: 6 plant structures; EXPRESSED…	'stress.abiotic.heat'	X
tr|A0A0J8BU91|A0A0J8BU91_BETVU	-0.0228829	'(p32811|phsh_soltu : 1464.0) Alpha-glucan phosphorylase, H isozyme (EC 2.4.1.1) (Starch phosphorylase H) - Solanum tuberosum (Potato) & (at3g46970 : 1456.0) Encodes a cytosolic alpha-glucan phosphorylase. In vitro, the enzyme has a preference for branched polysaccharides, such as glycogen.; alpha-glucan phosphorylase 2 (PHS2); FUNCTIONS IN: phosphorylase activity, transferase activity, transferr…	'major CHO metabolism.degradation.starch.starch phosphorylase'	X
tr|A0A0J8C3L6|A0A0J8C3L6_BETVU	-0.0213781	'(at3g26720 : 1463.0) Glycosyl hydrolase family 38 protein; FUNCTIONS IN: in 6 functions; INVOLVED IN: mannose metabolic process, carbohydrate metabolic process; LOCATED IN: plasma membrane, plant-type cell wall; EXPRESSED IN: 25 plant structures; EXPRESSED DURING: 13 growth stages; CONTAINS InterPro DOMAIN/s: Glycoside hydrolase-type carbohydrate-binding (InterPro:IPR011013), Glycoside hydrolase…	'misc.gluco-, galacto- and mannosidases.alpha-mannosidase'	X
tr|A0A0J8C8C3|A0A0J8C8C3_BETVU	-0.0212835	'(q94id7|ggpps_hevbr : 473.0) Geranylgeranyl pyrophosphate synthetase, chloroplast precursor (GGPP synthetase) [Includes: Dimethylallyltranstransferase (EC 2.5.1.1); Geranyltranstransferase (EC 2.5.1.10); Farnesyltranstransferase (EC 2.5.1.29)] - Hevea brasiliensis & (at4g36810 : 456.0) Encodes a protein with geranylgeranyl pyrophosphate synthase activity involved in isoprenoid biosynthesis. The …	'secondary metabolism.isoprenoids.non-mevalonate pathway.geranylgeranyl pyrophosphate synthase'	X
tr|A0A0J8EME3|A0A0J8EME3_BETVU	-0.0203045	'(at4g04610 : 679.0) Encodes a protein disulfide isomerase-like (PDIL) protein, a member of a multigene family within the thioredoxin (TRX) superfamily. This protein also belongs to the adenosine 5'-phosphosulfate reductase-like (APRL) group.; APS reductase 1 (APR1); FUNCTIONS IN: adenylyl-sulfate reductase activity; INVOLVED IN: response to oxidative stress, sulfate reduction, sulfate assimilati…	'S-assimilation.APR'	X
tr|A0A0J8EQ88|A0A0J8EQ88_BETVU	-0.0199398	'(gnl|cdd|30218 : 890.0) no description available & (at5g23860 : 842.0) beta-tubulin, preferentially expressed in endodermal and phloem cells of primary roots and in the vascular tissues of leaves, stems, and flowers.; tubulin beta 8 (TUB8); CONTAINS InterPro DOMAIN/s: Beta tubulin (InterPro:IPR002453), Tubulin (InterPro:IPR000217), Tubulin/FtsZ, GTPase domain (InterPro:IPR003008), Tubulin/FtsZ, …	'cell.organisation.cytoskeleton.mikrotubuli'	X
tr|A0A0J8CVF8|A0A0J8CVF8_BETVU	-0.0196002	'(at5g19940 : 259.0) Plastid-lipid associated protein PAP / fibrillin family protein; FUNCTIONS IN: structural molecule activity; INVOLVED IN: biological_process unknown; LOCATED IN: chloroplast envelope; EXPRESSED IN: 21 plant structures; EXPRESSED DURING: 13 growth stages; CONTAINS InterPro DOMAIN/s: Plastid lipid-associated protein/fibrillin (InterPro:IPR006843); Has 21 Blast hits to 21 protei…	'cell.organisation'	X
tr|A0A0J8EJT3|A0A0J8EJT3_BETVU	-0.0193572	'(at4g19810 : 309.0) Glycosyl hydrolase family protein with chitinase insertion domain; FUNCTIONS IN: cation binding, chitinase activity, hydrolase activity, hydrolyzing O-glycosyl compounds, catalytic activity; INVOLVED IN: carbohydrate metabolic process; LOCATED IN: cell wall; EXPRESSED IN: 10 plant structures; EXPRESSED DURING: LP.04 four leaves visible, 4 anthesis, C globular stage; CONTAINS …	'stress.biotic'	X
tr|A0A0J8BNM2|A0A0J8BNM2_BETVU	-0.0188461	'(at5g19990 : 721.0) 26S proteasome AAA-ATPase subunit; regulatory particle triple-A ATPase 6A (RPT6A); FUNCTIONS IN: ATPase activity; INVOLVED IN: ubiquitin-dependent protein catabolic process; LOCATED IN: proteasome regulatory particle, base subcomplex, proteasome complex, nucleus, plasma membrane; EXPRESSED IN: guard cell; CONTAINS InterPro DOMAIN/s: ATPase, AAA+ type, core (InterPro:IPR003593…	'protein.degradation.ubiquitin.proteasom'	X
tr|A0A0J8D7X2|A0A0J8D7X2_BETVU	-0.018422	'(at4g11120 : 431.0) translation elongation factor Ts (EF-Ts), putative; FUNCTIONS IN: translation elongation factor activity; INVOLVED IN: translational elongation; LOCATED IN: mitochondrion; EXPRESSED IN: 22 plant structures; EXPRESSED DURING: 13 growth stages; CONTAINS InterPro DOMAIN/s: Translation elongation factor Ts, conserved site (InterPro:IPR018101), Translation elongation factor EFTs/E…	'protein.synthesis.elongation'	X
tr|A0A0J8CKB7|A0A0J8CKB7_BETVU	-0.018391	'(o82627|ssg1_antma : 855.0) Granule-bound starch synthase 1, chloroplast precursor (EC 2.4.1.21) (Granule-bound starch synthase I) (GBSS-I) - Antirrhinum majus (Garden snapdragon) & (at1g32900 : 803.0) UDP-Glycosyltransferase superfamily protein; FUNCTIONS IN: protein binding, transferase activity, transferring glycosyl groups; INVOLVED IN: biosynthetic process, glucan biosynthetic process; LOCA…	'major CHO metabolism.synthesis.starch.starch synthase'	X
tr|A0A0J8BZI4|A0A0J8BZI4_BETVU	-0.0179012	'(at3g45780 : 1304.0) Blue-light photoreceptor. Contains a light activated serine-threonine kinase domain and LOV1 and LOV2 repeats. Mutants are defective in blue-light response. Mediates blue light-induced growth enhancements. PHOT1 and PHOT2 mediate blue light-dependent activation of the plasma membrane H+-ATPase in guard cell protoplasts. PHOT1 undergoes blue-light-dependent autophosphorylatio…	'signalling.light'	X
tr|A0A0J8C6D4|A0A0J8C6D4_BETVU	-0.0172436	'(gnl|cdd|69777 : 347.0) no description available & (at3g26400 : 189.0) member of eIF4B - eukaryotic initiation factor 4B; eukaryotic translation initiation factor 4B1 (EIF4B1); CONTAINS InterPro DOMAIN/s: Plant specific eukaryotic initiation factor 4B (InterPro:IPR010433); BEST Arabidopsis thaliana protein match is: eukaryotic initiation factor 4B2 (TAIR:AT1G13020.1); Has 19846 Blast hits to 116…	'protein.synthesis.initiation'	X
tr|A0A0J8BJP6|A0A0J8BJP6_BETVU	-0.0168728	'(p35016|enpl_catro : 1137.0) Endoplasmin homolog precursor (GRP94 homolog) - Catharanthus roseus (Rosy periwinkle) (Madagascar periwinkle) & (at4g24190 : 1124.0) encodes an ortholog of GRP94, an ER-resident HSP90-like protein and is involved in regulation of meristem size and organization. Single and double mutant analyses suggest that SHD may be required for the correct folding and/or complex f…	'stress.abiotic.heat'	X
tr|A0A0J8BRM0|A0A0J8BRM0_BETVU	-0.0168142	'(at1g50380 : 1115.0) Prolyl oligopeptidase family protein; FUNCTIONS IN: serine-type peptidase activity, serine-type endopeptidase activity; INVOLVED IN: proteolysis; LOCATED IN: cellular_component unknown; EXPRESSED IN: 23 plant structures; EXPRESSED DURING: 13 growth stages; CONTAINS InterPro DOMAIN/s: Peptidase S9, prolyl oligopeptidase, catalytic domain (InterPro:IPR001375), Peptidase S9A, o…	'protein.degradation'	X
tr|A0A0J8CD89|A0A0J8CD89_BETVU	-0.0164182	'(p19684|roc5_nicsy : 259.0) 33 kDa ribonucleoprotein, chloroplast precursor - Nicotiana sylvestris (Wood tobacco) & (at3g52380 : 251.0) chloroplast RNA-binding protein; chloroplast RNA-binding protein 33 (CP33); FUNCTIONS IN: RNA binding; LOCATED IN: thylakoid, chloroplast stroma, chloroplast; EXPRESSED IN: 23 plant structures; EXPRESSED DURING: 14 growth stages; CONTAINS InterPro DOMAIN/s: RNA …	'RNA.RNA binding'	X
tr|A0A0J8CDE2|A0A0J8CDE2_BETVU	-0.0163009	'(at5g06580 : 842.0) Encodes a protein with glycolate dehydrogenase activity, which was shown to complement various subunits of the E. coli glycolate oxidase complex. It has not been ruled out that the enzyme might be involved in other catalytic activities in vivo.; FAD-linked oxidases family protein; FUNCTIONS IN: glycolate oxidase activity, glycolate dehydrogenase activity, D-lactate dehydrogen…	'misc.oxidases - copper, flavone etc'	X
tr|A0A0J8C8N5|A0A0J8C8N5_BETVU	-0.015795	'(at4g01940 : 218.0) Encodes a protein containing the NFU domain that may be involved in iron-sulfur cluster assembly. Part of a five member gene family, more closely related to NFU2 and 3 than to NFU4 and 5. Targeted to the chloroplast.; NFU domain protein 1 (NFU1); CONTAINS InterPro DOMAIN/s: NIF system FeS cluster assembly, NifU, C-terminal (InterPro:IPR001075); BEST Arabidopsis thaliana prote…	'protein.assembly and cofactor ligation'	X
tr|A0A0J8E3K0|A0A0J8E3K0_BETVU	-0.0156335	'(p09114|ilv2_tobac : 1030.0) Acetolactate synthase 2, chloroplast precursor (EC 2.2.1.6) (Acetolactate synthase II) (Acetohydroxy-acid synthase II) (ALS II) - Nicotiana tabacum (Common tobacco) & (at3g48560 : 990.0) Catalyzes the formation of acetolactate from pyruvate, the first step in valine and isoleucine biosynthesis. Requires FAD, thiamine pyrophosphate and Mg. Inhibited by the sulphonylur…	'amino acid metabolism.synthesis.branched chain group.common.acetolactate synthase'	X
tr|A0A0J8FQ33|A0A0J8FQ33_BETVU	-0.0155366	'(p05477|hsp21_soybn : 177.0) 17.9 kDa class II heat shock protein - Glycine max (Soybean) & (at5g12020 : 135.0) 17.6 kDa class II heat shock protein (HSP17.6II); CONTAINS InterPro DOMAIN/s: Heat shock protein Hsp20 (InterPro:IPR002068), HSP20-like chaperone (InterPro:IPR008978); BEST Arabidopsis thaliana protein match is: heat shock protein 17.6A (TAIR:AT5G12030.1); Has 1807 Blast hits to 1807 p…	'stress.abiotic.heat'	X
tr|A0A0J8CIH0|A0A0J8CIH0_BETVU	-0.0149596	'(at5g42070 : 110.0) unknown protein; FUNCTIONS IN: molecular_function unknown; INVOLVED IN: biological_process unknown; LOCATED IN: chloroplast thylakoid membrane, chloroplast; EXPRESSED IN: 21 plant structures; EXPRESSED DURING: 13 growth stages; Has 30201 Blast hits to 17322 proteins in 780 species: Archae - 12; Bacteria - 1396; Metazoa - 17338; Fungi - 3422; Plants - 5037; Viruses - 0; Other …	'not assigned.unknown'	X
tr|A0A0J8FYF5|A0A0J8FYF5_BETVU	-0.0147191	'(at1g75460 : 313.0) ATP-dependent protease La (LON) domain protein; FUNCTIONS IN: ATP-dependent peptidase activity; INVOLVED IN: proteolysis; LOCATED IN: chloroplast; EXPRESSED IN: 19 plant structures; EXPRESSED DURING: 11 growth stages; CONTAINS InterPro DOMAIN/s: Peptidase S16, lon N-terminal (InterPro:IPR003111); BEST Arabidopsis thaliana protein match is: ATP-dependent protease La (LON) doma…	'protein.degradation'	X
tr|A0A0J8E7L0|A0A0J8E7L0_BETVU	-0.0145849	'(at2g20830 : 355.0) transferases;folic acid binding; FUNCTIONS IN: folic acid binding, transferase activity; INVOLVED IN: metabolic process; LOCATED IN: endomembrane system; EXPRESSED IN: 24 plant structures; EXPRESSED DURING: 15 growth stages; CONTAINS InterPro DOMAIN/s: Formiminotransferase, N-terminal subdomain (InterPro:IPR012886), Formiminotransferas, N- and C-terminal subdomains (InterPro:…	misc	X
tr|A0A0J8CZ86|A0A0J8CZ86_BETVU	-0.0145795	similar to A0A2P5ELX2_9ROSA - GATA-type transcription activator Trema orientalis, E-value: 1.1e-76	RNA	X
tr|A0A0J8BDK2|A0A0J8BDK2_BETVU	-0.0145261	'(at3g06850 : 545.0) dihydrolipoamide branched chain acyltransferase; BCE2; FUNCTIONS IN: acetyltransferase activity, dihydrolipoamide branched chain acyltransferase activity, alpha-ketoacid dehydrogenase activity, zinc ion binding; INVOLVED IN: response to light stimulus, response to sucrose stimulus; LOCATED IN: mitochondrion; EXPRESSED IN: 24 plant structures; EXPRESSED DURING: 13 growth stage…	'amino acid metabolism.degradation.branched chain group.shared'	X
tr|A0A0J8E1T2|A0A0J8E1T2_BETVU	-0.0136898	'(p09887|hs22c_soybn : 107.0) Chloroplast small heat shock protein (Fragment) - Glycine max (Soybean) & (at4g27670 : 100.0) chloroplast located small heat shock protein.; heat shock protein 21 (HSP21); CONTAINS InterPro DOMAIN/s: Heat shock protein Hsp20 (InterPro:IPR002068), HSP20-like chaperone (InterPro:IPR008978); BEST Arabidopsis thaliana protein match is: HSP20-like chaperones superfamily p…	'stress.abiotic.heat'	X
tr|A0A0J8CL55|A0A0J8CL55_BETVU	-0.0136841	'(at5g51110 : 205.0) Transcriptional coactivator/pterin dehydratase; FUNCTIONS IN: 4-alpha-hydroxytetrahydrobiopterin dehydratase activity; INVOLVED IN: tetrahydrobiopterin biosynthetic process; EXPRESSED IN: 21 plant structures; EXPRESSED DURING: 13 growth stages; CONTAINS InterPro DOMAIN/s: Transcriptional coactivator/pterin dehydratase (InterPro:IPR001533); BEST Arabidopsis thaliana protein ma…	RNA	X
tr|A0A0J8D8X3|A0A0J8D8X3_BETVU	-0.0136124	similar to A0A061FCM9_THECC - DNA polymerase epsilon catalytic subunit - Theobroma cacao, E-value: 4.3e-31	RNA	X
tr|A0A0J8CT45|A0A0J8CT45_BETVU	-0.0135196	'(o23787|thi4_citsi : 504.0) Thiazole biosynthetic enzyme, chloroplast precursor - Citrus sinensis (Sweet orange) & (at5g54770 : 493.0) Encodes a thiamine biosynthetic gene that has a dual function in thiamine biosynthesis and mitochondrial DNA damage tolerance. It appears to be involved in producing the thiazole portion of thiamine (vitamin B1). A crystal structure of the protein reveals that it…	'Co-factor and vitamine metabolism.thiamine'	X
tr|A0A0J8CP87|A0A0J8CP87_BETVU	-0.0134778	'(at4g39660 : 771.0) alanine:glyoxylate aminotransferase 2 homolog (AGT2) mRNA,; alanine:glyoxylate aminotransferase 2 (AGT2); FUNCTIONS IN: zinc ion binding, alanine-glyoxylate transaminase activity; INVOLVED IN: response to cadmium ion; LOCATED IN: mitochondrion, plasma membrane, membrane; EXPRESSED IN: 25 plant structures; EXPRESSED DURING: 14 growth stages; CONTAINS InterPro DOMAIN/s: Pyridox…	'amino acid metabolism.synthesis.central amino acid metabolism.alanine.alanine-glyoxylate aminotransferase'	X
tr|A0A0J8C5A8|A0A0J8C5A8_BETVU	-0.0131038	'(at1g60420 : 592.0) Reduce transmission through pollen.; DC1 domain-containing protein; FUNCTIONS IN: oxidoreductase activity, antioxidant activity; INVOLVED IN: response to cadmium ion, pollen tube growth, pollen tube guidance; LOCATED IN: cellular_component unknown; EXPRESSED IN: 25 plant structures; EXPRESSED DURING: 15 growth stages; CONTAINS InterPro DOMAIN/s: Thioredoxin fold (InterPro:IPR…	redox	X
tr|A0A0J8BNE3|A0A0J8BNE3_BETVU	-0.0127044	'(at4g38810 : 386.0) Calcium-binding EF-hand family protein; FUNCTIONS IN: calcium ion binding; LOCATED IN: cellular_component unknown; EXPRESSED IN: 23 plant structures; EXPRESSED DURING: 13 growth stages; CONTAINS InterPro DOMAIN/s: EF-Hand 1, calcium-binding site (InterPro:IPR018247), EF-HAND 2 (InterPro:IPR018249), Calcium-binding EF-hand (InterPro:IPR002048); BEST Arabidopsis thaliana protei…	'signalling.calcium'	X
tr|A0A0J8C1K9|A0A0J8C1K9_BETVU	-0.0122615	'(at1g02816 : 154.0) Protein of unknown function, DUF538; FUNCTIONS IN: molecular_function unknown; INVOLVED IN: biological_process unknown; LOCATED IN: plasma membrane, vacuole; EXPRESSED IN: 25 plant structures; EXPRESSED DURING: 14 growth stages; CONTAINS InterPro DOMAIN/s: Protein of unknown function DUF538 (InterPro:IPR007493); BEST Arabidopsis thaliana protein match is: Protein of unknown f…	'not assigned.unknown'	X
tr|A0A0J8F0H4|A0A0J8F0H4_BETVU	-0.0119974	'(at5g65760 : 721.0) Serine carboxypeptidase S28 family protein; FUNCTIONS IN: serine-type peptidase activity; INVOLVED IN: proteolysis; LOCATED IN: chloroplast, vacuole; EXPRESSED IN: 23 plant structures; EXPRESSED DURING: 13 growth stages; CONTAINS InterPro DOMAIN/s: Peptidase S28 (InterPro:IPR008758); BEST Arabidopsis thaliana protein match is: alpha/beta-Hydrolases superfamily protein (TAIR:A…	'protein.degradation'	X
tr|A0A0J8CWD7|A0A0J8CWD7_BETVU	-0.0116947	'(at5g49460 : 1128.0) One of the two genes encoding subunit B of the cytosolic enzyme ATP Citrate Lyase (ACL); ATP citrate lyase subunit B 2 (ACLB-2); FUNCTIONS IN: ATP citrate synthase activity; INVOLVED IN: acetyl-CoA biosynthetic process; LOCATED IN: cytosol, citrate lyase complex, plasma membrane; EXPRESSED IN: 24 plant structures; EXPRESSED DURING: 13 growth stages; CONTAINS InterPro DOMAIN/…	'TCA / org transformation.other organic acid transformatons.atp-citrate lyase'	X
tr|A0A0J8D0F9|A0A0J8D0F9_BETVU	-0.0116604	'(gnl|cdd|29388 : 389.0) no description available & (at1g71695 : 379.0) Peroxidase superfamily protein; FUNCTIONS IN: peroxidase activity, heme binding; INVOLVED IN: response to oxidative stress, oxidation reduction; LOCATED IN: cell wall, vacuole, membrane, plant-type cell wall; EXPRESSED IN: 23 plant structures; EXPRESSED DURING: 13 growth stages; CONTAINS InterPro DOMAIN/s: Haem peroxidase (In…	'misc.peroxidases'	X
tr|A0A0J8FT96|A0A0J8FT96_BETVU	-0.0115338	'(at2g25480 : 173.0) TPX2 (targeting protein for Xklp2) protein family; CONTAINS InterPro DOMAIN/s: Xklp2 targeting protein (InterPro:IPR009675); BEST Arabidopsis thaliana protein match is: TPX2 (targeting protein for Xklp2) protein family (TAIR:AT4G32330.2); Has 2143 Blast hits to 1757 proteins in 233 species: Archae - 0; Bacteria - 125; Metazoa - 980; Fungi - 165; Plants - 356; Viruses - 3; Oth…	'not assigned.unknown'	X
tr|A0A0J8CHU3|A0A0J8CHU3_BETVU	-0.0115281	'(at1g32550 : 247.0) Encodes FdC1, a ferredoxin protein capable of alternative electron partitioning. FdC1 level increases in conditions of acceptor limitation at PSI.; 2Fe-2S ferredoxin-like superfamily protein; FUNCTIONS IN: electron carrier activity, iron-sulfur cluster binding; EXPRESSED IN: 22 plant structures; EXPRESSED DURING: 13 growth stages; CONTAINS InterPro DOMAIN/s: Ferredoxin (Inter…	'misc. other Ferredoxins and Rieske domain'	X
tr|A0A0J8C8W4|A0A0J8C8W4_BETVU	-0.011446	'(at5g51950 : 594.0) Glucose-methanol-choline (GMC) oxidoreductase family protein; FUNCTIONS IN: aldehyde-lyase activity, oxidoreductase activity, acting on CH-OH group of donors, FAD binding; INVOLVED IN: response to salt stress; LOCATED IN: endomembrane system; EXPRESSED IN: 11 plant structures; EXPRESSED DURING: 4 anthesis, C globular stage, F mature embryo stage, petal differentiation and exp…	'misc.nitrilases, *nitrile lyases, berberine bridge enzymes, reticuline oxidases, troponine reductases'	X
tr|A0A0J8CBC0|A0A0J8CBC0_BETVU	-0.0113213	'(p93257|mtdh_mescr : 538.0) Probable mannitol dehydrogenase (EC 1.1.1.255) (NAD-dependent mannitol dehydrogenase) - Mesembryanthemum crystallinum (Common ice plant) & (gnl|cdd|35246 : 483.0) no description available & (at4g39330 : 441.0) cinnamyl alcohol dehydrogenase 9 (CAD9); FUNCTIONS IN: oxidoreductase activity, zinc ion binding; INVOLVED IN: oxidation reduction; LOCATED IN: apoplast; EXPRES…	'secondary metabolism.phenylpropanoids.lignin biosynthesis.CAD'	X
tr|A0A0J8CWP9|A0A0J8CWP9_BETVU	-0.0112236	'(at4g32770 : 660.0) Tocopherol cyclase involved in tocopherol (vitamin E)synthesis. VTE1 over-expressing plants have increased tocopherol indicating VTE1 is a major limiting factor in tocopherol synthesis. Mutants defective in this gene accumulate high amounts of zeaxanthin in conditions of high light or low temperature. Plays a role in the adaptation to low temperature stress, notably phloem lo…	'secondary metabolism.isoprenoids.tocopherol biosynthesis.tocopherol cyclase'	X
tr|A0A0J8CSR4|A0A0J8CSR4_BETVU	-0.0110636	'(at3g57290 : 735.0) Encodes a protein that is found in not only the eif3 complex but also in association with subunits of the COP9 signalosome. eIF3e appears to be subjected to proteasome-dependent degradation that requires the PCI domain of eIF3e. The level of eIF3e present in cells appears to affect the rate of translation.; eukaryotic translation initiation factor 3E (EIF3E); FUNCTIONS IN: pr…	'protein.synthesis.initiation'	X
tr|A0A0J8CUY0|A0A0J8CUY0_BETVU	-0.0108652	'(gnl|cdd|36797 : 264.0) no description available & (at5g07010 : 252.0) Encodes a sulfotransferase that acts specifically on 11- and 12-hydroxyjasmonic acid. Transcript levels for this enzyme are increased by treatments with jasmonic acid (JA), 12-hydroxyJA, JA-isoleucine, and 12-oxyphytodienoic acid (a JA precursor).; sulfotransferase 2A (ST2A); CONTAINS InterPro DOMAIN/s: Sulfotransferase domai…	'lipid metabolism.'exotics'(steroids, squalene etc)'	X
tr|A0A0J8BXR0|A0A0J8BXR0_BETVU	-0.0107239	'(gnl|cdd|37877 : 908.0) no description available & (at5g15490 : 866.0) UDP-glucose 6-dehydrogenase family protein; FUNCTIONS IN: in 7 functions; INVOLVED IN: oxidation reduction, metabolic process; LOCATED IN: cytosol, cell wall, nucleus; EXPRESSED IN: 24 plant structures; EXPRESSED DURING: 13 growth stages; CONTAINS InterPro DOMAIN/s: UDP-glucose/GDP-mannose dehydrogenase, N-terminal (InterPro:…	'cell wall.precursor synthesis.UDP-Glc dehydrogenase (UGD)'	X
tr|A0A0J8CB59|A0A0J8CB59_BETVU	-0.0104601	'(at5g08100 : 426.0) N-terminal nucleophile aminohydrolases (Ntn hydrolases) superfamily protein; CONTAINS InterPro DOMAIN/s: Peptidase T2, asparaginase 2 (InterPro:IPR000246); BEST Arabidopsis thaliana protein match is: N-terminal nucleophile aminohydrolases (Ntn hydrolases) superfamily protein (TAIR:AT3G16150.1); Has 35333 Blast hits to 34131 proteins in 2444 species: Archae - 798; Bacteria - 2…	'amino acid metabolism.degradation.aspartate family.asparagine.L-asparaginase'	X
tr|A0A0J8BNM0|A0A0J8BNM0_BETVU	-0.0103477	'(at5g58140 : 1244.0) Membrane-bound protein serine/threonine kinase that functions as blue light photoreceptor in redundancy with PHO1. Involved in stomatal opening, chloroplast movement and phototropism. Mediates blue light-induced growth enhancements. PHOT1 and PHOT2 mediate blue light-dependent activation of the plasma membrane H+-ATPase in guard cell protoplasts. PHOT2 possesses two LOV (LOV…	'protein.postranslational modification'	X
tr|A0A0J8CBV2|A0A0J8CBV2_BETVU	-0.0101998	'(at2g19480 : 310.0) This gene is predicted to encode a nucleosome assembly protein. Plant lines expressing an RNAi construct directed against this gene show a reduction in agrobacterium-mediated root transformation.; nucleosome assembly protein 1;2 (NAP1;2); CONTAINS InterPro DOMAIN/s: Nucleosome assembly protein (NAP) (InterPro:IPR002164); BEST Arabidopsis thaliana protein match is: nucleosome …	'DNA.synthesis/chromatin structure'	X
tr|A0A0J8EAK1|A0A0J8EAK1_BETVU	-0.0101176	'(at2g45300 : 729.0) encodes 3-phosphoshikimate 1-carboxyvinyltransferase / 5-enolpyruvylshikimate-3-phosphate / EPSP synthase involved in chorismate biosynthesis; RNA 3'-terminal phosphate cyclase/enolpyruvate transferase, alpha/beta; FUNCTIONS IN: 3-phosphoshikimate 1-carboxyvinyltransferase activity; INVOLVED IN: glyphosate metabolic process, chorismate biosynthetic process, aromatic amino aci…	'amino acid metabolism.synthesis.aromatic aa.chorismate.5-enolpyruvylshikimate-3-phosphate synthase'	X
tr|A0A0J8BBQ5|A0A0J8BBQ5_BETVU	0.00719622	'(q9sp07|1433_lillo : 409.0) 14-3-3-like protein - Lilium longiflorum (Trumpet lily) & (at3g02520 : 405.0) Encodes GF14 &#957;, a 14-3-3 protein isoform (14-3-3&#957;).; general regulatory factor 7 (GRF7); FUNCTIONS IN: protein phosphorylated amino acid binding; LOCATED IN: nuclear envelope, chloroplast stroma, plasma membrane, chloroplast, cytoplasm; EXPRESSED IN: 24 plant structures; EXPRESSED …	'signalling.14-3-3 proteins'	X
tr|A0A023ZRC0|A0A023ZRC0_BETVU	0.00733896	'(gnl|cdd|79294 : 135.0) no description available & (q9m3k7|rr18_spiol : 118.0) Chloroplast 30S ribosomal protein S18 - Spinacia oleracea (Spinach) & (atcg00650 : 107.0) chloroplast-encoded ribosomal protein S18; ribosomal protein S18 (RPS18); FUNCTIONS IN: structural constituent of ribosome; INVOLVED IN: translation; LOCATED IN: plastid small ribosomal subunit, chloroplast, chloroplast stroma, c…	'protein.synthesis.ribosomal protein.prokaryotic.chloroplast.30S subunit.S18'	X
tr|A0A0J8FG47|A0A0J8FG47_BETVU	0.00740817	'(gnl|cdd|81600 : 585.0) no description available & (at4g22930 : 582.0) Encodes dihydroorotase (PYR4).; pyrimidin 4 (PYR4); FUNCTIONS IN: dihydroorotase activity; INVOLVED IN: 'de novo' pyrimidine base biosynthetic process, pyrimidine base biosynthetic process; LOCATED IN: chloroplast; EXPRESSED IN: 22 plant structures; EXPRESSED DURING: 13 growth stages; CONTAINS InterPro DOMAIN/s: Dihydroorotas…	'nucleotide metabolism.synthesis.pyrimidine.dihydroorotase'	X
tr|A0A0J8CFE8|A0A0J8CFE8_BETVU	0.00741332	'(at3g54210 : 184.0) Ribosomal protein L17 family protein; FUNCTIONS IN: structural constituent of ribosome; INVOLVED IN: translation; LOCATED IN: ribosome, chloroplast; EXPRESSED IN: 22 plant structures; EXPRESSED DURING: 13 growth stages; CONTAINS InterPro DOMAIN/s: Ribosomal protein L17 (InterPro:IPR000456); BEST Arabidopsis thaliana protein match is: Ribosomal protein L17 family protein (TAIR…	'protein.synthesis.ribosomal protein.prokaryotic.chloroplast.50S subunit.L17'	X
tr|A0A0J8C2Q8|A0A0J8C2Q8_BETVU	0.00751006	'(q03461|nltp2_tobac : 105.0) Nonspecific lipid-transfer protein 2 precursor (LTP 2) - Nicotiana tabacum (Common tobacco) & (gnl|cdd|72939 : 102.0) no description available & (at5g59310 : 91.7) Encodes a member of the lipid transfer protein family. Proteins of this family are generally small (~9 kD), basic, expressed abundantly and contain eight Cys residues. The proteins can bind fatty acids and…	'lipid metabolism.lipid transfer proteins etc'	X
tr|A0A0J8EHA4|A0A0J8EHA4_BETVU	0.00764696	'(at5g28060 : 176.0) Ribosomal protein S24e family protein; FUNCTIONS IN: structural constituent of ribosome, nucleotide binding; INVOLVED IN: translation, ribosome biogenesis; LOCATED IN: cytosolic small ribosomal subunit, cytosolic ribosome, ribosome, cell wall, membrane; EXPRESSED IN: 23 plant structures; EXPRESSED DURING: 14 growth stages; CONTAINS InterPro DOMAIN/s: Ribosomal protein S24e (I…	'protein.synthesis.ribosomal protein.eukaryotic.40S subunit.S24'	X
tr|A0A0J8CDL3|A0A0J8CDL3_BETVU	0.00769577	' no hits & (original description: Uncharacterized protein OS=Beta vulgaris subsp. vulgaris GN=BVRB_5g120700 PE=4 SV=1)'	'not assigned.unknown'	X
tr|A0A0J8C6Q8|A0A0J8C6Q8_BETVU	0.00780269	'(at1g59610 : 1118.0) A high molecular weight GTPase whose GTP-binding domain shows a low homology to those of other plant dynamin-like proteins.Contains a pleckstrin homologous domain. DRP2B and DRP1A participate together in clathrin-coated vesicle formation during endocytosis.; dynamin-like 3 (DL3); FUNCTIONS IN: protein binding, clathrin binding, GTPase activity; INVOLVED IN: synaptic vesicle …	'misc.dynamin'	X
tr|A0A0J8BG62|A0A0J8BG62_BETVU	0.00792723	'(q39659|mfpa_cucsa : 1144.0) Glyoxysomal fatty acid beta-oxidation multifunctional protein MFP-a [Includes: Enoyl-CoA hydratase (EC 4.2.1.17); 3-2-trans-enoyl-CoA isomerase (EC 5.3.3.8); 3-hydroxybutyryl-CoA epimerase (EC 5.1.2.3); 3-hydroxyacyl-CoA dehydrogenase ( & (at3g06860 : 1137.0) Encodes a multifunctional protein. Involved in peroxisomal fatty acid beta oxidation. Loss-of-function mutant…	'lipid metabolism.lipid degradation.beta-oxidation.multifunctional'	X
tr|A0A0J8D022|A0A0J8D022_BETVU	0.00809866	'(p62302|rs13_soybn : 268.0) 40S ribosomal protein S13 - Glycine max (Soybean) & (at4g00100 : 258.0) Encodes a cytoplasmic ribosomal protein S13 homologue involved in early leaf development; ribosomal protein S13A (RPS13A); FUNCTIONS IN: structural constituent of ribosome; INVOLVED IN: translation, trichome morphogenesis, leaf morphogenesis, cytokinesis by cell plate formation; LOCATED IN: cytoso…	'protein.synthesis.ribosomal protein.eukaryotic.40S subunit.S13'	X
tr|A0A0J8F1L5|A0A0J8F1L5_BETVU	0.00810609	'(q43636|trxh_ricco : 149.0) Thioredoxin H-type (TRX-H) - Ricinus communis (Castor bean) & (at3g51030 : 147.0) encodes a cytosolic thioredoxin that reduces disulfide bridges of target proteins by the reversible formation of a disulfide bridge between two neighboring Cys residues present in the active site. Thioredoxins have been found to regulate a variety of biological reactions in prokaryotic a…	'redox.thioredoxin'	X
tr|A0A0J8C2B6|A0A0J8C2B6_BETVU	0.00812531	'(p34091|rl6_mescr : 294.0) 60S ribosomal protein L6 (YL16-like) - Mesembryanthemum crystallinum (Common ice plant) & (at1g74050 : 276.0) Ribosomal protein L6 family protein; FUNCTIONS IN: structural constituent of ribosome; INVOLVED IN: translation; LOCATED IN: ribosome, cytosolic large ribosomal subunit, intracellular, plasma membrane, membrane; EXPRESSED IN: leaf; CONTAINS InterPro DOMAIN/s: R…	'protein.synthesis.ribosomal protein.eukaryotic.60S subunit.L6'	X
tr|A0A0J8F879|A0A0J8F879_BETVU	0.00823853	'(p33679|zeam_maize : 239.0) Zeamatin precursor - Zea mays (Maize) & (gnl|cdd|84687 : 220.0) no description available & (at4g11650 : 201.0) osmotin-like protein; osmotin 34 (OSM34); INVOLVED IN: defense response to fungus, incompatible interaction, response to salt stress, defense response to bacterium, incompatible interaction, response to other organism; LOCATED IN: endomembrane system; EXPRESS…	'stress.abiotic'	X
tr|A0A0J8CWX9|A0A0J8CWX9_BETVU	0.00827726	'(at1g05385 : 184.0) Encodes a Psb27 homolog involved in photosystem II biogenesis.; LOW PSII ACCUMULATION 19 (LPA19); FUNCTIONS IN: molecular_function unknown; INVOLVED IN: photosystem II assembly; LOCATED IN: chloroplast thylakoid lumen, chloroplast; EXPRESSED IN: 24 plant structures; EXPRESSED DURING: 15 growth stages; Has 214 Blast hits to 214 proteins in 55 species: Archae - 0; Bacteria - 73…	'PS.lightreaction.photosystem II.PSII polypeptide subunits'	X
tr|A0A0J8C5H7|A0A0J8C5H7_BETVU	0.00834575	'(gnl|cdd|28751 : 210.0) no description available & (at2g22170 : 205.0) Lipase/lipooxygenase, PLAT/LH2 family protein; FUNCTIONS IN: molecular_function unknown; INVOLVED IN: biological_process unknown; LOCATED IN: thylakoid, chloroplast, membrane; EXPRESSED IN: 19 plant structures; EXPRESSED DURING: 13 growth stages; CONTAINS InterPro DOMAIN/s: Lipoxygenase, LH2 (InterPro:IPR001024), Lipase/lipoo…	'lipid metabolism.lipid degradation.beta-oxidation.multifunctional'	X
tr|A0A0J8BFR3|A0A0J8BFR3_BETVU	0.00877729	' (original description: Uncharacterized protein OS=Beta vulgaris subsp. vulgaris GN=BVRB_1g020540 PE=4 SV=1)'	'not assigned.unknown'	X
tr|A0A0J8FVY7|A0A0J8FVY7_BETVU	0.00924836	'(at4g28060 : 132.0) Cytochrome c oxidase, subunit Vib family protein; FUNCTIONS IN: cytochrome-c oxidase activity; LOCATED IN: mitochondrion; CONTAINS InterPro DOMAIN/s: Cytochrome c oxidase, subunit VIb (InterPro:IPR003213); BEST Arabidopsis thaliana protein match is: Cytochrome c oxidase, subunit Vib family protein (TAIR:AT5G57815.1); Has 578 Blast hits to 578 proteins in 174 species: Archae -…	'mitochondrial electron transport / ATP synthesis.cytochrome c oxidase'	X
tr|A0A0J8BJ89|A0A0J8BJ89_BETVU	0.00973987	'(at1g06620 : 317.0) encodes a protein whose sequence is similar to a 2-oxoglutarate-dependent dioxygenase; 2-oxoglutarate (2OG) and Fe(II)-dependent oxygenase superfamily protein; CONTAINS InterPro DOMAIN/s: Oxoglutarate/iron-dependent oxygenase (InterPro:IPR005123); BEST Arabidopsis thaliana protein match is: 2-oxoglutarate (2OG) and Fe(II)-dependent oxygenase superfamily protein (TAIR:AT3G6140…	'secondary metabolism.sulfur-containing.glucosinolates.synthesis.aliphatic.2-oxoglutarate-dependent dioxygenase'	X
tr|A0A0J8BTM9|A0A0J8BTM9_BETVU	0.00977574	'(at4g21445 : 151.0) unknown protein; FUNCTIONS IN: molecular_function unknown; INVOLVED IN: biological_process unknown; LOCATED IN: chloroplast, chloroplast stroma; Has 30201 Blast hits to 17322 proteins in 780 species: Archae - 12; Bacteria - 1396; Metazoa - 17338; Fungi - 3422; Plants - 5037; Viruses - 0; Other Eukaryotes - 2996 (source: NCBI BLink). & (reliability: 302.0) & (original descript…	'not assigned.unknown'	X
tr|A0A0J8CZJ5|A0A0J8CZJ5_BETVU	0.0101641	' no hits & (original description: Uncharacterized protein OS=Beta vulgaris subsp. vulgaris GN=BVRB_2g040300 PE=4 SV=1)'	'not assigned.unknown'	X
tr|A0A0J8CDX8|A0A0J8CDX8_BETVU	0.0102963	'(at3g17940 : 528.0) Galactose mutarotase-like superfamily protein; FUNCTIONS IN: isomerase activity, carbohydrate binding, aldose 1-epimerase activity, catalytic activity; INVOLVED IN: galactose metabolic process, hexose metabolic process, carbohydrate metabolic process; LOCATED IN: cellular_component unknown; EXPRESSED IN: 25 plant structures; EXPRESSED DURING: 16 growth stages; CONTAINS InterP…	'minor CHO metabolism.others'	X
tr|A0A023ZQX0|A0A023ZQX0_BETVU	0.0106403	'(gnl|cdd|79229 : 133.0) no description available & (p08698|if1c_spiol : 120.0) Translation initiation factor IF-1, chloroplast - Spinacia oleracea (Spinach) & (at4g11175 : 82.0) Nucleic acid-binding, OB-fold-like protein; FUNCTIONS IN: RNA binding, translation initiation factor activity; INVOLVED IN: translational initiation; LOCATED IN: chloroplast; EXPRESSED IN: 22 plant structures; EXPRESSED …	'protein.synthesis.initiation'	X
tr|A0A0J8BI19|A0A0J8BI19_BETVU	0.0107435	' no hits & (original description: Uncharacterized protein OS=Beta vulgaris subsp. vulgaris GN=BVRB_1g021930 PE=4 SV=1)'	'not assigned.unknown'	X
tr|A0A0J8BIQ1|A0A0J8BIQ1_BETVU	0.0109168	'(at4g33640 : 121.0) unknown protein; Has 30201 Blast hits to 17322 proteins in 780 species: Archae - 12; Bacteria - 1396; Metazoa - 17338; Fungi - 3422; Plants - 5037; Viruses - 0; Other Eukaryotes - 2996 (source: NCBI BLink). & (gnl|cdd|38586 : 106.0) no description available & (reliability: 242.0) & (original description: Uncharacterized protein OS=Beta vulgaris subsp. vulgaris GN=BVRB_9g22140…	'not assigned.unknown'	X
tr|A0A0J8FDI6|A0A0J8FDI6_BETVU	0.0112831	'(at5g37360 : 295.0) unknown protein; FUNCTIONS IN: molecular_function unknown; INVOLVED IN: biological_process unknown; LOCATED IN: chloroplast thylakoid membrane, chloroplast; EXPRESSED IN: 23 plant structures; EXPRESSED DURING: 13 growth stages; Has 1807 Blast hits to 1807 proteins in 277 species: Archae - 0; Bacteria - 0; Metazoa - 736; Fungi - 347; Plants - 385; Viruses - 0; Other Eukaryotes…	'not assigned.unknown'	X
tr|A0A0J8DX81|A0A0J8DX81_BETVU	0.011419	'(q05737|yptm2_maize : 350.0) GTP-binding protein YPTM2 - Zea mays (Maize) & (at1g02130 : 348.0) Belongs to the Rab1 GTPase subfamily. This small GTP-binding protein is required in ER to Golgi transportation.; RAS 5 (RA-5); FUNCTIONS IN: GTP binding; INVOLVED IN: response to cadmium ion, ER to Golgi vesicle-mediated transport; LOCATED IN: plasma membrane, vacuole; EXPRESSED IN: 24 plant structure…	'signalling.G-proteins'	X
tr|A0A0J8BQL1|A0A0J8BQL1_BETVU	0.0118428	'(p23326|rk35_spiol : 153.0) 50S ribosomal protein L35, chloroplast precursor (CL35) - Spinacia oleracea (Spinach) & (at2g24090 : 111.0) Ribosomal protein L35; FUNCTIONS IN: structural constituent of ribosome; INVOLVED IN: translation; LOCATED IN: ribosome, chloroplast; EXPRESSED IN: 22 plant structures; EXPRESSED DURING: 13 growth stages; CONTAINS InterPro DOMAIN/s: Ribosomal protein L35, conser…	'protein.synthesis.ribosomal protein.prokaryotic.unknown organellar.50S subunit.L35'	X
tr|A0A0J8D325|A0A0J8D325_BETVU	0.0122613	similar to C0KHK5_9CARY - Non-specific lipid-transfer protein Tamarix hispida, E-value: 1.5e-30	'lipid metabolism.Phospholipid synthesis'	X
tr|A0A0J8CGS7|A0A0J8CGS7_BETVU	0.0122942	'(p45458|masy_soybn : 978.0) Malate synthase, glyoxysomal (EC 2.3.3.9) (MS) (Fragment) - Glycine max (Soybean) & (at5g03860 : 951.0) Encodes a protein with malate synthase activity.; malate synthase (MLS); FUNCTIONS IN: malate synthase activity; INVOLVED IN: glyoxylate cycle; CONTAINS InterPro DOMAIN/s: Malate synthase-like (InterPro:IPR011076), Malate synthase, conserved site (InterPro:IPR019830…	'gluconeogenesis / glyoxylate cycle.malate synthase'	X
tr|A0A0J8C5G7|A0A0J8C5G7_BETVU	0.0123994	'(at5g65020 : 445.0) Annexins are calcium binding proteins that are localized in the cytoplasm. When cytosolic Ca2+ increases, they relocate to the plasma membrane. They may be involved in the Golgi-mediated secretion of polysaccharides.; annexin 2 (ANNAT2); FUNCTIONS IN: calcium-dependent phospholipid binding, calcium ion binding; INVOLVED IN: polysaccharide transport, response to water deprivat…	'cell.organisation'	X
tr|A0A0J8ECB3|A0A0J8ECB3_BETVU	0.0131745	'(at1g15690 : 1278.0) Encodes a H(+)-translocating (pyrophosphate-energized) inorganic pyrophosphatase (H(+)-PPase; EC 3.6.1.1) located in the vacuolar membrane. Expression is found in all tissues examined, including meristems and floral organ primordium. Expression is particularly enhanced in pollen, and is repressed by light. Over expression and loss of function phenotypes suggest AVP1 is invol…	transport.H+ transporting pyrophosphatase'	X
tr|A0A0J8CPN6|A0A0J8CPN6_BETVU	0.0133394	'(at2g01140 : 608.0) Aldolase superfamily protein; FUNCTIONS IN: fructose-bisphosphate aldolase activity; INVOLVED IN: response to oxidative stress, response to cadmium ion, pentose-phosphate shunt; LOCATED IN: mitochondrion, chloroplast, plastoglobule; EXPRESSED IN: 25 plant structures; EXPRESSED DURING: 15 growth stages; CONTAINS InterPro DOMAIN/s: Aldolase-type TIM barrel (InterPro:IPR013785),…	'PS.calvin cycle.aldolase'	X
tr|A0A0J8CT56|A0A0J8CT56_BETVU	0.01361	'(at2g40600 : 293.0) appr-1-p processing enzyme family protein; FUNCTIONS IN: molecular_function unknown; INVOLVED IN: biological_process unknown; LOCATED IN: chloroplast; EXPRESSED IN: 22 plant structures; EXPRESSED DURING: 13 growth stages; CONTAINS InterPro DOMAIN/s: Appr-1-p processing (InterPro:IPR002589); BEST Arabidopsis thaliana protein match is: appr-1-p processing enzyme family protein …	misc	X
tr|A0A0J8CT86|A0A0J8CT86_BETVU	0.0136187	'(at1g67350 : 135.0) unknown protein; FUNCTIONS IN: molecular_function unknown; INVOLVED IN: photorespiration; LOCATED IN: mitochondrial membrane, mitochondrial respiratory chain complex I, respiratory chain complex I; EXPRESSED IN: 24 plant structures; EXPRESSED DURING: 15 growth stages; Has 2 Blast hits to 2 proteins in 1 species: Archae - 0; Bacteria - 0; Metazoa - 0; Fungi - 0; Plants - 2; Vi…	transport	X
tr|A0A0J8E2P5|A0A0J8E2P5_BETVU	0.013888	'(at1g29700 : 403.0) Metallo-hydrolase/oxidoreductase superfamily protein; FUNCTIONS IN: molecular_function unknown; INVOLVED IN: biological_process unknown; LOCATED IN: chloroplast; EXPRESSED IN: 22 plant structures; EXPRESSED DURING: 13 growth stages; Has 404 Blast hits to 404 proteins in 124 species: Archae - 0; Bacteria - 197; Metazoa - 0; Fungi - 2; Plants - 43; Viruses - 0; Other Eukaryotes…	redox	X
tr|A0A0J8FMD3|A0A0J8FMD3_BETVU	0.0139035	'(at3g51510 : 168.0) unknown protein; FUNCTIONS IN: molecular_function unknown; INVOLVED IN: biological_process unknown; LOCATED IN: chloroplast thylakoid membrane, chloroplast; EXPRESSED IN: 22 plant structures; EXPRESSED DURING: 13 growth stages; Has 42 Blast hits to 42 proteins in 19 species: Archae - 0; Bacteria - 0; Metazoa - 0; Fungi - 0; Plants - 40; Viruses - 0; Other Eukaryotes - 2 (sour…	'not assigned.unknown'	X
tr|A0A0J8E6E3|A0A0J8E6E3_BETVU	0.0142251	'(o49044|sodc2_mescr : 228.0) Superoxide dismutase [Cu-Zn] 2 (EC 1.15.1.1) - Mesembryanthemum crystallinum (Common ice plant) & (at5g18100 : 204.0) A putative peroxisomal CuZnSOD inducible by a high-light pulse.; copper/zinc superoxide dismutase 3 (CSD3); FUNCTIONS IN: superoxide dismutase activity; INVOLVED IN: response to oxidative stress, oxygen and reactive oxygen species metabolic process, r…	'redox.dismutases and catalases'	X
tr|A0A0J8CK87|A0A0J8CK87_BETVU	0.0143328	'(at4g24130 : 193.0) Protein of unknown function, DUF538; INVOLVED IN: biological_process unknown; LOCATED IN: nucleus; EXPRESSED IN: 21 plant structures; EXPRESSED DURING: 12 growth stages; CONTAINS InterPro DOMAIN/s: Protein of unknown function DUF538 (InterPro:IPR007493); BEST Arabidopsis thaliana protein match is: Protein of unknown function, DUF538 (TAIR:AT5G46230.1); Has 362 Blast hits to 3…	'not assigned.unknown'	X
tr|A0A0J8E1T9|A0A0J8E1T9_BETVU	0.014338	'(at4g01470 : 272.0) Encodes AtTIP1;3, functions as water and urea channels in pollen.; tonoplast intrinsic protein 1;3 (TIP1;3); FUNCTIONS IN: water channel activity, urea transmembrane transporter activity; INVOLVED IN: transport, urea transport, water transport; LOCATED IN: integral to membrane, membrane; EXPRESSED IN: 10 plant structures; EXPRESSED DURING: L mature pollen stage, M germinated …	'transport.Major Intrinsic Proteins.TIP'	X
tr|A0A0J8BGK7|A0A0J8BGK7_BETVU	0.0147538	'(at5g47890 : 139.0) NADH-ubiquinone oxidoreductase B8 subunit, putative; CONTAINS InterPro DOMAIN/s: Ribosomal protein/NADH dehydrogenase domain (InterPro:IPR007741), NADH dehydrogenase [ubiquinone] (complex I), alpha subcomplex, subunit 2 (InterPro:IPR016464); Has 1807 Blast hits to 1807 proteins in 277 species: Archae - 0; Bacteria - 0; Metazoa - 736; Fungi - 347; Plants - 385; Viruses - 0; Ot…	'mitochondrial electron transport / ATP synthesis.NADH-DH.localisation not clear'	X
tr|A0A0J8BM84|A0A0J8BM84_BETVU	0.0147691	'(at1g04980 : 640.0) Encodes a protein disulfide isomerase-like (PDIL) protein, a member of a multigene family within the thioredoxin (TRX) superfamily. Transcript levels for this gene are up-regulated in response to three different chemical inducers of ER stress (dithiothreitol, beta-mercaptoethanol, and tunicamycin). AtIRE1-2 does not appear to be required for this response, but the atbzip60 mu…	'redox.thioredoxin.PDIL'	X
tr|A0A0J8DW58|A0A0J8DW58_BETVU	0.0150042	'(at5g62740 : 427.0) HYPERSENSITIVE-INDUCED RESPONSE PROTEIN 1 (HIR1); INVOLVED IN: N-terminal protein myristoylation; LOCATED IN: plasma membrane, vacuole, membrane; EXPRESSED IN: 25 plant structures; EXPRESSED DURING: 15 growth stages; CONTAINS InterPro DOMAIN/s: Band 7 protein (InterPro:IPR001107); BEST Arabidopsis thaliana protein match is: SPFH/Band 7/PHB domain-containing membrane-associate…	cell	X
tr|A0A0J8FK11|A0A0J8FK11_BETVU	0.0150395	JIPH_ATRCA - Jasmonate-induced protein homolog - Atriplex canescens, E-value: 3.3e-60	stress	X
tr|A0A0J8E8D7|A0A0J8E8D7_BETVU	0.0155394	'(at4g31580 : 147.0) Encodes a Serine/arginine-rich (SR) protein RSZp22. SR proteins are splicing regulators that share a modular structure consisting of one or two N-terminal RNA recognition motif domains and a C-terminal RS-rich domain. RSZp22 is located in the nucleolus. It is a nucleocytoplasmic shuttling protein and an interacting partner to the Arabidopsis U1-70K.; serine/arginine-rich 22 (…	'RNA.processing.splicing'	X
tr|A0A0J8FKW2|A0A0J8FKW2_BETVU	0.015635	'(at2g05620 : 157.0) Involved in electron flow in Photosystem I. Essential for photoprotection.; proton gradient regulation 5 (PGR5); FUNCTIONS IN: electron carrier activity; INVOLVED IN: response to water deprivation, response to high light intensity, photosynthetic electron transport in photosystem I; LOCATED IN: chloroplast thylakoid membrane, chloroplast, chloroplast thylakoid; EXPRESSED IN: …	'PS.lightreaction.cyclic electron flow-chlororespiration'	X
tr|A0A0J8C560|A0A0J8C560_BETVU	0.0156622	'(at2g18660 : 91.3) Encodes PNP-A (Plant Natriuretic Peptide A). PNPs are a class of systemically mobile molecules distantly related to expansins; their biological role has remained elusive. PNP-A contains a signal peptide domain and is secreted into the extracellular space. Co-expression analyses using microarray data suggest that PNP-A may function as a component of plant defence response and S…	'cell wall.modification'	X
tr|A0A0J8EEQ5|A0A0J8EEQ5_BETVU	0.0157394	similar to U3GLC8_SOLNI - Snakin-2 - Solanum nigrum, E-value: 1.1e-41	signalling	X
tr|A0A0N9LTA0|A0A0N9LTA0_BETVU	0.0178214	'(gnl|cdd|79262 : 239.0) no description available & (q1kxs1|rk16_helan : 214.0) Chloroplast 50S ribosomal protein L16 - Helianthus annuus (Common sunflower) & (atcg00790 : 202.0) chloroplast gene encoding a ribosomal protein L16, which is a constituent of 50S large ribosomal subunit; ribosomal protein L16 (RPL16); FUNCTIONS IN: structural constituent of ribosome; INVOLVED IN: translation; LOCATED…	'protein.synthesis.ribosomal protein.prokaryotic.chloroplast.50S subunit.L16'	X
tr|A0A0N9LMF7|A0A0N9LMF7_BETVU	0.0213887	'(q9m3m5|ycf3_spiol : 244.0) Photosystem I assembly protein ycf3 - Spinacia oleracea (Spinach) & (gnl|cdd|79251 : 240.0) no description available & (atcg00360 : 226.0) Encodes a protein required for photosystem I assembly and stability. In Chlamydomonas reinhardtii, this protein seems to act as a PSI specific chaperone facilitating the assembly of the complex by interacting with PsaA and PsaD. A …	'protein.assembly and cofactor ligation'	X
tr|A0A0J8BWL0|A0A0J8BWL0_BETVU	0.0381411	'(q9m571|peamt_spiol : 915.0) Phosphoethanolamine N-methyltransferase (EC 2.1.1.103) - Spinacia oleracea (Spinach) & (at1g48600 : 821.0) Encodes a phosphoethanolamine N-methyltransferase that catalyses the last two methylation steps of the three sequential methylations of phosphoethanolamine (PEA) that are required for the synthesis of phosphocholine (PCho) in plants.; phosphoethanolamine N-methy…	'lipid metabolism.Phospholipid synthesis'	X
